# Supplementary material for: Secretome proteomics reveals candidate non-invasive biomarkers of BRCA1 deficiency in breast cancer
Source: Oncotarget. 2016 Aug 23;7(39):63537–48. doi: 10.18632/oncotarget.11535 (PMC5325383; doi:10.18632/oncotarget.11535)
Supplement: Supplementary file 2 [file oncotarget-07-63537-s002.xls]

## Sheet: Blad1
Supplementary Table 1: List of proteins detected in BRCA1-deficient and -proficient secretomes harvested from breast tumor cell lines and spectral count quantification data
Legend: Table contains identification and quantitative data of the proteins identified
IPI Accession: International Protein Index Acession number
Gene Symbol IPA: Gene Symbol assigined by Ingenuity Pathway Analysis Software
BRCA1_def1(/2/3) raw counts: Raw spectral counts of BRCA1 deficient secretomes, with gene knock out status indicated between brackets; BRCA1_pro1(/2/3/4/5/6) raw counts: Raw spectral counts of BRCA1 proficient tumors, with gene knock out status indicated between brackets
BRCA1_def1(/2/3) normalized counts: Normalized spectral counts of BRCA1 deficient secretomes, with gene knock out status indicated between brackets;BRCA1_pro1(/2/3/4/5/6) normalized counts: Normalized spectral counts of BRCA1 proficient tumors, with gene knock out status indicated between brackets
Fold change: Fold change of protein expression between BRCA1-deficient and proficient secretomes (+100 or -100 indicates unique detection in eighter BRCA1 deficienct or proficient tumors)
p value: p value indicating the significance of the difference in protein expression between BRCA1-deficient and proficient secretomes
Member of top 215 proteins : member of top 215 proteins highly enriched in BRCA1 deficient secretomes (p value < 0.01, fold change > 5, minimum of summed spectral count value of 6 in all 3 bio-replicates )
Member of top 100 proteins : member of top 100 proteins highly enriched in BRCA1 proficient secretomes (p value < 0.01, fold change > 5, minimum of summed spectral count value of 12 in all 6 bio-replicates )
SignalP signal peptide ?: Does the protein contain a computationally predicted signal peptide for secretion
SecretomeP non-classical secretion?: Is the protein computationally predicted to be secreted
Protein Description	IPI Accession	Gene Symbol IPA	Raw counts BRCA1_def1 (Brca1-/-;p53-/-)	Raw counts BRCA1_def2 (Brca1-/-;p53-/-)	Raw counts BRCA1_def3 (Brca1-/-;p53-/-)	Raw counts BRCA1_pro1 (p53-/-)	Raw counts BRCA1_pro2 (p53-/-)	Raw counts BRCA1_pro3 (p53-/-)	Raw counts BRCA1_pro4 (Chd1-/-;p53-/-)	Raw counts BRCA1_pro5 (Chd1-/-;p53-/-)	Raw counts BRCA1_pro6 (Chd1-/-;p53-/-)	Normalized counts BRCA1_def1 (Brca1-/-;p53-/-)	Normalized counts BRCA1_def2 (Brca1-/-;p53-/-)	Normalized counts BRCA1_def3 (Brca1-/-;p53-/-)	Normalized counts BRCA1_pro1 (p53-/-)	Normalized counts BRCA1_pro2 (p53-/-)	Normalized counts BRCA1_pro3 (p53-/-)	Normalized counts BRCA1_pro4 (Chd1-/-;p53-/-)	Normalized counts BRCA1_pro5 (Chd1-/-;p53-/-)	Normalized counts BRCA1_pro6 (Chd1-/-;p53-/-)	Fold change	p value	Member of top 100 higly downregulated proteins	Member of top 215 higly upregulated proteins	SignalP signal peptide ?	SecretomeP non-classical secretion?
Acetoacetyl-CoA synthetase	IPI00135189	AACS	0	0	0	3	4	4	4	5	2	0	0	0	3.01246	4.09629	3.94029	4.26986	5.12622	2.00348	-100	4.45543e-05	yes	no	N	N
Alanyl-tRNA synthetase, cytoplasmic	IPI00321308	AARS	3	7	6	12	13	16	4	6	4	2.89168	6.64852	5.93046	12.0498	13.3129	15.7611	4.26986	6.15146	4.00697	-1.79541	0.166187	no	no	N	N
3-ketoacyl-CoA thiolase, mitochondrial	IPI00226430	ACAA2	3	2	1	0	0	0	0	0	0	2.89168	1.89958	0.98841	0	0	0	0	0	0	100	0.000818389	no	no	N	Y
Long-chain specific acyl-CoA dehydrogenase, mitochondrial	IPI00119114	ACADL	0	0	1	5	6	5	6	5	5	0	0	0.98841	5.02076	6.14444	4.92536	6.40479	5.12622	5.00871	-16.5065	3.21969e-05	yes	no	N	Y
Acetyl-CoA acetyltransferase, cytosolic	IPI00228253	ACAT2	3	4	3	12	15	16	12	13	13	2.89168	3.79915	2.96523	12.0498	15.3611	15.7611	12.8096	13.3282	13.0227	-4.26325	1.29329e-05	no	no	N	Y
Putative uncharacterized protein	IPI00126248	ACLY	7	13	14	54	66	59	48	53	50	6.74725	12.3473	13.8377	54.2242	67.5888	58.1192	51.2383	54.3379	50.0871	-5.09524	1.0338e-07	yes	no	N	Y
Cytoplasmic aconitase	IPI00622780	ACO1	0	1	1	5	4	5	1	0	1	0	0.949789	0.98841	5.02076	4.09629	4.92536	1.06747	0	1.00174	-4.15634	0.100667	no	no	N	N
Aconitate hydratase, mitochondrial	IPI00116074	ACO2	8	11	11	14	16	18	10	9	11	7.71115	10.4477	10.8725	14.0581	16.3852	17.7313	10.6747	9.2272	11.0192	-1.36225	0.136453	no	no	N	N
Acyl-coenzyme A thioesterase 1	IPI00115871	Acot1	2	4	3	6	6	6	1	0	0	1.92779	3.79915	2.96523	6.02491	6.14444	5.91043	1.06747	0	0	-1.10141	0.724134	no	no	N	N
Isoform D of Cytosolic acyl coenzyme A thioester hydrolase	IPI00672508	ACOT7	17	17	16	25	26	21	17	17	14	16.3862	16.1464	15.8146	25.1038	26.6259	20.6865	18.1469	17.4291	14.0244	-1.26188	0.159893	no	no	N	Y
Acyl-coenzyme A thioesterase 9, mitochondrial	IPI00314069	ACOT9	11	10	6	8	11	10	11	10	12	10.6028	9.49789	5.93046	8.03322	11.2648	9.85072	11.7421	10.2524	12.0209	-1.21324	0.407384	no	no	N	Y
Isoform 2 of Prostatic acid phosphatase	IPI00135015	ACPP	0	2	0	0	0	1	3	4	3	0	1.89958	0	0	0	0.985072	3.2024	4.10098	3.00523	-2.97268	0.232513	no	no	Y	N
Actin, alpha cardiac muscle 1	IPI00114593	ACTC1	7	7	7	13	13	14	15	19	15	6.74725	6.64852	6.91887	13.054	13.3129	13.791	16.012	19.4796	15.0261	-2.23178	0.000651339	no	no	N	Y
Actin-like protein 6A	IPI00323660	ACTL6A	6	4	4	6	6	7	4	2	5	5.78336	3.79915	3.95364	6.02491	6.14444	6.8955	4.26986	2.05049	5.00871	-1.12269	0.709784	no	no	N	N
Alpha-actinin-1	IPI00380436	ACTN1	96	110	101	194	193	194	157	152	167	92.5338	104.477	99.8294	194.806	197.646	191.104	167.592	155.837	167.291	-1.80952	3.05812e-06	no	no	N	N
Alpha-actinin-4	IPI00118899	ACTN4	54	51	48	96	92	88	81	76	78	52.0502	48.4392	47.4437	96.3986	94.2147	86.6863	86.4647	77.9185	78.1359	-1.75694	7.80954e-06	no	no	N	N
Alpha-centractin	IPI00113895	ACTR1A	9	8	6	9	8	6	3	2	1	8.67504	7.59831	5.93046	9.03737	8.19258	5.91043	3.2024	2.05049	1.00174	1.51072	0.179197	no	no	N	N
Actin-related protein 2	IPI00177038	ACTR2	16	18	18	17	19	16	16	23	21	15.4223	17.0962	17.7914	17.0706	19.4574	15.7611	17.0794	23.5806	21.0366	-1.13284	0.453884	no	no	N	N
Actin-related protein 3	IPI00115627	ACTR3	19	19	24	37	38	33	25	29	29	18.314	18.046	23.7218	37.1536	38.9148	32.5074	26.6866	29.7321	29.0505	-1.61484	0.00168366	no	no	N	N
Disintegrin and metalloproteinase domain-containing protein 10	IPI00131881	ADAM10	9	11	10	15	12	15	20	19	21	8.67504	10.4477	9.8841	15.0623	12.2889	14.7761	21.3493	19.4796	21.0366	-1.79256	0.00476156	no	no	Y	N
Putative uncharacterized protein	IPI00474117	ADAM15	8	9	5	4	5	1	3	1	2	7.71115	8.5481	4.94205	4.01661	5.12037	0.985072	3.2024	1.02524	2.00348	2.59293	0.00668904	no	no	Y	Y
a disintegrin and metalloprotease domain 17	IPI00381630	ADAM17	7	7	9	4	3	4	4	2	1	6.74725	6.64852	8.89569	4.01661	3.07222	3.94029	4.26986	2.05049	1.00174	2.42943	0.00535433	no	no	Y	N
Disintegrin and metalloproteinase domain-containing protein 9	IPI00626485	ADAM9	4	3	4	2	3	3	5	5	5	3.85557	2.84937	3.95364	2.0083	3.07222	2.95522	5.33733	5.12622	5.00871	-1.10277	0.794294	no	no	Y	N
ADAMTS-like protein 4	IPI00279302	ADAMTSL4	7	7	9	0	0	0	0	0	0	6.74725	6.64852	8.89569	0	0	0	0	0	0	100	9.54403e-06	no	yes	Y	Y
Alcohol dehydrogenase class-3	IPI00555004	ADH5	6	4	4	6	8	6	0	1	0	5.78336	3.79915	3.95364	6.02491	8.19258	5.91043	0	1.02524	0	1.27982	0.319393	no	no	N	N
Alcohol dehydrogenase class 4 mu/sigma chain	IPI00134435	ADH7	30	29	33	1	1	1	0	0	0	28.9168	27.5439	32.6175	1.00415	1.02407	0.985072	0	0	0	59.1234	2.85677e-07	no	yes	N	N
alcohol dehydrogenase 7	IPI00331439	ADH7	1	2	1	0	0	0	0	0	0	0.963893	1.89958	0.98841	0	0	0	0	0	0	100	0.00351556	no	no	N	N
1,2-dihydroxy-3-keto-5-methylthiopentene dioxygenase	IPI00115511	ADI1	3	2	4	6	6	4	4	6	3	2.89168	1.89958	3.95364	6.02491	6.14444	3.94029	4.26986	6.15146	3.00523	-1.68877	0.14906	no	no	N	N
Isoform Long of Adenosine kinase	IPI00126940	ADK	1	0	0	1	1	2	0	0	0	0.963893	0	0	1.00415	1.02407	1.97014	0	0	0	-2.07407	0.476324	no	no	N	N
[Protein ADP-ribosylarginine] hydrolase	IPI00111149	ADPRH	5	5	2	3	3	2	0	0	0	4.81947	4.74894	1.97682	3.01246	3.07222	1.97014	0	0	0	2.86666	0.0410397	no	no	N	Y
Isoform 1 of Poly(ADP-ribose) glycohydrolase ARH3	IPI00322267	ADPRHL2	3	3	4	5	5	5	1	1	3	2.89168	2.84937	3.95364	5.02076	5.12037	4.92536	1.06747	1.02524	3.00523	-1.03997	0.895747	no	no	Y	Y
Proteasomal ubiquitin receptor ADRM1	IPI00331155	ADRM1	0	0	0	1	1	2	0	0	0	0	0	0	1.00415	1.02407	1.97014	0	0	0	-100	0.0667242	no	no	Y	N
Putative uncharacterized protein	IPI00265471	ADSL	8	8	9	10	9	7	6	4	4	7.71115	7.59831	8.89569	10.0415	9.21666	6.8955	6.40479	4.10098	4.00697	1.19042	0.501583	no	no	N	Y
Adenylosuccinate synthetase isozyme 2	IPI00135969	ADSS	17	19	17	16	21	19	31	33	37	16.3862	18.046	16.803	16.0664	21.5055	18.7164	33.0914	33.8331	37.0645	-1.56413	0.0618156	no	no	N	N
128 kDa protein	IPI00130947	AEBP1	16	13	21	22	13	13	42	41	46	15.4223	12.3473	20.7566	22.0913	13.3129	12.8059	44.8335	42.035	46.0802	-1.86661	0.16758	no	no	Y	N
N(4)-(beta-N-acetylglucosaminyl)-L-asparaginase	IPI00131231	AGA	6	7	6	3	2	2	13	17	16	5.78336	6.64852	5.93046	3.01246	2.04815	1.97014	13.877	17.4291	16.0279	-1.48033	0.860239	no	no	Y	Y
Mini-agrin	IPI00406434	AGRN	27	27	19	6	5	4	4	4	4	26.0251	25.6443	18.7798	6.02491	5.12037	3.94029	4.26986	4.10098	4.00697	5.13041	1.6591e-06	no	yes	Y	Y
Isoform 2 of Agrin	IPI00378698	AGRN	236	203	218	98	110	105	43	38	51	227.479	192.807	215.473	98.4069	112.648	103.433	45.901	38.9593	51.0889	2.82286	0.000215295	no	no	N	N
Adenosylhomocysteinase	IPI00230440	AHCY	24	23	27	30	34	30	14	10	8	23.1334	21.8451	26.6871	30.1246	34.8185	29.5522	14.9445	10.2524	8.01394	1.12235	0.479051	no	no	N	Y
AHNAK nucleoprotein isoform 1	IPI00553798	AHNAK	11	16	14	291	327	321	8	18	14	10.6028	15.1966	13.8377	292.208	334.872	316.208	8.53972	18.4544	14.0244	-12.4165	0.269406	no	no	N	N
Activator of 90 kDa heat shock protein ATPase homolog 1	IPI00153740	AHSA1	10	13	14	10	11	12	4	10	8	9.63893	12.3473	13.8377	10.0415	11.2648	11.8209	4.26986	10.2524	8.01394	1.28716	0.251283	no	no	N	N
Apoptosis-inducing factor 1, mitochondrial	IPI00129577	AIFM1	16	17	20	12	14	17	0	0	0	15.4223	16.1464	19.7682	12.0498	14.337	16.7462	0	0	0	2.3804	0.0282506	no	no	N	N
small inducible cytokine subfamily E, member 1	IPI00132194	AIMP1	7	6	7	7	7	6	0	1	0	6.74725	5.69873	6.91887	7.02907	7.16851	5.91043	0	1.02524	0	1.83264	0.10137	no	no	N	N
Isoform 2 of Adenylate kinase 2, mitochondrial	IPI00269076	AK2	7	9	6	22	17	16	8	8	11	6.74725	8.5481	5.93046	22.0913	17.4092	15.7611	8.53972	8.20195	11.0192	-1.9557	0.0274181	no	no	N	Y
Alcohol dehydrogenase [NADP+]	IPI00466128	AKR1A1	17	10	15	19	30	28	19	23	23	16.3862	9.49789	14.8261	19.0789	30.7222	27.582	20.2818	23.5806	23.0401	-1.77211	0.00231235	no	no	N	N
Aldose reductase	IPI00223757	AKR1B1	20	18	19	37	38	40	65	63	80	19.2779	17.0962	18.7798	37.1536	38.9148	39.4029	69.3852	64.5904	80.1394	-2.98788	0.00110804	no	no	N	N
Aldo-keto reductase family 1 member C13	IPI00310658	AKR1C13	0	0	0	0	3	5	0	0	1	0	0	0	0	3.07222	4.92536	0	0	1.00174	-100	0.0637524	no	no	N	N
CD166 antigen	IPI00121378	ALCAM	13	9	11	6	8	11	0	0	0	12.5306	8.5481	10.8725	6.02491	8.19258	10.8358	0	0	0	2.55066	0.0296805	no	no	Y	N
Aldehyde dehydrogenase family 16 member A1	IPI00458392	ALDH16A1	1	4	1	3	1	3	0	0	0	0.963893	3.79915	0.98841	3.01246	1.02407	2.95522	0	0	0	1.64521	0.396161	no	no	N	Y
Aldehyde dehydrogenase, mitochondrial	IPI00111218	ALDH2	1	3	3	1	0	0	11	11	14	0.963893	2.84937	2.96523	1.00415	0	0	11.7421	11.2777	14.0244	-2.80655	0.946217	no	no	Y	Y
Aldehyde dehydrogenase, dimeric NADP-preferring	IPI00111222	ALDH3A1	20	21	20	1	2	4	4	2	2	19.2779	19.9456	19.7682	1.00415	2.04815	3.94029	4.26986	2.05049	2.00348	7.70306	1.6714e-06	no	yes	N	Y
aldehyde dehydrogenase 9, subfamily A1	IPI00124372	ALDH9A1	0	0	0	0	1	2	0	0	0	0	0	0	0	1.02407	1.97014	0	0	0	-100	0.147879	no	no	Y	Y
Fructose-bisphosphate aldolase A	IPI00221402	ALDOA	43	45	47	66	69	69	64	72	69	41.4474	42.7405	46.4553	66.274	70.661	67.97	68.3178	73.8176	69.1202	-1.59274	2.99711e-05	no	no	N	N
AMP deaminase 2	IPI00406639	AMPD2	0	0	0	1	1	2	0	0	0	0	0	0	1.00415	1.02407	1.97014	0	0	0	-100	0.0667242	no	no	N	Y
Angiopoietin-1	IPI00114350	ANGPT1	11	8	10	0	0	0	0	0	0	10.6028	7.59831	9.8841	0	0	0	0	0	0	100	5.71831e-06	no	yes	Y	Y
Angiopoietin-like 2, isoform CRA_a	IPI00330567	ANGPTL2	11	8	8	24	22	24	0	0	0	10.6028	7.59831	7.90728	24.0997	22.5296	23.6417	0	0	0	-1.34575	0.237454	no	no	Y	Y
Angiopoietin-related protein 4	IPI00130325	ANGPTL4	8	6	8	32	32	33	6	8	7	7.71115	5.69873	7.90728	32.1329	32.7703	32.5074	6.40479	8.20195	7.0122	-2.79187	0.15405	no	no	Y	Y
Actin-binding protein anillin	IPI00172197	ANLN	3	3	0	1	0	1	1	0	0	2.89168	2.84937	0	1.00415	0	0.985072	1.06747	0	0	3.75638	0.0620415	no	no	N	N
23 kDa protein	IPI00918295	ANP32A	3	3	3	0	0	0	0	1	0	2.89168	2.84937	2.96523	0	0	0	0	1.02524	0	16.9838	0.0007305	no	yes	N	N
Isoform 2 of Acidic leucine-rich nuclear phosphoprotein 32 family member B	IPI00113536	ANP32B	6	6	4	6	3	5	1	1	0	5.78336	5.69873	3.95364	6.02491	3.07222	4.92536	1.06747	1.02524	0	1.91567	0.0948397	no	no	N	N
Isoform 1 of Acidic leucine-rich nuclear phosphoprotein 32 family member E	IPI00130016	ANP32E	2	3	2	0	0	0	0	0	0	1.92779	2.84937	1.97682	0	0	0	0	0	0	100	0.000313923	no	yes	N	N
Aminopeptidase N	IPI00319509	ANPEP	7	4	4	0	0	0	0	0	0	6.74725	3.79915	3.95364	0	0	0	0	0	0	100	4.47452e-05	no	yes	N	Y
Annexin A1	IPI00230395	ANXA1	46	45	37	46	31	38	25	26	37	44.3391	42.7405	36.5712	46.191	31.7463	37.4327	26.6866	26.6563	37.0645	1.20179	0.124622	no	no	N	N
Annexin A11	IPI00124264	ANXA11	3	2	2	0	0	0	0	0	0	2.89168	1.89958	1.97682	0	0	0	0	0	0	100	0.000316908	no	yes	N	Y
Annexin A2	IPI00468203	ANXA2	17	16	19	23	14	18	11	6	4	16.3862	15.1966	18.7798	23.0955	14.337	17.7313	11.7421	6.15146	4.00697	1.30703	0.247128	no	no	N	Y
Annexin A3	IPI00132722	ANXA3	8	7	8	0	0	0	10	7	11	7.71115	6.64852	7.90728	0	0	0	10.6747	7.17671	11.0192	1.54254	0.10609	no	no	N	N
Annexin A4	IPI00353727	ANXA4	1	1	0	0	0	0	8	5	5	0.963893	0.949789	0	0	0	0	8.53972	5.12622	5.00871	-4.87925	0.628594	no	no	N	Y
Annexin A5	IPI00317309	ANXA5	1	1	1	1	0	1	6	8	5	0.963893	0.949789	0.98841	1.00415	0	0.985072	6.40479	8.20195	5.00871	-3.72226	0.262425	no	no	N	N
annexin A6 isoform b	IPI00310240	ANXA6	0	0	0	0	0	0	5	2	1	0	0	0	0	0	0	5.33733	2.05049	1.00174	-100	0.0691698	no	no	N	N
adaptor protein complex AP-1, beta 1 subunit	IPI00346965	AP1B1	4	6	5	6	8	7	0	2	1	3.85557	5.69873	4.94205	6.02491	8.19258	6.8955	0	2.05049	1.00174	1.19977	0.478536	no	no	N	N
AP-1 complex subunit mu-1	IPI00119680	AP1M1	2	1	2	1	1	2	0	0	0	1.92779	0.949789	1.97682	1.00415	1.02407	1.97014	0	0	0	2.42819	0.196616	no	no	N	Y
Isoform 2 of AP-1 complex subunit mu-2	IPI00229147	AP1M2	7	7	6	2	2	5	1	1	0	6.74725	6.64852	5.93046	2.0083	2.04815	4.92536	1.06747	1.02524	0	3.49022	0.0030381	no	no	N	N
AP-1 complex subunit sigma-1A	IPI00118026	AP1S1	4	4	4	3	3	3	0	0	1	3.85557	3.79915	3.95364	3.01246	3.07222	2.95522	0	0	1.00174	2.31205	0.0544042	no	no	N	N
Isoform A of AP-2 complex subunit alpha-1	IPI00108780	AP2A1	1	3	2	5	4	4	2	0	2	0.963893	2.84937	1.97682	5.02076	4.09629	3.94029	2.13493	0	2.00348	-1.48493	0.386882	no	no	N	N
adaptor protein complex AP-2, alpha 2 subunit	IPI00753468	AP2A2	10	8	12	11	9	5	2	2	2	9.63893	7.59831	11.8609	11.0457	9.21666	4.92536	2.13493	2.05049	2.00348	1.85477	0.0642145	no	no	N	N
Isoform 1 of AP-2 complex subunit beta-1	IPI00119689	AP2B1	18	18	16	13	20	20	8	9	8	17.3501	17.0962	15.8146	13.054	20.4815	19.7014	8.53972	9.2272	8.01394	1.27214	0.229678	no	no	N	Y
AP-2 complex subunit mu-1	IPI00116356	AP2M1	5	7	5	0	0	1	0	0	0	4.81947	6.64852	4.94205	0	0	0.985072	0	0	0	33.3174	8.30323e-05	no	yes	N	N
DNA-(apurinic or apyrimidinic site) lyase	IPI00224152	APEX1	15	19	13	16	15	16	8	8	12	14.4584	18.046	12.8493	16.0664	15.3611	15.7611	8.53972	8.20195	12.0209	1.19428	0.34969	no	no	N	Y
Apoptosis inhibitor 5	IPI00754418	API5	10	11	8	12	8	10	1	3	5	9.63893	10.4477	7.90728	12.0498	8.19258	9.85072	1.06747	3.07573	5.00871	1.42662	0.207971	no	no	N	N
CDE1-binding protein CDEBP	IPI00121338	APLP2	33	28	25	3	0	4	54	32	47	31.8085	26.5941	24.7102	3.01246	0	3.94029	57.6431	32.8078	47.0819	1.15047	0.207984	no	no	Y	N
Isoform APP770 of Amyloid beta A4 protein (Fragment)	IPI00114389	APP	100	106	103	57	38	45	119	100	113	96.3893	100.678	101.806	57.2367	38.9148	44.3282	127.028	102.524	113.197	1.23698	0.240634	no	no	Y	N
adenine phosphoribosyl transferase	IPI00625950	APRT	4	4	4	5	5	4	1	2	1	3.85557	3.79915	3.95364	5.02076	5.12037	3.94029	1.06747	2.05049	1.00174	1.27557	0.528363	no	no	N	N
Coatomer subunit delta	IPI00313558	ARCN1	14	14	19	12	13	17	8	9	9	13.4945	13.297	18.7798	12.0498	13.3129	16.7462	8.53972	9.2272	9.01568	1.32299	0.153706	no	no	Y	N
ADP-ribosylation factor 6	IPI00221616	ARF6	2	2	1	0	0	0	1	0	0	1.92779	1.89958	0.98841	0	0	0	1.06747	0	0	9.02282	0.0135927	no	no	N	Y
Arginase-1	IPI00117914	ARG1	9	11	10	6	8	8	0	0	0	8.67504	10.4477	9.8841	6.02491	8.19258	7.88057	0	0	0	2.62528	0.0270254	no	no	N	N
Rho GDP-dissociation inhibitor 1	IPI00322312	ARHGDIA	25	29	23	27	33	32	28	35	29	24.0973	27.5439	22.7334	27.1121	33.7944	31.5223	29.889	35.8835	29.0505	-1.25884	0.0872123	no	no	N	N
ADP-ribosylation factor-like protein 3	IPI00124787	ARL3	1	1	0	2	3	3	0	0	0	0.963893	0.949789	0	2.0083	3.07222	2.95522	0	0	0	-2.09955	0.445697	no	no	N	Y
ADP-ribosylation factor-like protein 8B	IPI00133218	ARL8B	0	0	0	0	0	0	4	1	0	0	0	0	0	0	0	4.26986	1.02524	0	-100	0.161696	no	no	N	Y
Isoform 2 of Armadillo repeat-containing protein 10	IPI00137460	ARMC10	0	1	1	4	5	3	0	0	0	0	0.949789	0.98841	4.01661	5.12037	2.95522	0	0	0	-3.11944	0.555894	no	no	Y	Y
Arpc1b protein	IPI00125143	ARPC1B	13	13	12	8	12	10	14	19	21	12.5306	12.3473	11.8609	8.03322	12.2889	9.85072	14.9445	19.4796	21.0366	-1.16544	0.475585	no	no	N	N
Actin-related protein 2/3 complex subunit 2	IPI00661414	ARPC2	19	21	14	22	24	25	26	24	25	18.314	19.9456	13.8377	22.0913	24.5778	24.6268	27.7541	24.6059	25.0436	-1.42713	0.0233348	no	no	N	N
Actin-related protein 2/3 complex subunit 3	IPI00124829	ARPC3	10	12	11	12	12	11	8	14	10	9.63893	11.3975	10.8725	12.0498	12.2889	10.8358	8.53972	14.3534	10.0174	-1.06687	0.756664	no	no	N	Y
Actin-related protein 2/3 complex subunit 4	IPI00138691	ARPC4	7	9	9	11	9	11	11	9	13	6.74725	8.5481	8.89569	11.0457	9.21666	10.8358	11.7421	9.2272	13.0227	-1.34533	0.197926	no	no	Y	Y
Actin-related protein 2/3 complex subunit 5	IPI00399943	ARPC5	5	3	4	7	8	9	8	11	10	4.81947	2.84937	3.95364	7.02907	8.19258	8.86565	8.53972	11.2777	10.0174	-2.31974	0.00424215	no	no	N	Y
Actin-related protein 2/3 complex subunit 5-like protein	IPI00111117	ARPC5L	3	3	3	3	4	5	2	3	1	2.89168	2.84937	2.96523	3.01246	4.09629	4.92536	2.13493	3.07573	1.00174	-1.04789	0.90107	no	no	N	Y
Isoform 1 of Arrestin domain-containing protein 1	IPI00116171	ARRDC1	5	3	5	0	0	0	10	4	7	4.81947	2.84937	4.94205	0	0	0	10.6747	4.10098	7.0122	1.15761	0.251383	no	no	N	Y
Isoform 1 of Arylsulfatase B	IPI00652358	ARSB	7	5	5	2	1	2	12	6	9	6.74725	4.74894	4.94205	2.0083	1.02407	1.97014	12.8096	6.15146	9.01568	-1.00313	0.700778	no	no	Y	Y
Acid ceramidase	IPI00125266	ASAH1	19	23	22	18	18	21	56	41	47	18.314	21.8451	21.745	18.0747	18.4333	20.6865	59.7781	42.035	47.0819	-1.66459	0.210883	no	no	Y	Y
Histone chaperone ASF1A	IPI00132452	ASF1A	0	0	0	3	1	2	0	0	0	0	0	0	3.01246	1.02407	1.97014	0	0	0	-100	0.0582515	no	no	N	Y
Argininosuccinate lyase	IPI00314788	ASL	1	2	2	7	12	11	11	8	10	0.963893	1.89958	1.97682	7.02907	12.2889	10.8358	11.7421	8.20195	10.0174	-6.20988	2.6037e-05	yes	no	N	N
Arsenical pump-driving ATPase	IPI00624501	ASNA1	3	2	3	2	2	2	0	2	1	2.89168	1.89958	2.96523	2.0083	2.04815	1.97014	0	2.05049	1.00174	1.7087	0.285297	no	no	N	Y
Asparagine synthetase [glutamine-hydrolyzing]	IPI00116966	ASNS	2	2	4	4	6	7	2	3	4	1.92779	1.89958	3.95364	4.01661	6.14444	6.8955	2.13493	3.07573	4.00697	-1.68835	0.166004	no	no	N	N
Bifunctional purine biosynthesis protein PURH	IPI00330303	ATIC	20	19	24	33	38	38	23	25	27	19.2779	18.046	23.7218	33.137	38.9148	37.4327	24.5517	25.6311	27.047	-1.5293	0.00719953	no	no	Y	Y
Sodium/potassium-transporting ATPase subunit alpha-1	IPI00311682	ATP1A1	2	0	2	0	0	0	13	9	16	1.92779	0	1.97682	0	0	0	13.877	9.2272	16.0279	-5.01102	0.838279	no	no	N	Y
plasma membrane calcium ATPase 1	IPI00556827	ATP2B1	1	0	2	2	2	3	0	0	0	0.963893	0	1.97682	2.0083	2.04815	2.95522	0	0	0	-1.19217	0.809701	no	no	N	N
ATP synthase subunit alpha, mitochondrial	IPI00130280	ATP5A1	0	0	0	1	1	0	6	5	8	0	0	0	1.00415	1.02407	0	6.40479	5.12622	8.01394	-100	0.00739881	yes	no	Y	Y
ATP synthase subunit beta, mitochondrial	IPI00468481	ATP5B	8	10	8	17	17	18	25	19	24	7.71115	9.49789	7.90728	17.0706	17.4092	17.7313	26.6866	19.4796	24.0418	-2.43705	0.000171368	no	no	Y	Y
V-type proton ATPase subunit S1	IPI00128989	ATP6AP1	20	21	19	18	16	16	16	15	13	19.2779	19.9456	18.7798	18.0747	16.3852	15.7611	17.0794	15.3787	13.0227	1.21217	0.244892	no	no	Y	Y
Renin receptor	IPI00459331	ATP6AP2	16	22	14	9	5	5	13	7	14	15.4223	20.8953	13.8377	9.03737	5.12037	4.92536	13.877	7.17671	14.0244	1.85208	0.0140728	no	no	Y	Y
Isoform 1 of V-type proton ATPase catalytic subunit A	IPI00407692	ATP6V1A	16	15	20	16	20	21	21	19	20	15.4223	14.2468	19.7682	16.0664	20.4815	20.6865	22.4168	19.4796	20.0348	-1.20522	0.257254	no	no	N	N
V-type proton ATPase subunit B, brain isoform	IPI00119113	ATP6V1B2	11	11	12	7	8	8	10	11	12	10.6028	10.4477	11.8609	7.02907	8.19258	7.88057	10.6747	11.2777	12.0209	1.15326	0.511632	no	no	N	Y
V-type proton ATPase subunit C 1	IPI00130186	ATP6V1C1	0	1	0	2	0	1	4	2	2	0	0.949789	0	2.0083	0	0.985072	4.26986	2.05049	2.00348	-5.95775	0.0378074	no	no	N	N
V-type proton ATPase subunit D	IPI00118787	ATP6V1D	2	2	2	0	1	0	0	0	0	1.92779	1.89958	1.97682	0	1.02407	0	0	0	0	11.3355	0.00502655	no	no	N	N
V-type proton ATPase subunit E 1	IPI00119115	ATP6V1E1	5	4	5	3	4	4	2	1	1	4.81947	3.79915	4.94205	3.01246	4.09629	3.94029	2.13493	1.02524	1.00174	1.78301	0.126464	no	no	N	Y
V-type proton ATPase subunit G 1	IPI00133163	ATP6V1G1	2	3	4	3	5	4	2	2	2	1.92779	2.84937	3.95364	3.01246	5.12037	3.94029	2.13493	2.05049	2.00348	-1.04584	0.90107	no	no	N	Y
V-type proton ATPase subunit H	IPI00311461	ATP6V1H	5	4	4	0	1	1	0	0	0	4.81947	3.79915	3.95364	0	1.02407	0.985072	0	0	0	12.515	0.000335407	no	yes	N	N
Ataxin-10	IPI00123202	ATXN10	2	5	4	2	4	8	3	4	2	1.92779	4.74894	3.95364	2.0083	4.09629	7.88057	3.2024	4.10098	2.00348	-1.09554	0.794294	no	no	N	Y
Tyrosine-protein kinase receptor UFO	IPI00312509	AXL	25	21	23	12	15	13	19	14	18	24.0973	19.9456	22.7334	12.0498	15.3611	12.8059	20.2818	14.3534	18.0314	1.43785	0.0233744	no	no	Y	N
Beta-2-microglobulin	IPI00109966	B2M	15	23	11	32	32	26	32	42	39	14.4584	21.8451	10.8725	32.1329	32.7703	25.6119	34.1589	43.0602	39.068	-2.19181	0.000314125	no	no	Y	Y
Beta-1,3-galactosyltransferase 6	IPI00130692	B3GALT6	6	6	5	0	0	0	0	0	0	5.78336	5.69873	4.94205	0	0	0	0	0	0	100	1.77436e-05	no	yes	Y	Y
Isoform 1 of N-acetyllactosaminide beta-1,3-N-acetylglucosaminyltransferase	IPI00226360	B3GNT1	16	11	16	4	6	8	4	4	5	15.4223	10.4477	15.8146	4.01661	6.14444	7.88057	4.26986	4.10098	5.00871	2.65328	0.000395281	no	no	Y	Y
UDP-GlcNAc:betaGal beta-1,3-N-acetylglucosaminyltransferase 2	IPI00463774	B3GNT2	18	18	21	1	0	0	5	6	5	17.3501	17.0962	20.7566	1.00415	0	0	5.33733	6.15146	5.00871	6.3083	0.000525948	no	yes	N	N
Beta-1,4 N-acetylgalactosaminyltransferase 1	IPI00122592	B4GALNT1	19	13	14	3	5	3	1	0	0	18.314	12.3473	13.8377	3.01246	5.12037	2.95522	1.06747	0	0	7.32162	0.000242076	no	yes	Y	Y
Isoform Long of Beta-1,4-galactosyltransferase 1	IPI00131464	B4GALT1	20	19	15	8	13	10	19	15	17	19.2779	18.046	14.8261	8.03322	13.3129	9.85072	20.2818	15.3787	17.0296	1.24334	0.203374	no	no	N	Y
Beta-1,4-galactosyltransferase 5	IPI00125747	B4GALT5	0	0	0	0	0	0	6	3	4	0	0	0	0	0	0	6.40479	3.07573	4.00697	-100	0.0533465	no	no	Y	Y
Brain-specific angiogenesis inhibitor 1-associated protein 2, isoform CRA_c	IPI00648827	BAIAP2	2	2	1	14	15	19	0	0	1	1.92779	1.89958	0.98841	14.0581	15.3611	18.7164	0	0	1.00174	-5.10171	0.79192	no	no	N	N
Barrier-to-autointegration factor	IPI00119959	BANF1	6	6	6	4	4	5	4	5	5	5.78336	5.69873	5.93046	4.01661	4.09629	4.92536	4.26986	5.12622	5.00871	1.269	0.439974	no	no	N	Y
Brain acid soluble protein 1	IPI00129519	BASP1	0	0	0	7	8	14	6	5	5	0	0	0	7.02907	8.19258	13.791	6.40479	5.12622	5.00871	-100	9.51567e-06	yes	no	N	N
Apoptosis regulator BAX	IPI00120684	BAX	3	3	3	4	5	4	2	3	3	2.89168	2.84937	2.96523	4.01661	5.12037	3.94029	2.13493	3.07573	3.00523	-1.22286	0.602585	no	no	N	Y
Gamma-butyrobetaine dioxygenase	IPI00126203	BBOX1	0	0	2	0	0	0	0	0	0	0	0	1.97682	0	0	0	0	0	0	100	0.106279	no	no	N	N
Bcam protein	IPI00279010	BCAM	1	5	4	0	0	0	26	26	29	0.963893	4.74894	3.95364	0	0	0	27.7541	26.6563	29.0505	-4.31703	0.676603	no	no	Y	N
Bleomycin hydrolase	IPI00153107	BLMH	10	8	9	19	29	25	14	16	19	9.63893	7.59831	8.89569	19.0789	29.6981	24.6268	14.9445	16.4039	19.0331	-2.36838	0.000675076	no	no	N	Y
Biliverdin reductase A	IPI00330627	BLVRA	1	2	3	6	9	6	4	3	4	0.963893	1.89958	2.96523	6.02491	9.21666	5.91043	4.26986	3.07573	4.00697	-2.78832	0.0120394	no	no	N	Y
Bone morphogenetic protein 1	IPI00469541	BMP1	44	48	46	26	21	22	101	91	89	42.4113	45.5899	45.4669	26.108	21.5055	21.6716	107.814	93.2972	89.1551	-1.34696	0.867357	no	no	Y	N
Bone morphogenetic protein 6	IPI00122582	BMP6	2	0	3	0	0	0	0	0	0	1.92779	0	2.96523	0	0	0	0	0	0	100	0.00852507	no	no	Y	Y
3'(2'),5'-bisphosphate nucleotidase 1	IPI00318545	BPNT1	8	4	7	10	12	11	8	11	7	7.71115	3.79915	6.91887	10.0415	12.2889	10.8358	8.53972	11.2777	7.0122	-1.62774	0.0531863	no	no	Y	Y
Isoform 2 of Basigin	IPI00113869	BSG	2	3	0	0	0	0	6	5	8	1.92779	2.84937	0	0	0	0	6.40479	5.12622	8.01394	-2.04567	0.954043	no	no	Y	N
ADP-ribosyl cyclase 2	IPI00132279	BST1	3	1	0	1	0	1	0	0	0	2.89168	0.949789	0	1.00415	0	0.985072	0	0	0	3.86228	0.131958	no	no	Y	Y
Isoform 2 of Transcription factor BTF3	IPI00131186	BTF3	3	3	4	3	0	0	1	1	0	2.89168	2.84937	3.95364	3.01246	0	0	1.06747	1.02524	0	3.79799	0.0149528	no	no	N	N
Putative uncharacterized protein	IPI00420724	BUB3	3	3	3	7	7	7	2	3	5	2.89168	2.84937	2.96523	7.02907	7.16851	6.8955	2.13493	3.07573	5.00871	-1.79827	0.098931	no	no	N	Y
17 kDa protein	IPI00856171	Bud31	3	2	3	4	4	4	0	0	2	2.89168	1.89958	2.96523	4.01661	4.09629	3.94029	0	0	2.00348	1.1036	0.852141	no	no	N	Y
Basic leucine zipper and W2 domain-containing protein 1	IPI00132388	BZW1	5	4	6	0	0	0	0	0	0	4.81947	3.79915	5.93046	0	0	0	0	0	0	100	3.11498e-05	no	yes	N	N
Basic leucine zipper and W2 domain-containing protein 2	IPI00387337	BZW2	10	8	9	0	0	0	0	0	0	9.63893	7.59831	8.89569	0	0	0	0	0	0	100	5.79549e-06	no	yes	N	N
Complement C1q tumor necrosis factor-related protein 1	IPI00457777	C1QTNF1	0	0	0	5	7	8	0	0	0	0	0	0	5.02076	7.16851	7.88057	0	0	0	-100	0.0514394	no	no	Y	Y
complement component 3	IPI00759878	C3	328	334	350	236	224	211	771	715	771	316.157	317.229	345.943	236.98	229.392	207.85	823.016	733.049	772.343	-1.533	0.52537	no	no	Y	Y
Carbonic anhydrase 13	IPI00109304	CA13	4	4	4	8	5	8	4	4	3	3.85557	3.79915	3.95364	8.03322	5.12037	7.88057	4.26986	4.10098	3.00523	-1.39599	0.305988	no	no	N	N
Calcium-binding protein 39	IPI00318778	CAB39	4	5	7	7	6	11	8	8	6	3.85557	4.74894	6.91887	7.02907	6.14444	10.8358	8.53972	8.20195	6.01045	-1.50616	0.141649	no	no	N	Y
Calcyclin-binding protein	IPI00115650	CACYBP	22	23	21	8	8	8	10	12	11	21.2057	21.8451	20.7566	8.03322	8.19258	7.88057	10.6747	12.3029	11.0192	2.19635	0.000149602	no	no	N	Y
carbamoyl-phosphate synthetase 2, aspartate transcarbamylase, and dihydroorotase	IPI00380280	CAD	10	19	9	15	14	14	26	49	58	9.63893	18.046	8.89569	15.0623	14.337	13.791	27.7541	50.237	58.1011	-2.45051	0.108946	no	no	N	N
Isoform 1 of Cell adhesion molecule 1	IPI00322447	CADM1	1	1	2	2	1	4	8	5	8	0.963893	0.949789	1.97682	2.0083	1.02407	3.94029	8.53972	5.12622	8.01394	-3.68237	0.0336499	no	no	Y	N
Cell adhesion molecule 4	IPI00153840	CADM4	0	0	0	3	3	4	2	0	0	0	0	0	3.01246	3.07222	3.94029	2.13493	0	0	-100	0.0105108	no	no	Y	Y
caldesmon 1	IPI00122450	CALD1	0	0	0	1	2	4	6	7	7	0	0	0	1.00415	2.04815	3.94029	6.40479	7.17671	7.0122	-100	0.00031767	yes	no	N	N
89 kDa protein	IPI00311344	Cald1	0	2	2	20	23	24	34	50	47	0	1.89958	1.97682	20.083	23.5537	23.6417	36.2938	51.2622	47.0819	-26.0443	2.41704e-05	yes	no	N	N
Calreticulin	IPI00123639	CALR	85	89	95	13	6	16	63	36	64	81.9309	84.5312	93.8989	13.054	6.14444	15.7611	67.2503	36.9088	64.1115	2.56223	0.00855752	no	no	Y	N
Calumenin	IPI00135186	CALU	40	40	41	21	23	22	23	28	31	38.5557	37.9915	40.5248	21.0872	23.5537	21.6716	24.5517	28.7068	31.054	1.55448	0.000992371	no	no	Y	Y
calumenin isoform 2	IPI00399958	CALU	5	5	7	2	4	6	4	5	4	4.81947	4.74894	6.91887	2.0083	4.09629	5.91043	4.26986	5.12622	4.00697	1.29729	0.418189	no	no	Y	Y
Isoform 2 of Calcium/calmodulin-dependent protein kinase type II delta chain	IPI00475044	CAMK2D	2	2	2	0	0	0	0	1	0	1.92779	1.89958	1.97682	0	0	0	0	1.02524	0	11.3225	0.00502709	no	no	N	Y
Cullin-associated NEDD8-dissociated protein 1	IPI00896727	CAND1	34	43	41	5	0	7	3	3	4	32.7724	40.8409	40.5248	5.02076	0	6.8955	3.2024	3.07573	4.00697	10.2821	1.93835e-06	no	yes	N	N
Isoform 3 of Soluble calcium-activated nucleotidase 1	IPI00113039	CANT1	24	21	20	27	32	24	17	16	22	23.1334	19.9456	19.7682	27.1121	32.7703	23.6417	18.1469	16.4039	22.0383	-1.11471	0.460256	no	no	N	Y
Calnexin	IPI00119618	CANX	4	5	10	1	1	1	1	1	3	3.85557	4.74894	9.8841	1.00415	1.02407	0.985072	1.06747	1.02524	3.00523	4.55877	0.0018023	no	no	Y	N
Adenylyl cyclase-associated protein 1	IPI00137331	CAP1	34	31	30	33	31	27	30	40	35	32.7724	29.4434	29.6523	33.137	31.7463	26.5969	32.024	41.0098	35.061	-1.0862	0.511207	no	no	N	N
Putative uncharacterized protein	IPI00277930	CAPG	23	19	28	29	30	21	31	30	31	22.1695	18.046	27.6755	29.1204	30.7222	20.6865	33.0914	30.7573	31.054	-1.29201	0.0656314	no	no	N	N
Calpain-2 catalytic subunit	IPI00308938	CAPN2	0	0	0	3	2	4	0	0	0	0	0	0	3.01246	2.04815	3.94029	0	0	0	-100	0.0504648	no	no	N	N
Calpain-5	IPI00114962	CAPN5	0	0	0	0	0	0	9	6	4	0	0	0	0	0	0	9.60719	6.15146	4.00697	-100	0.0542626	no	no	N	Y
Calpain small subunit 1	IPI00130992	CAPNS1	0	0	0	2	3	2	0	0	0	0	0	0	2.0083	3.07222	1.97014	0	0	0	-100	0.0474803	no	no	N	Y
Caprin-1	IPI00757359	CAPRIN1	9	9	12	12	10	11	7	7	7	8.67504	8.5481	11.8609	12.0498	10.2407	10.8358	7.47226	7.17671	7.0122	1.0617	0.810435	no	no	N	N
F-actin-capping protein subunit alpha-1	IPI00330063	CAPZA1	5	5	5	6	5	7	7	6	7	4.81947	4.74894	4.94205	6.02491	5.12037	6.8955	7.47226	6.15146	7.0122	-1.33272	0.337141	no	no	N	N
F-actin-capping protein subunit alpha-2	IPI00111265	CAPZA2	13	9	8	12	13	13	14	12	15	12.5306	8.5481	7.90728	12.0498	13.3129	12.8059	14.9445	12.3029	15.0261	-1.38761	0.120136	no	no	N	N
Isoform 2 of F-actin-capping protein subunit beta	IPI00269481	CAPZB	17	16	11	20	14	15	18	19	19	16.3862	15.1966	10.8725	20.083	14.337	14.7761	19.2144	19.4796	19.0331	-1.25924	0.198984	no	no	N	Y
Isoform 1 of Histone-arginine methyltransferase CARM1	IPI00125950	CARM1	2	3	5	1	4	6	1	0	1	1.92779	2.84937	4.94205	1.00415	4.09629	5.91043	1.06747	0	1.00174	1.48611	0.353673	no	no	Y	Y
Isoform 1 of Cysteinyl-tRNA synthetase, cytoplasmic	IPI00331422	CARS	22	26	17	26	19	20	12	18	16	21.2057	24.6945	16.803	26.108	19.4574	19.7014	12.8096	18.4544	16.0279	1.11414	0.49362	no	no	N	N
Caspase-3	IPI00308498	CASP3	8	8	6	14	14	13	10	9	11	7.71115	7.59831	5.93046	14.0581	14.337	12.8059	10.6747	9.2272	11.0192	-1.6978	0.0235961	no	no	N	N
Catalase	IPI00312058	CAT	6	3	4	15	19	15	2	2	1	5.78336	2.84937	3.95364	15.0623	19.4574	14.7761	2.13493	2.05049	1.00174	-2.16436	0.617368	no	no	N	N
Chromobox homolog 3	IPI00677454	CBX3	26	28	26	23	17	20	11	17	16	25.0612	26.5941	25.6987	23.0955	17.4092	19.7014	11.7421	17.4291	16.0279	1.46774	0.0117874	no	no	N	Y
Collagen and calcium-binding EGF domain-containing protein 1	IPI00402799	CCBE1	0	0	0	2	1	1	7	5	6	0	0	0	2.0083	1.02407	0.985072	7.47226	5.12622	6.01045	-100	0.00132124	yes	no	Y	N
Coiled-coil domain-containing protein 58	IPI00153794	CCDC58	5	5	3	3	3	7	0	1	1	4.81947	4.74894	2.96523	3.01246	3.07222	6.8955	0	1.02524	1.00174	1.67035	0.200825	no	no	N	Y
T-complex protein 1 subunit beta	IPI00320217	CCT2	33	35	31	17	15	20	8	11	15	31.8085	33.2426	30.6407	17.0706	15.3611	19.7014	8.53972	11.2777	15.0261	2.2004	0.000102059	no	no	N	N
T-complex protein 1 subunit gamma	IPI00116283	CCT3	37	39	42	28	22	32	26	29	26	35.6641	37.0418	41.5132	28.1163	22.5296	31.5223	27.7541	29.7321	26.0453	1.37863	0.00887986	no	no	N	N
T-complex protein 1 subunit delta	IPI00116277	CCT4	21	21	21	11	12	12	5	9	10	20.2418	19.9456	20.7566	11.0457	12.2889	11.8209	5.33733	9.2272	10.0174	2.0404	0.000491833	no	no	N	N
T-complex protein 1 subunit epsilon	IPI00116279	CCT5	17	20	20	14	17	10	7	9	10	16.3862	18.9958	19.7682	14.0581	17.4092	9.85072	7.47226	9.2272	10.0174	1.62123	0.0113861	no	no	N	N
T-complex protein 1 subunit zeta	IPI00116281	CCT6A	19	17	21	15	19	16	7	9	8	18.314	16.1464	20.7566	15.0623	19.4574	15.7611	7.47226	9.2272	8.01394	1.47257	0.056359	no	no	N	N
T-complex protein 1 subunit eta	IPI00331174	CCT7	17	20	19	16	14	13	6	9	9	16.3862	18.9958	18.7798	16.0664	14.337	12.8059	6.40479	9.2272	9.01568	1.59635	0.0141683	no	no	N	N
T-complex protein 1 subunit theta	IPI00469268	CCT8	29	31	32	19	24	28	23	24	27	27.9529	29.4434	31.6291	19.0789	24.5778	27.582	24.5517	24.6059	27.047	1.20759	0.162269	no	no	N	Y
CD109 antigen	IPI00153809	CD109	62	60	56	35	32	35	0	1	0	59.7614	56.9873	55.351	35.1453	32.7703	34.4775	0	1.02524	0	3.32822	0.00952498	no	no	Y	Y
Monocyte differentiation antigen CD14	IPI00308990	CD14	13	14	15	6	7	7	22	20	19	12.5306	13.297	14.8261	6.02491	7.16851	6.8955	23.4842	20.5049	19.0331	-1.02218	0.81675	no	no	Y	Y
CD2-associated protein	IPI00268688	CD2AP	0	0	0	0	0	1	1	5	5	0	0	0	0	0	0.985072	1.06747	5.12622	5.00871	-100	0.0276458	no	no	N	N
Isoform 2 of CD44 antigen	IPI00265503	CD44	32	30	35	17	20	16	19	13	15	30.8446	28.4937	34.5943	17.0706	20.4815	15.7611	20.2818	13.3282	15.0261	1.84273	0.00024832	no	no	Y	N
Putative uncharacterized protein	IPI00224728	CD63	4	4	4	1	0	1	5	4	6	3.85557	3.79915	3.95364	1.00415	0	0.985072	5.33733	4.10098	6.01045	1.33139	0.404184	no	no	N	Y
CD 81 antigen	IPI00405736	CD81	14	13	12	2	1	2	17	15	14	13.4945	12.3473	11.8609	2.0083	1.02407	1.97014	18.1469	15.3787	14.0244	1.43486	0.179371	no	no	N	Y
CD82 antigen	IPI00108098	CD82	4	4	2	0	0	0	4	3	2	3.85557	3.79915	1.97682	0	0	0	4.26986	3.07573	2.00348	2.06043	0.122585	no	no	N	Y
CD9 antigen	IPI00221921	CD9	5	6	8	2	0	0	6	4	5	4.81947	5.69873	7.90728	2.0083	0	0	6.40479	4.10098	5.00871	2.10303	0.0648844	no	no	N	N
Hsp90 co-chaperone Cdc37	IPI00117087	CDC37	9	8	9	9	7	9	7	5	7	8.67504	7.59831	8.89569	9.03737	7.16851	8.86565	7.47226	5.12622	7.0122	1.12658	0.639518	no	no	N	N
CUB domain-containing protein 1	IPI00122017	CDCP1	3	2	0	1	2	2	10	9	7	2.89168	1.89958	0	1.00415	2.04815	1.97014	10.6747	9.2272	7.0122	-3.33279	0.115174	no	no	Y	N
Epithelial cadherin	IPI00318626	CDH1	81	84	81	56	51	63	41	46	41	78.0754	79.7822	80.0612	56.2325	52.2277	62.0595	43.7661	47.1612	41.0714	1.57292	0.00014763	no	no	Y	N
Cadherin 13, isoform CRA_a	IPI00775975	CDH13	23	24	28	11	9	13	1	0	0	22.1695	22.7949	27.6755	11.0457	9.21666	12.8059	1.06747	0	0	4.25595	0.00418893	no	no	Y	Y
Cadherin-2	IPI00323134	CDH2	0	0	0	32	34	31	1	0	0	0	0	0	32.1329	34.8185	30.5372	1.06747	0	0	-100	0.022358	no	no	Y	N
Cadherin 3, isoform CRA_b	IPI00266526	CDH3	24	22	23	2	1	0	0	0	0	23.1334	20.8953	22.7334	2.0083	1.02407	0	0	0	0	44.0329	3.04306e-06	no	yes	Y	N
Cell division control protein 2 homolog	IPI00114491	CDK1	2	2	3	8	6	9	0	0	0	1.92779	1.89958	2.96523	8.03322	6.14444	8.86565	0	0	0	-1.69621	0.672664	no	no	N	N
Corneodesmosin	IPI00380389	CDSN	8	7	6	3	3	3	0	0	0	7.71115	6.64852	5.93046	3.01246	3.07222	2.95522	0	0	0	4.48902	0.00280699	no	no	Y	N
Cadherin EGF LAG seven-pass G-type receptor 1	IPI00127701	CELSR1	8	7	2	3	5	4	2	3	6	7.71115	6.64852	1.97682	3.01246	5.12037	3.94029	2.13493	3.07573	6.01045	1.40262	0.292553	no	no	Y	N
cadherin EGF LAG seven-pass G-type receptor 2 isoform 1	IPI00649043	CELSR2	5	3	3	0	0	0	0	1	0	4.81947	2.84937	2.96523	0	0	0	0	1.02524	0	20.7445	0.000468354	no	yes	Y	N
Cofilin-1	IPI00890117	CFL1	44	52	53	81	72	75	40	53	47	42.4113	49.389	52.3857	81.3363	73.7333	73.8804	42.6986	54.3379	47.0819	-1.29371	0.133028	no	no	N	Y
Cofilin-2	IPI00266188	CFL2	1	0	1	8	8	6	8	7	6	0.963893	0	0.98841	8.03322	8.19258	5.91043	8.53972	7.17671	6.01045	-11.2337	1.74983e-05	yes	no	N	Y
Isoform 1 of Chitotriosidase-1	IPI00623675	CHIT1	42	43	47	0	0	0	1	0	0	40.4835	40.8409	46.4553	0	0	0	1.06747	0	0	239.408	3.47164e-07	no	yes	Y	Y
Charged multivesicular body protein 4b	IPI00171974	CHMP4B	2	1	1	2	4	3	3	2	3	1.92779	0.949789	0.98841	2.0083	4.09629	2.95522	3.2024	2.05049	3.00523	-2.23978	0.118258	no	no	N	N
Cysteine and histidine-rich domain-containing protein 1	IPI00134017	CHORDC1	13	11	11	8	9	9	6	5	8	12.5306	10.4477	10.8725	8.03322	9.21666	8.86565	6.40479	5.12622	8.01394	1.48272	0.0859884	no	no	N	Y
Creatine kinase B-type	IPI00136703	CKB	0	0	1	12	10	11	0	0	0	0	0	0.98841	12.0498	10.2407	10.8358	0	0	0	-16.7574	0.334399	no	no	N	N
Isoform 1 of Claudin-3	IPI00129126	CLDN3	5	5	5	1	0	1	11	11	8	4.81947	4.74894	4.94205	1.00415	0	0.985072	11.7421	11.2777	8.01394	-1.1379	0.584012	no	no	Y	N
Claudin-4	IPI00126388	CLDN4	4	5	5	0	0	0	7	2	6	3.85557	4.74894	4.94205	0	0	0	7.47226	2.05049	6.01045	1.74421	0.114136	no	no	Y	N
Chloride intracellular channel protein 1	IPI00130344	CLIC1	17	12	17	12	12	16	9	8	7	16.3862	11.3975	16.803	12.0498	12.2889	15.7611	9.60719	8.20195	7.0122	1.37356	0.109747	no	no	N	N
Chloride intracellular channel protein 4	IPI00135977	CLIC4	17	15	11	15	18	18	12	10	12	16.3862	14.2468	10.8725	15.0623	18.4333	17.7313	12.8096	10.2524	12.0209	-1.03974	0.834901	no	no	N	Y
clathrin interactor 1	IPI00754096	CLINT1	2	0	2	0	1	1	0	0	0	1.92779	0	1.97682	0	1.02407	0.985072	0	0	0	3.88683	0.108655	no	no	N	N
Isoform 1 of Calsyntenin-1 (Fragment)	IPI00470000	CLSTN1	147	136	130	106	135	109	108	90	91	141.692	129.171	128.493	106.44	138.25	107.373	115.286	92.272	91.1586	1.22732	0.0240064	no	no	Y	N
Clathrin light chain A	IPI00114409	CLTA	1	1	1	2	4	1	5	9	6	0.963893	0.949789	0.98841	2.0083	4.09629	0.985072	5.33733	9.2272	6.01045	-4.76633	0.0183184	no	no	N	Y
Isoform 1 of Clathrin light chain B	IPI00228978	CLTB	3	4	2	4	3	4	3	4	3	2.89168	3.79915	1.97682	4.01661	3.07222	3.94029	3.2024	4.10098	3.00523	-1.23088	0.602585	no	no	N	Y
Clathrin heavy chain 1	IPI00169916	CLTC	75	92	87	82	72	82	50	53	71	72.292	87.3806	85.9917	82.3405	73.7333	80.7759	53.3733	54.3379	71.1237	1.18197	0.108773	no	no	N	N
Clusterin	IPI00320420	CLU	39	30	35	61	59	64	37	43	39	37.5918	28.4937	34.5943	61.2533	60.4203	63.0446	39.4962	44.0855	39.068	-1.52646	0.0125155	no	no	Y	Y
Isoform 1 of N-acylneuraminate cytidylyltransferase	IPI00322206	CMAS	2	2	2	0	0	0	0	0	0	1.92779	1.89958	1.97682	0	0	0	0	0	0	100	0.000504498	no	no	N	Y
UMP-CMP kinase	IPI00331146	CMPK1	9	13	9	10	11	9	9	12	10	8.67504	12.3473	8.89569	10.0415	11.2648	8.86565	9.60719	12.3029	10.0174	-1.03783	0.876007	no	no	Y	Y
Isoform 1 of Cellular nucleic acid-binding protein	IPI00330767	CNBP	16	14	16	17	18	21	19	27	20	15.4223	13.297	15.8146	17.0706	18.4333	20.6865	20.2818	27.6816	20.0348	-1.39432	0.0488295	no	no	N	Y
Cytosolic non-specific dipeptidase	IPI00315879	CNDP2	9	14	13	11	16	19	9	10	11	8.67504	13.297	12.8493	11.0457	16.3852	18.7164	9.60719	10.2524	11.0192	-1.10602	0.602631	no	no	N	N
Calponin-3	IPI00119111	CNN3	6	10	6	10	13	13	2	0	3	5.78336	9.49789	5.93046	10.0415	13.3129	12.8059	2.13493	0	3.00523	1.02719	0.550567	no	no	N	Y
Protein canopy homolog 2	IPI00135512	CNPY2	4	3	6	4	3	3	2	5	3	3.85557	2.84937	5.93046	4.01661	3.07222	2.95522	2.13493	5.12622	3.00523	1.24423	0.555524	no	no	Y	Y
Contactin-2	IPI00119970	CNTN2	0	0	0	25	4	4	121	118	129	0	0	0	25.1038	4.09629	3.94029	129.163	120.979	129.225	-100	0.000587029	yes	no	Y	Y
Isoform 1 of Collagen alpha-1(XII) chain	IPI00121430	COL12A1	360	335	317	43	37	39	9	7	12	347.002	318.179	313.326	43.1785	37.8907	38.4178	9.60719	7.17671	12.0209	13.197	4.93546e-07	no	yes	Y	N
Isoform 1 of Collagen alpha-1(XVII) chain	IPI00284644	COL17A1	19	17	17	0	0	0	0	1	0	18.314	16.1464	16.803	0	0	0	0	1.02524	0	100.002	2.67793e-06	no	yes	N	N
Isoform 3 of Collagen alpha-1(XVIII) chain	IPI00230616	COL18A1	65	65	62	37	31	35	24	22	25	62.6531	61.7363	61.2814	37.1536	31.7463	34.4775	25.6192	22.5554	25.0436	2.10278	1.16022e-05	no	no	Y	N
Collagen alpha-1(IV) chain	IPI00109588	COL4A1	32	30	24	96	117	113	83	82	90	30.8446	28.4937	23.7218	96.3986	119.817	111.313	88.5996	84.07	90.1568	-3.55378	3.79173e-07	no	no	Y	N
Collagen alpha-2(IV) chain	IPI00338452	COL4A2	46	48	41	142	127	147	86	85	102	44.3391	45.5899	40.5248	142.59	130.057	144.806	91.802	87.1457	102.178	-2.67749	7.45297e-05	no	no	Y	N
Putative uncharacterized protein	IPI00113477	COL4A5	9	7	7	16	19	18	0	0	0	8.67504	6.64852	6.91887	16.0664	19.4574	17.7313	0	0	0	-1.19715	0.236144	no	no	Y	N
collagen, type IV, alpha 6	IPI00113475	COL4A6	0	0	0	4	5	2	0	0	0	0	0	0	4.01661	5.12037	1.97014	0	0	0	-100	0.0537752	no	no	Y	N
Collagen alpha-1(VI) chain	IPI00339885	COL6A1	0	0	0	15	18	16	17	12	19	0	0	0	15.0623	18.4333	15.7611	18.1469	12.3029	19.0331	-100	2.82938e-08	yes	no	Y	N
Collagen alpha-2(VI) chain	IPI00621027	COL6A2	0	0	0	2	3	3	0	0	0	0	0	0	2.0083	3.07222	2.95522	0	0	0	-100	0.0478859	no	no	Y	N
Collagen alpha-1(VII) chain	IPI00134652	COL7A1	61	53	53	105	99	95	43	46	54	58.7975	50.3388	52.3857	105.436	101.383	93.5818	45.901	47.1612	54.0941	-1.38544	0.24049	no	no	Y	N
Collagen alpha-1(VIII) chain	IPI00399464	COL8A1	8	10	9	30	39	36	16	12	12	7.71115	9.49789	8.89569	30.1246	39.9388	35.4626	17.0794	12.3029	12.0209	-2.81423	0.0221823	no	no	Y	N
catechol-O-methyltransferase	IPI00759876	COMT	3	2	1	7	6	6	0	0	0	2.89168	1.89958	0.98841	7.02907	6.14444	5.91043	0	0	0	-1.65095	0.790472	no	no	Y	Y
Coatomer subunit alpha	IPI00229834	COPA	11	11	12	13	13	12	7	7	9	10.6028	10.4477	11.8609	13.054	13.3129	11.8209	7.47226	7.17671	9.01568	1.06419	0.78683	no	no	N	N
Coatomer subunit beta	IPI00120503	COPB1	12	15	13	10	9	10	9	13	9	11.5667	14.2468	12.8493	10.0415	9.21666	9.85072	9.60719	13.3282	9.01568	1.26639	0.249596	no	no	N	N
Coatomer subunit beta'	IPI00115097	COPB2	9	14	10	7	8	10	7	8	8	8.67504	13.297	9.8841	7.02907	8.19258	9.85072	7.47226	8.20195	8.01394	1.30664	0.240664	no	no	N	N
Coatomer subunit epsilon	IPI00130840	COPE	9	9	4	10	10	13	8	9	9	8.67504	8.5481	3.95364	10.0415	10.2407	12.8059	8.53972	9.2272	9.01568	-1.4136	0.158187	no	no	N	N
Isoform 1 of COP9 signalosome complex subunit 2	IPI00120513	COPS2	6	6	6	0	0	2	2	0	0	5.78336	5.69873	5.93046	0	0	1.97014	2.13493	0	0	8.48343	0.000629959	no	yes	N	N
COP9 signalosome complex subunit 3	IPI00131870	COPS3	6	7	7	1	2	3	3	1	0	5.78336	6.64852	6.91887	1.00415	2.04815	2.95522	3.2024	1.02524	0	3.78123	0.00124073	no	no	N	Y
COP9 signalosome complex subunit 4	IPI00131871	COPS4	10	9	8	4	3	3	5	1	2	9.63893	8.5481	7.90728	4.01661	3.07222	2.95522	5.33733	1.02524	2.00348	2.83478	0.00128231	no	no	N	Y
COP9 signalosome complex subunit 5	IPI00135087	COPS5	8	7	7	5	5	5	4	4	3	7.71115	6.64852	6.91887	5.02076	5.12037	4.92536	4.26986	4.10098	3.00523	1.60942	0.104498	no	no	N	N
COP9 signalosome complex subunit 6	IPI00131873	COPS6	4	4	5	2	2	1	3	2	1	3.85557	3.79915	4.94205	2.0083	2.04815	0.985072	3.2024	2.05049	1.00174	2.23028	0.0486301	no	no	N	Y
Isoform 1 of COP9 signalosome complex subunit 7a	IPI00123465	COPS7A	4	5	3	2	2	2	2	1	3	3.85557	4.74894	2.96523	2.0083	2.04815	1.97014	2.13493	1.02524	3.00523	1.89792	0.118581	no	no	N	N
COP9 signalosome complex subunit 8	IPI00187407	COPS8	6	6	4	3	2	1	0	0	0	5.78336	5.69873	3.95364	3.01246	2.04815	0.985072	0	0	0	5.10637	0.00255724	no	yes	N	N
Coatomer subunit zeta-1	IPI00139637	COPZ1	4	3	4	5	2	1	1	1	1	3.85557	2.84937	3.95364	5.02076	2.04815	0.985072	1.06747	1.02524	1.00174	1.91212	0.135096	no	no	N	N
Coronin-1B	IPI00124819	CORO1B	5	3	3	9	9	7	3	3	1	4.81947	2.84937	2.96523	9.03737	9.21666	6.8955	3.2024	3.07573	1.00174	-1.52479	0.373469	no	no	N	Y
Coronin-1C	IPI00124820	CORO1C	23	25	25	13	14	11	16	14	16	22.1695	23.7447	24.7102	13.054	14.337	10.8358	17.0794	14.3534	16.0279	1.64842	0.00230972	no	no	N	Y
Coactosin-like protein	IPI00132575	COTL1	3	4	4	3	0	2	4	5	5	2.89168	3.79915	3.95364	3.01246	0	1.97014	4.26986	5.12622	5.00871	1.09808	0.800827	no	no	N	Y
Putative uncharacterized protein	IPI00874570	CP	6	7	7	2	3	3	3	4	5	5.78336	6.64852	6.91887	2.0083	3.07222	2.95522	3.2024	4.10098	5.00871	1.902	0.043904	no	no	Y	Y
Ceruloplasmin	IPI00117831	CP	742	684	674	202	222	200	276	266	290	715.209	649.655	666.188	202.839	227.344	197.014	294.62	272.715	290.505	2.73535	2.22211e-07	no	no	Y	Y
Carboxypeptidase E	IPI00119152	CPE	131	127	120	50	68	51	100	100	93	126.27	120.623	118.609	50.2076	69.637	50.2387	106.747	102.524	93.162	1.54705	0.0131375	no	no	Y	Y
copine VIII isoform 1	IPI00120173	CPNE8	9	6	9	0	0	0	4	2	2	8.67504	5.69873	8.89569	0	0	0	4.26986	2.05049	2.00348	5.59104	0.00191507	no	yes	N	N
Coproporphyrinogen III oxidase, mitochondrial	IPI00400301	CPOX	15	13	14	8	8	12	5	5	7	14.4584	12.3473	13.8377	8.03322	8.19258	11.8209	5.33733	5.12622	7.0122	1.78564	0.00880712	no	no	N	N
Cellular retinoic acid-binding protein 2	IPI00133687	CRABP2	6	7	7	7	10	10	8	6	7	5.78336	6.64852	6.91887	7.02907	10.2407	9.85072	8.53972	6.15146	7.0122	-1.26155	0.37418	no	no	N	Y
Cysteine-rich protein 1	IPI00262488	CRIP1	2	4	6	7	6	5	3	5	4	1.92779	3.79915	5.93046	7.02907	6.14444	4.92536	3.2024	5.12622	4.00697	-1.30537	0.414261	no	no	N	N
Cysteine-rich protein 2	IPI00121319	CRIP2	13	14	12	7	7	7	3	3	3	12.5306	13.297	11.8609	7.02907	7.16851	6.8955	3.2024	3.07573	3.00523	2.48143	0.000937014	no	no	N	Y
Isoform Crk-II of Proto-oncogene C-crk	IPI00307991	CRK	3	2	4	15	16	17	9	13	12	2.89168	1.89958	3.95364	15.0623	16.3852	16.7462	9.60719	13.3282	12.0209	-4.7542	2.04853e-05	no	no	N	N
Crk-like protein	IPI00113362	CRKL	2	2	4	5	6	5	0	0	1	1.92779	1.89958	3.95364	5.02076	6.14444	4.92536	0	0	1.00174	-1.09834	0.811939	no	no	N	Y
Cytokine receptor-like factor 1	IPI00408751	CRLF1	3	4	6	0	1	0	3	5	6	2.89168	3.79915	5.93046	0	1.02407	0	3.2024	5.12622	6.01045	1.64306	0.205942	no	no	Y	N
Isoform 1 of Quinone oxidoreductase-like protein 1	IPI00122320	CRYZL1	1	1	2	2	4	1	0	1	2	0.963893	0.949789	1.97682	2.0083	4.09629	0.985072	0	1.02524	2.00348	-1.3004	0.637405	no	no	N	N
Citrate synthase, mitochondrial	IPI00113141	CS	6	6	5	12	12	8	3	3	5	5.78336	5.69873	4.94205	12.0498	12.2889	7.88057	3.2024	3.07573	5.00871	-1.32446	0.467525	no	no	Y	Y
Cold shock domain-containing protein E1	IPI00274747	CSDE1	0	0	0	1	3	2	0	0	0	0	0	0	1.00415	3.07222	1.97014	0	0	0	-100	0.0588014	no	no	N	N
Exportin-2	IPI00112414	CSE1L	21	17	18	15	14	19	4	2	5	20.2418	16.1464	17.7914	15.0623	14.337	18.7164	4.26986	2.05049	5.00871	1.82285	0.0518792	no	no	N	N
Isoform 1 of Macrophage colony-stimulating factor 1	IPI00125138	CSF1	11	9	12	25	24	25	22	22	34	10.6028	8.5481	11.8609	25.1038	24.5778	24.6268	23.4842	22.5554	34.0592	-2.48949	4.78886e-05	no	no	Y	N
Cystatin-C	IPI00123744	CST3	115	109	108	72	64	72	67	73	68	110.848	103.527	106.748	72.299	65.5407	70.9252	71.5202	74.8428	68.1185	1.51743	1.18466e-05	no	no	Y	Y
Cystatin E/M	IPI00133547	CST6	20	17	17	14	10	14	7	7	6	19.2779	16.1464	16.803	14.0581	10.2407	13.791	7.47226	7.17671	6.01045	1.77797	0.00607318	no	no	Y	Y
Cystatin-B	IPI00125931	CSTB	6	5	7	16	8	14	9	10	9	5.78336	4.74894	6.91887	16.0664	8.19258	13.791	9.60719	10.2524	9.01568	-1.9175	0.0107817	no	no	N	Y
Isoform 1 of C-terminal-binding protein 1	IPI00128155	CTBP1	0	0	0	1	3	1	0	0	0	0	0	0	1.00415	3.07222	0.985072	0	0	0	-100	0.0718297	no	no	N	Y
Connective tissue growth factor	IPI00322594	CTGF	66	69	68	77	82	81	37	43	37	63.617	65.5354	67.2119	77.3197	83.974	79.7908	39.4962	44.0855	37.0645	1.08569	0.517428	no	no	Y	Y
Cystathionine gamma-lyase	IPI00122344	CTH	9	5	8	0	0	0	2	0	2	8.67504	4.74894	7.90728	0	0	0	2.13493	0	2.00348	10.3089	0.000608897	no	yes	N	N
Protein CTLA-2-alpha	IPI00309363	Ctla2a	3	2	2	7	6	4	21	29	24	2.89168	1.89958	1.97682	7.02907	6.14444	3.94029	22.4168	29.7321	24.0418	-6.89298	0.0267737	no	no	Y	Y
Catenin alpha-1	IPI00112963	CTNNA1	8	12	10	8	3	4	0	0	0	7.71115	11.3975	9.8841	8.03322	3.07222	3.94029	0	0	0	3.85395	0.00854108	no	no	N	N
Catenin beta-1	IPI00125899	CTNNB1	8	9	6	0	0	1	0	0	0	7.71115	8.5481	5.93046	0	0	0.985072	0	0	0	45.0519	3.37672e-05	no	yes	N	Y
Isoform 3 of Catenin delta-1	IPI00316623	CTNND1	0	0	0	3	2	4	1	1	0	0	0	0	3.01246	2.04815	3.94029	1.06747	1.02524	0	-100	0.00535088	no	no	N	N
Lysosomal protective protein	IPI00137177	CTSA	48	42	43	30	27	30	58	58	64	46.2669	39.8911	42.5016	30.1246	27.65	29.5522	61.913	59.4642	64.1115	-1.06022	0.975717	no	no	Y	Y
Cathepsin B	IPI00113517	CTSB	61	73	69	49	45	41	84	80	89	58.7975	69.3346	68.2003	49.2035	46.0833	40.3879	89.6671	82.0195	89.1551	-1.00981	0.869765	no	no	Y	Y
Dipeptidyl-peptidase 1	IPI00130015	CTSC	12	9	10	1	0	0	14	18	19	11.5667	8.5481	9.8841	1.00415	0	0	14.9445	18.4544	19.0331	1.12279	0.203563	no	no	Y	Y
Cathepsin D	IPI00111013	CTSD	65	68	63	67	67	68	77	81	76	62.6531	64.5856	62.2698	67.2782	68.6129	66.9849	82.1948	83.0448	76.1324	-1.17211	0.0649516	no	no	Y	Y
Cathepsin H	IPI00118987	CTSH	0	0	0	8	16	13	2	0	0	0	0	0	8.03322	16.3852	12.8059	2.13493	0	0	-100	0.0177302	no	no	Y	Y
Cathepsin Z	IPI00125220	CTSZ	15	14	10	19	21	18	25	22	26	14.4584	13.297	9.8841	19.0789	21.5055	17.7313	26.6866	22.5554	26.0453	-1.77477	0.00193111	no	no	Y	Y
Src substrate cortactin	IPI00118143	CTTN	8	14	9	16	19	19	13	13	14	7.71115	13.297	8.89569	16.0664	19.4574	18.7164	13.877	13.3282	14.0244	-1.59628	0.0194171	no	no	N	Y
Cullin-1	IPI00124047	CUL1	3	5	3	5	6	5	2	1	3	2.89168	4.74894	2.96523	5.02076	6.14444	4.92536	2.13493	1.02524	3.00523	-1.04923	0.890689	no	no	N	N
Cullin-3	IPI00467383	CUL3	6	6	6	4	3	3	3	2	2	5.78336	5.69873	5.93046	4.01661	3.07222	2.95522	3.2024	2.05049	2.00348	2.01296	0.0398593	no	no	N	N
cullin 4B	IPI00224689	CUL4B	1	1	1	5	3	8	0	1	0	0.963893	0.949789	0.98841	5.02076	3.07222	7.88057	0	1.02524	0	-2.92871	0.519774	no	no	N	N
chemokine (C-X3-C motif) ligand 1	IPI00331228	CX3CL1	16	20	17	23	23	19	33	30	27	15.4223	18.9958	16.803	23.0955	23.5537	18.7164	35.2264	30.7573	27.047	-1.5462	0.0107889	no	no	Y	N
Isoform 1 of Coxsackievirus and adenovirus receptor homolog	IPI00270376	CXADR	0	0	0	0	0	0	2	2	2	0	0	0	0	0	0	2.13493	2.05049	2.00348	-100	0.0446645	no	no	Y	N
C-X-C motif chemokine 16	IPI00109708	CXCL16	17	19	20	10	12	12	19	19	22	16.3862	18.046	19.7682	10.0415	12.2889	11.8209	20.2818	19.4796	22.0383	1.12975	0.462773	no	no	Y	Y
Isoform 1 of Cytoplasmic FMR1-interacting protein 1	IPI00330476	CYFIP1	10	12	12	3	0	4	0	0	1	9.63893	11.3975	11.8609	3.01246	0	3.94029	0	0	1.00174	8.27139	0.000381091	no	yes	N	N
Viral envelope like protein	IPI00283900	D17H6S56E-5	29	29	25	20	19	22	23	30	26	27.9529	27.5439	24.7102	20.083	19.4574	21.6716	24.5517	30.7573	26.0453	1.12519	0.389696	no	no	N	N
Dystroglycan	IPI00122273	DAG1	58	49	45	23	24	20	37	37	36	55.9058	46.5396	44.4784	23.0955	24.5778	19.7014	39.4962	37.934	36.0627	1.62466	0.00520249	no	no	Y	N
Aspartyl-tRNA synthetase, cytoplasmic	IPI00122743	DARS	8	10	9	4	7	6	1	3	4	7.71115	9.49789	8.89569	4.01661	7.16851	5.91043	1.06747	3.07573	4.00697	2.06805	0.0114762	no	no	N	N
Isoform 1 of DAZ-associated protein 1	IPI00406492	DAZAP1	3	6	4	2	4	5	0	1	1	2.89168	5.69873	3.95364	2.0083	4.09629	4.92536	0	1.02524	1.00174	1.92144	0.115489	no	no	N	N
diazepam binding inhibitor isoform 1	IPI00222430	DBI	7	7	8	9	9	8	8	6	8	6.74725	6.64852	7.90728	9.03737	9.21666	7.88057	8.53972	6.15146	8.01394	-1.14631	0.589886	no	no	N	Y
Isoform 2 of Drebrin-like protein	IPI00308222	DBNL	3	4	3	6	6	11	2	2	2	2.89168	3.79915	2.96523	6.02491	6.14444	10.8358	2.13493	2.05049	2.00348	-1.51169	0.430945	no	no	N	Y
Scavenger mRNA-decapping enzyme DcpS	IPI00459280	DCPS	12	11	12	11	14	10	10	16	13	11.5667	10.4477	11.8609	11.0457	14.337	9.85072	10.6747	16.4039	13.0227	-1.11194	0.60245	no	no	N	Y
Isoform 1 of Dynactin subunit 1	IPI00115663	DCTN1	5	4	3	4	4	5	0	1	1	4.81947	3.79915	2.96523	4.01661	4.09629	4.92536	0	1.02524	1.00174	1.53782	0.284244	no	no	N	N
Dynactin subunit 2	IPI00116112	DCTN2	2	2	2	10	10	11	4	6	5	1.92779	1.89958	1.97682	10.0415	10.2407	10.8358	4.26986	6.15146	5.00871	-4.00987	0.00112169	no	no	N	N
Dynactin subunit 3	IPI00331339	DCTN3	1	1	2	2	2	1	0	0	0	0.963893	0.949789	1.97682	2.0083	2.04815	0.985072	0	0	0	1.54338	0.53643	no	no	N	N
N(G),N(G)-dimethylarginine dimethylaminohydrolase 1	IPI00109482	DDAH1	0	0	0	0	1	2	8	8	8	0	0	0	0	1.02407	1.97014	8.53972	8.20195	8.01394	-100	0.00528261	yes	no	N	Y
DNA damage-binding protein 1	IPI00316740	DDB1	46	62	61	87	91	94	83	78	85	44.3391	58.8869	60.293	87.3612	93.1906	92.5968	88.5996	79.969	85.1481	-1.61102	3.11055e-05	no	no	N	Y
Isoform 1 of Epithelial discoidin domain-containing receptor 1	IPI00129221	DDR1	10	8	9	11	11	13	1	0	1	9.63893	7.59831	8.89569	11.0457	11.2648	12.8059	1.06747	0	1.00174	1.40554	0.190828	no	no	Y	N
D-dopachrome decarboxylase	IPI00230034	DDT	8	9	7	11	10	11	9	11	9	7.71115	8.5481	6.91887	11.0457	10.2407	10.8358	9.60719	11.2777	9.01568	-1.33796	0.219076	no	no	N	N
Isoform 1 of Probable ATP-dependent RNA helicase DDX17	IPI00396797	DDX17	6	5	5	0	0	2	0	0	0	5.78336	4.74894	4.94205	0	0	1.97014	0	0	0	15.7089	0.000429098	no	yes	N	N
Isoform 1 of ATP-dependent RNA helicase DDX39	IPI00123878	DDX39A	0	2	0	2	2	3	3	5	4	0	1.89958	0	2.0083	2.04815	2.95522	3.2024	5.12622	4.00697	-5.09252	0.00792226	yes	no	N	Y
Spliceosome RNA helicase Bat1	IPI00409462	DDX39B	23	24	21	31	31	26	21	22	22	22.1695	22.7949	20.7566	31.1287	31.7463	25.6119	22.4168	22.5554	22.0383	-1.18301	0.242829	no	no	N	Y
Putative ATP-dependent RNA helicase Pl10	IPI00133708	DDX3Y	7	5	8	1	3	3	2	4	3	6.74725	4.74894	7.90728	1.00415	3.07222	2.95522	2.13493	4.10098	3.00523	2.38479	0.00999346	no	no	N	N
Isoform 1 of ATP-dependent RNA helicase DDX42	IPI00329839	DDX42	0	2	0	4	1	1	0	0	0	0	1.89958	0	4.01661	1.02407	0.985072	0	0	0	-1.58608	0.689714	no	no	N	N
Probable ATP-dependent RNA helicase DDX5	IPI00420363	DDX5	9	13	9	13	9	10	0	1	2	8.67504	12.3473	8.89569	13.054	9.21666	9.85072	0	1.02524	2.00348	1.7023	0.11555	no	no	N	Y
Probable ATP-dependent RNA helicase DDX6	IPI00109932	DDX6	5	6	5	7	6	8	1	0	0	4.81947	5.69873	4.94205	7.02907	6.14444	7.88057	1.06747	0	0	1.39775	0.234945	no	no	N	N
Protein DEK	IPI00227720	DEK	2	3	3	0	0	0	0	0	0	1.92779	2.84937	2.96523	0	0	0	0	0	0	100	0.000196378	no	yes	N	Y
Density-regulated protein	IPI00330057	DENR	2	2	2	2	3	3	1	1	0	1.92779	1.89958	1.97682	2.0083	3.07222	2.95522	1.06747	1.02524	0	1.14612	0.799806	no	no	N	Y
Putative deoxyribose-phosphate aldolase	IPI00130333	DERA	2	4	2	0	1	2	0	0	1	1.92779	3.79915	1.97682	0	1.02407	1.97014	0	0	1.00174	3.85578	0.0239185	no	no	N	N
Dihydrofolate reductase	IPI00230042	DHFR	4	5	7	8	9	8	4	5	4	3.85557	4.74894	6.91887	8.03322	9.21666	7.88057	4.26986	5.12622	4.00697	-1.24114	0.448865	no	no	N	N
Putative pre-mRNA-splicing factor ATP-dependent RNA helicase DHX15	IPI00128818	DHX15	7	8	5	6	4	5	3	1	2	6.74725	7.59831	4.94205	6.02491	4.09629	4.92536	3.2024	1.02524	2.00348	1.81294	0.0597791	no	no	N	N
Isoform 2 of ATP-dependent RNA helicase A	IPI00339468	DHX9	20	22	18	18	10	12	3	6	8	19.2779	20.8953	17.7914	18.0747	10.2407	11.8209	3.2024	6.15146	8.01394	2.01601	0.00888312	no	no	N	N
Isoform 2 of Disco-interacting protein 2 homolog B	IPI00761420	DIP2B	1	0	1	0	0	0	2	2	4	0.963893	0	0.98841	0	0	0	2.13493	2.05049	4.00697	-2.09813	0.574912	no	no	N	Y
H/ACA ribonucleoprotein complex subunit 4	IPI00113635	DKC1	2	2	0	2	1	2	0	0	0	1.92779	1.89958	0	2.0083	1.02407	1.97014	0	0	0	1.53017	0.53643	no	no	N	N
Dihydrolipoyl dehydrogenase, mitochondrial	IPI00874456	DLD	9	13	9	11	18	19	20	18	21	8.67504	12.3473	8.89569	11.0457	18.4333	18.7164	21.3493	18.4544	21.0366	-1.82224	0.00378222	no	no	N	Y
similar to Discs, large homolog 1 (Drosophila) isoform 4	IPI00672505	DLG1	0	0	0	2	3	3	1	0	1	0	0	0	2.0083	3.07222	2.95522	1.06747	0	1.00174	-100	0.00490408	no	no	N	N
52 kDa protein	IPI00225503	DMKN	10	8	8	1	0	0	0	0	0	9.63893	7.59831	7.90728	1.00415	0	0	0	0	0	50.0811	2.09293e-05	no	yes	Y	Y
DnaJ homolog subfamily A member 1	IPI00132208	DNAJA1	2	3	3	0	0	0	1	0	1	1.92779	2.84937	2.96523	0	0	0	1.06747	0	1.00174	7.48343	0.00380035	no	yes	N	N
DnaJ homolog subfamily A member 2	IPI00136251	DNAJA2	2	2	1	0	0	0	0	1	0	1.92779	1.89958	0.98841	0	0	0	0	1.02524	0	9.3944	0.0135927	no	no	N	N
DnaJ homolog subfamily B member 11	IPI00320241	DNAJB11	12	14	15	0	3	2	5	4	6	11.5667	13.297	14.8261	0	3.07222	1.97014	5.33733	4.10098	6.01045	3.87386	0.000373848	no	no	Y	Y
Isoform A of DnaJ homolog subfamily B member 6	IPI00119896	DNAJB6	1	0	1	3	4	5	0	0	0	0.963893	0	0.98841	3.01246	4.09629	4.92536	0	0	0	-3.08203	0.552463	no	no	N	N
DnaJ homolog subfamily C member 3	IPI00459033	DNAJC3	3	2	3	0	0	1	2	1	1	2.89168	1.89958	2.96523	0	0	0.985072	2.13493	1.02524	1.00174	3.01399	0.0469888	no	no	Y	N
34 kDa protein	IPI00463344	DNAJC8	2	2	2	6	6	7	4	6	6	1.92779	1.89958	1.97682	6.02491	6.14444	6.8955	4.26986	6.15146	6.01045	-3.05785	0.00412208	no	no	N	Y
Deoxyribonuclease-2-alpha	IPI00114236	DNASE2	3	4	3	0	0	0	2	1	2	2.89168	3.79915	2.96523	0	0	0	2.13493	1.02524	2.00348	3.74001	0.0122966	no	no	Y	Y
Isoform 2 of Dynamin-1-like protein	IPI00172221	DNM1L	2	0	0	0	0	0	0	0	1	1.92779	0	0	0	0	0	0	0	1.00174	3.84887	0.371449	no	no	N	N
Isoform 1 of Dynamin-2	IPI00131445	DNM2	1	0	1	2	1	1	0	0	0	0.963893	0	0.98841	2.0083	1.02407	0.985072	0	0	0	-1.0289	0.953273	no	no	N	N
Cytosine-specific methyltransferase	IPI00469323	DNMT1	8	14	10	1	1	2	0	1	0	7.71115	13.297	9.8841	1.00415	1.02407	1.97014	0	1.02524	0	12.2988	3.10927e-05	no	yes	N	N
aspartyl aminopeptidase isoform a	IPI00331394	DNPEP	10	9	9	13	18	20	13	11	14	9.63893	8.5481	8.89569	13.054	18.4333	19.7014	13.877	11.2777	14.0244	-1.66837	0.013835	no	no	N	N
Dipeptidyl-peptidase 3	IPI00116134	DPP3	21	20	19	37	42	47	27	24	32	20.2418	18.9958	18.7798	37.1536	43.0111	46.2984	28.8216	24.6059	32.0558	-1.82658	0.00215512	no	no	N	N
Putative uncharacterized protein	IPI00459744	DPP3	0	0	0	0	0	0	1	1	2	0	0	0	0	0	0	1.06747	1.02524	2.00348	-100	0.06742	no	no	N	Y
Dipeptidyl-peptidase 2	IPI00331550	DPP7	6	5	5	0	0	1	3	3	3	5.78336	4.74894	4.94205	0	0	0.985072	3.2024	3.07573	3.00523	3.01397	0.00887908	no	no	Y	Y
Dihydropyrimidinase-related protein 2	IPI00114375	DPYSL2	19	20	17	42	42	50	19	20	19	18.314	18.9958	16.803	42.1744	43.0111	49.2536	20.2818	20.5049	19.0331	-1.79495	0.0740752	no	no	N	N
Developmentally-regulated GTP-binding protein 1	IPI00263313	DRG1	1	2	1	1	0	0	0	0	1	0.963893	1.89958	0.98841	1.00415	0	0	0	0	1.00174	3.84056	0.108655	no	no	N	N
Isoform 2A of Desmocollin-2	IPI00138209	DSC2	31	34	33	13	15	11	0	0	0	29.8807	32.2928	32.6175	13.054	15.3611	10.8358	0	0	0	4.83001	0.00332015	no	no	Y	N
desmocollin 3	IPI00624693	DSC3	45	44	48	0	0	1	0	0	0	43.3752	41.7907	47.4437	0	0	0.985072	0	0	0	269.238	2.72164e-07	no	yes	Y	N
desmoglein 2	IPI00877308	DSG2	0	0	0	17	21	21	0	0	0	0	0	0	17.0706	21.5055	20.6865	0	0	0	-100	0.0522972	no	no	Y	N
Isoform 1 of Desmoglein-3	IPI00316674	DSG3	21	20	21	7	10	7	0	0	0	20.2418	18.9958	20.7566	7.02907	10.2407	6.8955	0	0	0	4.96531	0.00294451	no	no	Y	Y
desmoplakin	IPI00553419	DSP	15	8	6	25	4	5	12	4	0	14.4584	7.59831	5.93046	25.1038	4.09629	4.92536	12.8096	4.10098	0	1.09676	0.44717	no	no	N	N
Destrin	IPI00127942	DSTN	16	23	15	20	20	17	20	23	19	15.4223	21.8451	14.8261	20.083	20.4815	16.7462	21.3493	23.5806	19.0331	-1.164	0.36391	no	no	N	Y
Deoxyuridine triphosphatase, isoform CRA_a	IPI00467266	DUT	6	8	9	14	14	13	11	17	11	5.78336	7.59831	8.89569	14.0581	14.337	12.8059	11.7421	17.4291	11.0192	-1.82678	0.0072534	no	no	N	Y
Cytoplasmic dynein 1 heavy chain 1	IPI00119876	DYNC1H1	5	4	1	20	11	14	5	9	23	4.81947	3.79915	0.98841	20.083	11.2648	13.791	5.33733	9.2272	23.0401	-4.3064	0.00467669	no	no	N	N
Dynein cytoplasmic 1 intermediate chain 2	IPI00775798	DYNC1I2	0	0	0	3	3	4	2	1	2	0	0	0	3.01246	3.07222	3.94029	2.13493	1.02524	2.00348	-100	0.000449556	yes	no	N	N
Dynein light chain 2, cytoplasmic	IPI00132734	DYNLL2	2	3	5	7	5	5	3	5	5	1.92779	2.84937	4.94205	7.02907	5.12037	4.92536	3.2024	5.12622	5.00871	-1.56454	0.195737	no	no	N	N
Dynein light chain roadblock-type 1	IPI00315225	DYNLRB1	1	1	1	6	4	4	1	0	1	0.963893	0.949789	0.98841	6.02491	4.09629	3.94029	1.06747	0	1.00174	-2.77915	0.182842	no	no	N	Y
Dynein light chain Tctex-type 3	IPI00308667	DYNLT3	1	2	1	1	1	1	0	0	0	0.963893	1.89958	0.98841	1.00415	1.02407	0.985072	0	0	0	2.55659	0.221234	no	no	N	Y
Isoform 1 of Enoyl-CoA hydratase domain-containing protein 1	IPI00187288	ECHDC1	1	2	1	2	3	3	0	0	0	0.963893	1.89958	0.98841	2.0083	3.07222	2.95522	0	0	0	-1.04309	0.933954	no	no	N	Y
Enoyl-CoA hydratase, mitochondrial	IPI00454049	ECHS1	1	1	0	0	2	1	0	0	0	0.963893	0.949789	0	0	2.04815	0.985072	0	0	0	1.26182	0.796879	no	no	Y	Y
Isoform Long of Extracellular matrix protein 1	IPI00122272	ECM1	11	10	10	3	4	4	2	1	1	10.6028	9.49789	9.8841	3.01246	4.09629	3.94029	2.13493	1.02524	1.00174	3.94253	0.00018741	no	no	Y	Y
Putative uncharacterized protein	IPI00885334	ECM1	181	176	185	54	70	71	35	42	38	174.465	167.163	182.856	54.2242	71.6851	69.9401	37.3613	43.0602	38.0662	3.33707	1.69039e-06	no	no	Y	Y
Endothelial differentiation-related factor 1	IPI00471325	EDF1	2	2	2	4	6	7	6	5	4	1.92779	1.89958	1.97682	4.01661	6.14444	6.8955	6.40479	5.12622	4.00697	-2.80785	0.00973752	no	no	N	Y
Early endosome antigen 1	IPI00453776	EEA1	5	5	5	8	4	4	0	2	4	4.81947	4.74894	4.94205	8.03322	4.09629	3.94029	0	2.05049	4.00697	1.31155	0.442551	no	no	N	N
Elongation factor 1-alpha 1	IPI00307837	Eef1a1	58	66	59	107	97	97	60	74	68	55.9058	62.686	58.3162	107.444	99.3351	95.552	64.0479	75.8681	68.1185	-1.44246	0.0156567	no	no	N	N
eukaryotic translation elongation factor 1 delta isoform a	IPI00118875	EEF1D	14	16	14	7	2	7	7	6	9	13.4945	15.1966	13.8377	7.02907	2.04815	6.8955	7.47226	6.15146	9.01568	2.20288	0.00134322	no	no	N	N
Eukaryotic translation elongation factor 1 epsilon-1	IPI00133928	EEF1E1	3	3	4	4	4	2	0	2	2	2.89168	2.84937	3.95364	4.01661	4.09629	1.97014	0	2.05049	2.00348	1.37153	0.464361	no	no	N	N
Elongation factor 1-gamma	IPI00318841	EEF1G	42	53	41	41	51	44	20	27	27	40.4835	50.3388	40.5248	41.1702	52.2277	43.3432	21.3493	27.6816	27.047	1.23435	0.195711	no	no	N	N
Elongation factor 2	IPI00466069	EEF2	127	138	148	131	144	131	126	138	134	122.414	131.071	146.285	131.544	147.467	129.044	134.501	141.484	134.233	-1.02343	0.695368	no	no	N	N
EGF-containing fibulin-like extracellular matrix protein 1	IPI00223457	EFEMP1	53	45	46	0	0	0	32	30	32	51.0864	42.7405	45.4669	0	0	0	34.1589	30.7573	32.0558	2.87287	0.0129621	no	no	Y	Y
EGF-containing fibulin-like extracellular matrix protein 2	IPI00126055	EFEMP2	0	0	0	1	4	4	19	12	15	0	0	0	1.00415	4.09629	3.94029	20.2818	12.3029	15.0261	-100	0.000663663	yes	no	Y	Y
Putative uncharacterized protein	IPI00226872	EFHD2	9	14	11	19	19	23	3	6	7	8.67504	13.297	10.8725	19.0789	19.4574	22.6567	3.2024	6.15146	7.0122	-1.1807	0.941908	no	no	N	N
Ephrin-A1	IPI00130752	EFNA1	21	20	21	19	16	23	6	10	7	20.2418	18.9958	20.7566	19.0789	16.3852	22.6567	6.40479	10.2524	7.0122	1.46703	0.0929658	no	no	Y	Y
Ephrin-B1	IPI00130754	EFNB1	4	4	4	2	0	1	2	2	2	3.85557	3.79915	3.95364	2.0083	0	0.985072	2.13493	2.05049	2.00348	2.52843	0.0341068	no	no	Y	N
Putative uncharacterized protein	IPI00323683	EFNB2	4	2	4	1	3	2	12	11	13	3.85557	1.89958	3.95364	1.00415	3.07222	1.97014	12.8096	11.2777	13.0227	-2.22254	0.380717	no	no	Y	N
116 kDa U5 small nuclear ribonucleoprotein component	IPI00469260	EFTUD2	7	10	11	0	0	0	0	1	1	6.74725	9.49789	10.8725	0	0	0	0	1.02524	1.00174	26.7566	2.81635e-05	no	yes	N	N
Epidermal growth factor receptor	IPI00121190	EGFR	13	12	12	3	2	3	8	4	6	12.5306	11.3975	11.8609	3.01246	2.04815	2.95522	8.53972	4.10098	6.01045	2.68414	0.00099996	no	no	Y	N
EH domain-containing protein 1	IPI00126083	EHD1	10	16	13	12	13	16	4	1	1	9.63893	15.1966	12.8493	12.0498	13.3129	15.7611	4.26986	1.02524	1.00174	1.58938	0.141256	no	no	N	N
EH domain-containing protein 2	IPI00402968	EHD2	4	2	4	0	0	0	0	0	0	3.85557	1.89958	3.95364	0	0	0	0	0	0	100	0.000135728	no	yes	N	N
Isoform 1 of Eukaryotic translation initiation factor 2A	IPI00119806	EIF2A	11	11	12	13	13	16	9	10	14	10.6028	10.4477	11.8609	13.054	13.3129	15.7611	9.60719	10.2524	14.0244	-1.1548	0.468254	no	no	N	N
Translation initiation factor eIF-2B subunit beta	IPI00116804	EIF2B2	2	1	1	0	0	0	0	0	0	1.92779	0.949789	0.98841	0	0	0	0	0	0	100	0.00351749	no	no	N	Y
Eukaryotic translation initiation factor 2 subunit 1	IPI00474446	EIF2S1	13	14	11	23	14	20	9	9	10	12.5306	13.297	10.8725	23.0955	14.337	19.7014	9.60719	9.2272	10.0174	-1.17146	0.528825	no	no	N	N
Eukaryotic translation initiation factor 3 subunit A	IPI00129276	EIF3A	17	17	21	6	3	4	5	9	4	16.3862	16.1464	20.7566	6.02491	3.07222	3.94029	5.33733	9.2272	4.00697	3.37178	6.58161e-05	no	no	N	N
Eif3b protein	IPI00229859	EIF3B	26	29	32	13	2	10	14	14	14	25.0612	27.5439	31.6291	13.054	2.04815	9.85072	14.9445	14.3534	14.0244	2.46749	0.00130485	no	no	N	N
64 kDa protein	IPI00881144	EIF3D	5	7	5	2	3	1	2	2	2	4.81947	6.64852	4.94205	2.0083	3.07222	0.985072	2.13493	2.05049	2.00348	2.67821	0.00804742	no	no	N	N
Eukaryotic translation initiation factor 3 subunit E	IPI00132250	EIF3E	10	11	12	2	0	3	3	4	2	9.63893	10.4477	11.8609	2.0083	0	2.95522	3.2024	4.10098	2.00348	4.47746	0.000133397	no	no	N	Y
eukaryotic translation initiation factor 3, subunit F	IPI00928532	EIF3F	10	9	10	3	2	3	7	7	5	9.63893	8.5481	9.8841	3.01246	2.04815	2.95522	7.47226	7.17671	5.00871	2.02874	0.0102307	no	no	Y	Y
Eukaryotic translation initiation factor 3 subunit G	IPI00622371	EIF3G	8	7	7	12	8	10	4	5	7	7.71115	6.64852	6.91887	12.0498	8.19258	9.85072	4.26986	5.12622	7.0122	-1.09268	0.712301	no	no	N	Y
Eukaryotic translation initiation factor 3 subunit H	IPI00128202	EIF3H	11	14	11	5	5	6	1	2	2	10.6028	13.297	10.8725	5.02076	5.12037	5.91043	1.06747	2.05049	2.00348	3.2846	0.000497226	no	no	N	Y
Eukaryotic translation initiation factor 3 subunit I	IPI00269613	EIF3I	5	12	10	16	14	11	10	11	7	4.81947	11.3975	9.8841	16.0664	14.337	10.8358	10.6747	11.2777	7.0122	-1.34485	0.183625	no	no	N	Y
Isoform 1 of Eukaryotic translation initiation factor 3 subunit K	IPI00120322	EIF3K	4	5	6	2	1	2	2	2	0	3.85557	4.74894	5.93046	2.0083	1.02407	1.97014	2.13493	2.05049	0	3.16392	0.00564875	no	no	N	Y
Eukaryotic translation initiation factor 3 subunit L	IPI00463573	EIF3L	14	18	20	6	6	9	4	4	3	13.4945	17.0962	19.7682	6.02491	6.14444	8.86565	4.26986	4.10098	3.00523	3.10751	0.000130792	no	no	N	N
Eukaryotic translation initiation factor 3 subunit M	IPI00115580	EIF3M	10	11	12	4	4	3	2	2	3	9.63893	10.4477	11.8609	4.01661	4.09629	2.95522	2.13493	2.05049	3.00523	3.49942	0.000133531	no	no	N	N
Eukaryotic initiation factor 4A-I	IPI00118676	EIF4A1	29	31	32	35	27	31	20	29	23	27.9529	29.4434	31.6291	35.1453	27.65	30.5372	21.3493	29.7321	23.0401	1.06328	0.654363	no	no	N	Y
Eukaryotic translation initiation factor 4B	IPI00221581	EIF4B	1	3	2	4	3	1	3	9	7	0.963893	2.84937	1.97682	4.01661	3.07222	0.985072	3.2024	9.2272	7.0122	-2.37611	0.103131	no	no	N	N
Eukaryotic translation initiation factor 4E	IPI00119057	EIF4E	5	4	2	4	5	7	2	2	2	4.81947	3.79915	1.97682	4.01661	5.12037	6.8955	2.13493	2.05049	2.00348	-1.04863	0.890689	no	no	N	Y
Isoform 1 of Eukaryotic translation initiation factor 4 gamma 1	IPI00421179	EIF4G1	11	12	11	3	3	3	1	1	1	10.6028	11.3975	10.8725	3.01246	3.07222	2.95522	1.06747	1.02524	1.00174	5.41814	3.65412e-05	no	yes	N	N
Isoform Long of Eukaryotic translation initiation factor 4H	IPI00124742	EIF4H	5	6	7	18	13	19	4	5	6	4.81947	5.69873	6.91887	18.0747	13.3129	18.7164	4.26986	5.12622	6.01045	-1.87849	0.201631	no	no	N	Y
Eukaryotic translation initiation factor 5	IPI00187443	EIF5	11	8	8	1	0	1	0	1	0	10.6028	7.59831	7.90728	1.00415	0	0.985072	0	1.02524	0	17.3221	2.37267e-05	no	yes	N	N
Eukaryotic translation initiation factor 5A-1	IPI00108125	EIF5A	23	22	19	34	33	35	13	21	15	22.1695	20.8953	18.7798	34.1412	33.7944	34.4775	13.877	21.5301	15.0261	-1.23573	0.438273	no	no	N	N
Eukaryotic translation initiation factor 6	IPI00115862	EIF6	9	11	7	19	12	21	9	10	9	8.67504	10.4477	6.91887	19.0789	12.2889	20.6865	9.60719	10.2524	9.01568	-1.55385	0.0876041	no	no	N	Y
ELAV (embryonic lethal, abnormal vision, Drosophila)-like 1	IPI00466032	ELAVL1	7	13	7	14	15	15	13	17	14	6.74725	12.3473	6.91887	14.0581	15.3611	14.7761	13.877	17.4291	14.0244	-1.72077	0.0104582	no	no	N	N
Embigin	IPI00129968	EMB	3	2	2	0	0	0	0	0	0	2.89168	1.89958	1.97682	0	0	0	0	0	0	100	0.000316908	no	yes	Y	N
Beta-enolase	IPI00228548	ENO3	9	8	8	0	0	2	25	23	24	8.67504	7.59831	7.90728	0	0	1.97014	26.6866	23.5806	24.0418	-1.57728	0.458991	no	no	N	N
Isoform 2 of Ectonucleotide pyrophosphatase/phosphodiesterase family member 1	IPI00128859	ENPP1	9	9	8	0	0	0	0	0	0	8.67504	8.5481	7.90728	0	0	0	0	0	0	100	5.68173e-06	no	yes	N	N
epithelial cell adhesion molecule	IPI00115558	EPCAM	9	6	7	6	8	6	13	9	11	8.67504	5.69873	6.91887	6.02491	8.19258	5.91043	13.877	9.2272	11.0192	-1.27395	0.343132	no	no	Y	N
Ephrin type-A receptor 1	IPI00120222	EPHA1	0	1	0	0	0	2	2	1	2	0	0.949789	0	0	0	1.97014	2.13493	1.02524	2.00348	-3.75547	0.155368	no	no	Y	N
Ephrin type-A receptor 2	IPI00129220	EPHA2	1	1	1	1	1	1	12	10	10	0.963893	0.949789	0.98841	1.00415	1.02407	0.985072	12.8096	10.2524	10.0174	-6.2184	0.17069	no	no	Y	N
Isoform Long of Ephrin type-A receptor 4	IPI00129198	EPHA4	2	0	2	0	0	0	3	2	0	1.92779	0	1.97682	0	0	0	3.2024	2.05049	0	1.48665	0.448211	no	no	Y	N
Isoform 1 of Ephrin type-A receptor 7	IPI00124993	EPHA7	9	11	9	0	0	0	0	0	0	8.67504	10.4477	8.89569	0	0	0	0	0	0	100	4.72811e-06	no	yes	Y	N
Isoform 1 of Ephrin type-B receptor 2	IPI00108870	EPHB2	0	0	0	0	0	2	2	1	0	0	0	0	0	0	1.97014	2.13493	1.02524	0	-100	0.0532558	no	no	Y	Y
Ephrin type-B receptor 3	IPI00130442	EPHB3	5	4	4	4	4	7	5	2	3	4.81947	3.79915	3.95364	4.01661	4.09629	6.8955	5.33733	2.05049	3.00523	-1.01022	0.97342	no	no	Y	N
Ephrin receptor	IPI00416163	EPHB4	9	9	7	3	4	3	10	9	8	8.67504	8.5481	6.91887	3.01246	4.09629	2.95522	10.6747	9.2272	8.01394	1.27131	0.338978	no	no	Y	N
Isoform 1 of Ephrin type-B receptor 6	IPI00114909	EPHB6	6	2	4	1	0	0	0	0	0	5.78336	1.89958	3.95364	1.00415	0	0	0	0	0	23.1769	0.000728892	no	yes	Y	N
Epiplakin	IPI00320459	EPPK1	3	1	1	4	3	5	1	1	1	2.89168	0.949789	0.98841	4.01661	3.07222	4.92536	1.06747	1.02524	1.00174	-1.56408	0.360292	no	no	N	N
Bifunctional aminoacyl-tRNA synthetase	IPI00339916	EPRS	3	5	2	7	12	10	2	0	1	2.89168	4.74894	1.97682	7.02907	12.2889	9.85072	2.13493	0	1.00174	-1.67952	0.844571	no	no	N	N
Putative uncharacterized protein	IPI00622390	EPS8	0	0	0	0	0	0	1	2	0	0	0	0	0	0	0	1.06747	2.05049	0	-100	0.151431	no	no	N	N
Isoform 1 of Epidermal growth factor receptor kinase substrate 8-like protein 2	IPI00115492	EPS8L2	4	3	5	13	14	11	0	0	1	3.85557	2.84937	4.94205	13.054	14.337	10.8358	0	0	1.00174	-1.68406	0.681934	no	no	N	N
Endoplasmic reticulum aminopeptidase 1	IPI00318595	ERAP1	25	31	35	12	12	15	28	16	23	24.0973	29.4434	34.5943	12.0498	12.2889	14.7761	29.889	16.4039	23.0401	1.62539	0.0195115	no	no	Y	Y
ERO1-like protein alpha	IPI00754386	ERO1L	10	11	10	6	9	9	7	5	6	9.63893	10.4477	9.8841	6.02491	9.21666	8.86565	7.47226	5.12622	6.01045	1.40325	0.156768	no	no	Y	Y
Endoplasmic reticulum protein ERp29	IPI00118832	ERP29	17	18	15	7	9	11	11	15	11	16.3862	17.0962	14.8261	7.02907	9.21666	10.8358	11.7421	15.3787	11.0192	1.48137	0.0381152	no	no	Y	Y
Thioredoxin domain-containing protein 4	IPI00134058	ERP44	18	12	13	4	3	3	3	5	5	17.3501	11.3975	12.8493	4.01661	3.07222	2.95522	3.2024	5.12622	5.00871	3.55812	6.78309e-05	no	no	Y	N
S-formylglutathione hydrolase	IPI00109142	ESD	23	24	23	29	30	37	7	7	10	22.1695	22.7949	22.7334	29.1204	30.7222	36.4477	7.47226	7.17671	10.0174	1.11937	0.448751	no	no	N	Y
Eukaryotic peptide chain release factor subunit 1	IPI00312468	ETF1	4	5	7	15	19	10	3	3	4	3.85557	4.74894	6.91887	15.0623	19.4574	9.85072	3.2024	3.07573	4.00697	-1.76042	0.423161	no	no	N	N
envoplakin	IPI00890238	EVPL	0	0	1	3	0	2	0	1	1	0	0	0.98841	3.01246	0	1.97014	0	1.02524	1.00174	-3.54589	0.161843	no	no	N	N
Exosome complex exonuclease RRP41	IPI00310857	EXOSC4	0	0	0	2	0	0	0	0	0	0	0	0	2.0083	0	0	0	0	0	-100	0.332416	no	no	N	N
Exosome complex exonuclease RRP43	IPI00109639	EXOSC8	1	2	0	3	5	4	0	0	0	0.963893	1.89958	0	3.01246	5.12037	3.94029	0	0	0	-2.10813	0.724805	no	no	N	N
Exostosin-1	IPI00125530	EXT1	18	17	20	5	4	5	23	20	25	17.3501	16.1464	19.7682	5.02076	4.09629	4.92536	24.5517	20.5049	25.0436	1.26606	0.284997	no	no	N	N
Exostosin-2	IPI00308075	EXT2	20	17	20	6	10	4	25	27	25	19.2779	16.1464	19.7682	6.02491	10.2407	3.94029	26.6866	27.6816	25.0436	1.10809	0.467597	no	no	N	Y
Ezrin	IPI00330862	EZR	14	11	17	37	38	34	36	36	41	13.4945	10.4477	16.803	37.1536	38.9148	33.4924	38.4287	36.9088	41.0714	-2.77297	2.11448e-06	no	no	N	Y
F11 receptor	IPI00121362	F11R	20	23	20	7	10	9	10	10	11	19.2779	21.8451	19.7682	7.02907	10.2407	8.86565	10.6747	10.2524	11.0192	2.09674	0.000249234	no	no	Y	N
Fatty acid-binding protein, epidermal	IPI00114162	FABP5	18	17	17	50	48	52	27	31	36	17.3501	16.1464	16.803	50.2076	49.1555	51.2237	28.8216	31.7826	36.0627	-2.45782	0.000283947	no	no	N	N
Multivesicular body subunit 12A	IPI00133679	FAM125A	2	3	3	0	0	0	2	4	0	1.92779	2.84937	2.96523	0	0	0	2.13493	4.10098	0	2.48316	0.0751232	no	no	Y	Y
Niban-like protein 1	IPI00330695	FAM129B	18	19	17	27	34	29	12	19	16	17.3501	18.046	16.803	27.1121	34.8185	28.5671	12.8096	19.4796	16.0279	-1.32967	0.22553	no	no	N	N
Isoform 1 of Protein CARP	IPI00284949	FAM188A	0	0	0	2	3	2	2	2	2	0	0	0	2.0083	3.07222	1.97014	2.13493	2.05049	2.00348	-100	0.000916777	yes	no	N	Y
Protein FAM3C	IPI00454042	FAM3C	21	21	18	21	19	19	17	20	13	20.2418	19.9456	17.7914	21.0872	19.4574	18.7164	18.1469	20.5049	13.0227	1.04527	0.777362	no	no	Y	Y
Protein FAM49B	IPI00122015	FAM49B	7	9	5	10	6	12	13	12	9	6.74725	8.5481	4.94205	10.0415	6.14444	11.8209	13.877	12.3029	9.01568	-1.56153	0.0714289	no	no	N	N
Phenylalanyl-tRNA synthetase beta chain	IPI00322828	FARSB	2	1	1	3	4	1	0	0	1	1.92779	0.949789	0.98841	3.01246	4.09629	0.985072	0	0	1.00174	-1.17636	0.819321	no	no	N	N
Fatty acid synthase	IPI00113223	FASN	123	126	115	180	197	168	121	159	173	118.559	119.673	113.667	180.747	201.742	165.492	129.163	163.014	173.301	-1.43999	0.00135839	no	no	N	N
Fat 1 cadherin	IPI00666346	FAT1	127	102	76	30	38	31	71	81	99	122.414	96.8784	75.1191	30.1246	38.9148	30.5372	75.79	83.0448	99.1725	1.64667	0.0500696	no	no	Y	N
MCG1445	IPI00343214	FAT2	100	90	60	0	0	0	0	0	0	96.3893	85.481	59.3046	0	0	0	0	0	0	100	1.12936e-06	no	yes	Y	N
Isoform D of Fibulin-1	IPI00322748	FBLN1	11	9	12	0	0	0	0	0	0	10.6028	8.5481	11.8609	0	0	0	0	0	0	100	4.48541e-06	no	yes	Y	Y
Isoform C of Fibulin-1	IPI00230432	FBLN1	1	1	2	1	1	1	1	1	0	0.963893	0.949789	1.97682	1.00415	1.02407	0.985072	1.06747	1.02524	0	1.52389	0.53643	no	no	Y	Y
fibulin 2 isoform b	IPI00830803	FBLN2	49	40	48	14	0	1	262	251	233	47.2308	37.9915	47.4437	14.0581	0	0.985072	279.676	257.336	233.406	-2.9603	0.560746	no	no	Y	N
Farnesyl pyrophosphate synthetase	IPI00120457	FDPS	9	9	10	21	20	21	28	27	25	8.67504	8.5481	9.8841	21.0872	20.4815	20.6865	29.889	27.6816	25.0436	-2.67215	3.39645e-05	no	no	N	N
Putative uncharacterized protein	IPI00410836	FEN1	3	1	0	0	1	0	0	0	0	2.89168	0.949789	0	0	1.02407	0	0	0	0	7.50233	0.0730522	no	no	N	N
Fibroblast growth factor-binding protein 1	IPI00415609	FGFBP1	10	11	8	0	0	0	3	2	2	9.63893	10.4477	7.90728	0	0	0	3.2024	2.05049	2.00348	7.71567	0.000277347	no	yes	Y	Y
Isoform 1 of Basic fibroblast growth factor receptor 1	IPI00130549	FGFR1	1	3	3	0	0	0	1	1	1	0.963893	2.84937	2.96523	0	0	0	1.06747	1.02524	1.00174	4.38106	0.0224076	no	no	Y	N
Isoform Mitochondrial of Fumarate hydratase, mitochondrial	IPI00129928	FH	10	7	11	9	13	17	4	4	6	9.63893	6.64852	10.8725	9.03737	13.3129	16.7462	4.26986	4.10098	6.01045	1.01575	0.849639	no	no	Y	Y
Four and a half LIM domains protein 2	IPI00118205	FHL2	1	1	1	3	4	5	3	6	7	0.963893	0.949789	0.98841	3.01246	4.09629	4.92536	3.2024	6.15146	7.0122	-4.89305	0.0017474	no	no	N	Y
four and a half LIM domains 3	IPI00828338	FHL3	4	2	3	2	3	1	5	6	9	3.85557	1.89958	2.96523	2.0083	3.07222	0.985072	5.33733	6.15146	9.01568	-1.52345	0.384687	no	no	N	Y
Peptidyl-prolyl cis-trans isomerase FKBP1A	IPI00266899	FKBP1A	6	7	8	10	13	13	9	9	9	5.78336	6.64852	7.90728	10.0415	13.3129	12.8059	9.60719	9.2272	9.01568	-1.57358	0.0607843	no	no	N	N
FK506-binding protein 3	IPI00126000	FKBP3	8	14	10	19	11	18	8	10	10	7.71115	13.297	9.8841	19.0789	11.2648	17.7313	8.53972	10.2524	10.0174	-1.2444	0.310664	no	no	N	Y
FK506-binding protein 4	IPI00230139	FKBP4	29	36	36	23	29	23	24	24	27	27.9529	34.1924	35.5828	23.0955	29.6981	22.6567	25.6192	24.6059	27.047	1.27981	0.0570773	no	no	N	N
Isoform 1 of Filamin-A	IPI00131138	FLNA	126	116	112	272	305	289	207	273	297	121.451	110.175	110.702	273.129	312.342	284.686	220.965	279.892	297.518	-2.43704	5.10324e-07	no	no	N	N
Filamin-B	IPI00663627	FLNB	335	345	309	372	380	358	299	328	386	322.904	327.677	305.419	373.545	389.148	352.656	319.172	336.28	386.673	-1.12839	0.0193971	no	no	N	N
Isoform 1 of Filamin-C	IPI00664670	FLNC	0	0	0	66	94	81	5	13	16	0	0	0	66.274	96.2629	79.7908	5.33733	13.3282	16.0279	-100	0.000183265	yes	no	N	N
Flotillin-1	IPI00117181	FLOT1	0	0	0	0	0	0	3	1	1	0	0	0	0	0	0	3.2024	1.02524	1.00174	-100	0.0738838	no	no	N	Y
fibronectin leucine rich transmembrane protein 2	IPI00222908	FLRT2	32	30	27	2	3	3	0	0	0	30.8446	28.4937	26.6871	2.0083	3.07222	2.95522	0	0	0	21.4107	5.86924e-06	no	yes	Y	N
Fibronectin leucine rich transmembrane protein 3, isoform CRA_a	IPI00221707	FLRT3	25	25	25	5	4	1	1	0	1	24.0973	23.7447	24.7102	5.02076	4.09629	0.985072	1.06747	0	1.00174	11.9218	8.67096e-06	no	yes	Y	N
Putative uncharacterized protein	IPI00352163	FN1	2	2	2	16	14	21	14	10	9	1.92779	1.89958	1.97682	16.0664	14.337	20.6865	14.9445	10.2524	9.01568	-7.34837	1.99674e-05	yes	no	Y	N
Putative uncharacterized protein	IPI00652813	FN1	267	225	239	774	648	820	607	642	595	257.36	213.702	236.23	777.214	663.599	807.759	647.951	658.207	596.037	-2.93427	2.14075e-07	no	no	Y	N
Ferric-chelate reductase 1	IPI00322418	FRRS1	2	2	2	2	1	1	3	2	2	1.92779	1.89958	1.97682	2.0083	1.02407	0.985072	3.2024	2.05049	2.00348	1.02967	0.942916	no	no	Y	Y
Fascin	IPI00353563	FSCN1	61	68	55	53	51	52	70	86	73	58.7975	64.5856	54.3625	53.2201	52.2277	51.2237	74.7226	88.171	73.1272	-1.10465	0.505324	no	no	N	N
Follistatin	IPI00113340	FST	28	26	31	0	0	0	9	6	7	26.989	24.6945	30.6407	0	0	0	9.60719	6.15146	7.0122	7.23067	0.000850029	no	yes	Y	N
Ferritin heavy chain	IPI00230145	FTH1	12	11	13	19	13	18	15	23	15	11.5667	10.4477	12.8493	19.0789	13.3129	17.7313	16.012	23.5806	15.0261	-1.50216	0.0295039	no	no	N	Y
Putative uncharacterized protein	IPI00123292	FUBP1	6	6	7	12	11	10	0	0	1	5.78336	5.69873	6.91887	12.0498	11.2648	9.85072	0	0	1.00174	1.07712	0.30542	no	no	N	N
Tissue alpha-L-fucosidase	IPI00387228	FUCA1	12	8	10	0	1	1	5	3	3	11.5667	7.59831	9.8841	0	1.02407	0.985072	5.33733	3.07573	3.00523	4.32683	0.000919937	no	no	Y	Y
Plasma alpha-L-fucosidase	IPI00471238	FUCA2	11	10	10	2	3	2	15	13	14	10.6028	9.49789	9.8841	2.0083	3.07222	1.97014	16.012	13.3282	14.0244	1.18951	0.373328	no	no	Y	Y
Ras GTPase-activating protein-binding protein 1	IPI00130095	G3BP1	21	27	24	29	27	23	6	12	11	20.2418	25.6443	23.7218	29.1204	27.65	22.6567	6.40479	12.3029	11.0192	1.27541	0.258456	no	no	N	N
Lysosomal alpha-glucosidase	IPI00111960	GAA	3	3	3	8	6	9	34	31	28	2.89168	2.84937	2.96523	8.03322	6.14444	8.86565	36.2938	31.7826	28.0488	-6.84383	0.0200727	no	no	N	Y
Gamma-aminobutyric acid receptor-associated protein-like 2	IPI00309200	GABARAPL2	3	4	3	7	6	8	7	7	7	2.89168	3.79915	2.96523	7.02907	6.14444	7.88057	7.47226	7.17671	7.0122	-2.21183	0.015217	no	no	N	Y
galactokinase 1	IPI00265025	GALK1	0	0	0	3	2	0	0	0	0	0	0	0	3.01246	2.04815	0	0	0	0	-100	0.14271	no	no	N	Y
Polypeptide N-acetylgalactosaminyltransferase 1	IPI00117174	GALNT1	10	11	11	0	3	6	11	7	11	9.63893	10.4477	10.8725	0	3.07222	5.91043	11.7421	7.17671	11.0192	1.59088	0.12348	no	no	N	Y
Polypeptide N-acetylgalactosaminyltransferase 10	IPI00314798	GALNT10	5	7	5	4	5	3	15	11	15	4.81947	6.64852	4.94205	4.01661	5.12037	2.95522	16.012	11.2777	15.0261	-1.65777	0.349407	no	no	Y	Y
Isoform 1 of Polypeptide N-acetylgalactosaminyltransferase 2	IPI00420710	GALNT2	26	25	27	10	11	14	36	41	42	25.0612	23.7447	26.6871	10.0415	11.2648	13.791	38.4287	42.035	42.0732	-1.04403	0.758422	no	no	Y	Y
Isoform 2 of Neutral alpha-glucosidase AB	IPI00115679	GANAB	139	129	127	51	68	57	34	38	37	133.981	122.523	125.528	51.2118	69.637	56.1491	36.2938	38.9593	37.0645	2.64094	7.68519e-06	no	no	Y	Y
Glycyl-tRNA synthetase	IPI00112555	GARS	29	31	25	18	16	12	12	12	11	27.9529	29.4434	24.7102	18.0747	16.3852	11.8209	12.8096	12.3029	11.0192	1.99258	0.000201905	no	no	Y	N
phosphoribosylglycinamide formyltransferase	IPI00230612	GART	5	6	9	8	14	19	7	7	8	4.81947	5.69873	8.89569	8.03322	14.337	18.7164	7.47226	7.17671	8.01394	-1.64185	0.112538	no	no	N	Y
growth arrest specific 1	IPI00750988	GAS1	11	10	8	0	0	0	0	0	0	10.6028	9.49789	7.90728	0	0	0	0	0	0	100	5.28081e-06	no	yes	N	N
Growth arrest-specific protein 6	IPI00115536	GAS6	9	5	5	0	0	0	0	0	0	8.67504	4.74894	4.94205	0	0	0	0	0	0	100	2.98134e-05	no	yes	Y	N
Glucosylceramidase	IPI00108811	GBA	1	1	0	3	2	3	7	8	5	0.963893	0.949789	0	3.01246	2.04815	2.95522	7.47226	8.20195	5.00871	-7.4983	0.00245573	yes	no	Y	Y
Interferon-induced guanylate-binding protein 1	IPI00124675	Gbp1	7	7	7	0	3	5	0	0	0	6.74725	6.64852	6.91887	0	3.07222	4.92536	0	0	0	5.0802	0.00474371	no	yes	N	N
2-amino-3-ketobutyrate coenzyme A ligase, mitochondrial	IPI00136655	GCAT	1	2	3	1	0	0	1	0	2	0.963893	1.89958	2.96523	1.00415	0	0	1.06747	0	2.00348	2.86064	0.100173	no	no	Y	Y
Glutamate--cysteine ligase regulatory subunit	IPI00114329	GCLM	3	3	2	3	3	2	2	1	2	2.89168	2.84937	1.97682	3.01246	3.07222	1.97014	2.13493	1.02524	2.00348	1.16774	0.72848	no	no	N	Y
glucosaminyl (N-acetyl) transferase 2 isoform C	IPI00396807	GCNT2	14	15	14	6	6	5	4	3	3	13.4945	14.2468	13.8377	6.02491	6.14444	4.92536	4.26986	3.07573	3.00523	3.02993	0.000104905	no	no	N	Y
Growth/differentiation factor 15	IPI00129194	GDF15	2	3	2	0	0	0	0	0	0	1.92779	2.84937	1.97682	0	0	0	0	0	0	100	0.000313923	no	yes	Y	Y
Rab GDP dissociation inhibitor alpha	IPI00323179	GDI1	2	2	2	16	16	16	10	12	10	1.92779	1.89958	1.97682	16.0664	16.3852	15.7611	10.6747	12.3029	10.0174	-6.99562	6.3609e-06	yes	no	N	N
Isoform 1 of Rab GDP dissociation inhibitor beta	IPI00122565	GDI2	53	47	57	61	74	71	97	100	113	51.0864	44.6401	56.3394	61.2533	75.7814	69.9401	103.544	102.524	113.197	-1.7303	0.00549777	no	no	N	N
Isoform 1 of UPF0363 protein C7orf20 homolog	IPI00272521	GET4	1	1	1	2	1	1	0	0	0	0.963893	0.949789	0.98841	2.0083	1.02407	0.985072	0	0	0	1.44474	0.645813	no	no	N	N
35 kDa protein	IPI00874295	GGH	20	23	22	0	1	3	7	8	8	19.2779	21.8451	21.745	0	1.02407	2.95522	7.47226	8.20195	8.01394	4.54455	0.000766835	no	no	Y	Y
PDZ domain-containing protein GIPC1	IPI00129107	GIPC1	2	2	1	2	0	1	3	3	3	1.92779	1.89958	0.98841	2.0083	0	0.985072	3.2024	3.07573	3.00523	-1.27464	0.656837	no	no	N	Y
alpha-galactosidase A	IPI00123814	GLA	3	5	5	0	0	0	8	10	7	2.89168	4.74894	4.94205	0	0	0	8.53972	10.2524	7.0122	-1.02539	0.314794	no	no	Y	Y
Beta-galactosidase	IPI00135915	GLB1	4	4	3	0	1	0	13	10	11	3.85557	3.79915	2.96523	0	1.02407	0	13.877	10.2524	11.0192	-1.70305	0.70148	no	no	Y	Y
Golgi apparatus protein 1	IPI00122399	GLG1	4	3	1	13	10	11	2	0	4	3.85557	2.84937	0.98841	13.054	10.2407	10.8358	2.13493	0	4.00697	-2.61735	0.340932	no	no	Y	N
Lactoylglutathione lyase	IPI00321734	GLO1	15	10	10	17	16	19	8	13	13	14.4584	9.49789	9.8841	17.0706	16.3852	18.7164	8.53972	13.3282	13.0227	-1.28637	0.193127	no	no	N	N
Isoform 1 of Glyoxalase domain-containing protein 4	IPI00110721	GLOD4	10	9	9	18	15	13	11	11	11	9.63893	8.5481	8.89569	18.0747	15.3611	12.8059	11.7421	11.2777	11.0192	-1.48214	0.0645903	no	no	N	Y
Glutaredoxin-3	IPI00315550	GLRX3	10	11	10	11	14	16	12	13	9	9.63893	10.4477	9.8841	11.0457	14.337	15.7611	12.8096	13.3282	9.01568	-1.27286	0.251504	no	no	N	Y
Glycosyltransferase 25 family member 1	IPI00169870	GLT25D1	1	4	1	0	0	0	0	0	0	0.963893	3.79915	0.98841	0	0	0	0	0	0	100	0.00199895	no	no	Y	Y
Glycolipid transfer protein	IPI00229718	GLTP	1	3	1	2	2	1	0	0	0	0.963893	2.84937	0.98841	2.0083	2.04815	0.985072	0	0	0	1.90485	0.313728	no	no	N	Y
Ganglioside GM2 activator	IPI00119095	GM2A	11	11	10	6	5	7	8	9	9	10.6028	10.4477	9.8841	6.02491	5.12037	6.8955	8.53972	9.2272	9.01568	1.38029	0.167423	no	no	Y	Y
GDP-mannose 4,6 dehydratase	IPI00169546	GMDS	2	3	3	10	11	11	3	1	1	1.92779	2.84937	2.96523	10.0415	11.2648	10.8358	3.2024	1.02524	1.00174	-2.41344	0.336218	no	no	N	N
Mannose-1-phosphate guanyltransferase beta	IPI00113992	GMPPB	0	0	0	0	3	1	0	0	0	0	0	0	0	3.07222	0.985072	0	0	0	-100	0.156701	no	no	N	Y
GMP synthase [glutamine-hydrolyzing]	IPI00351252	GMPS	0	2	0	8	8	7	0	0	0	0	1.89958	0	8.03322	8.19258	6.8955	0	0	0	-6.08591	0.390065	no	no	N	N
Guanine nucleotide-binding protein G(i), alpha-2 subunit	IPI00228617	GNAI2	2	2	1	1	1	1	5	4	4	1.92779	1.89958	0.98841	1.00415	1.02407	0.985072	5.33733	4.10098	4.00697	-1.70882	0.289384	no	no	N	Y
Guanine nucleotide-binding protein G(k) subunit alpha	IPI00338854	GNAI3	0	0	0	0	0	0	2	0	1	0	0	0	0	0	0	2.13493	0	1.00174	-100	0.151894	no	no	N	Y
Isoform XLas-1 of Guanine nucleotide-binding protein G(s) subunit alpha isoforms XLas	IPI00416906	GNAS	0	0	0	1	0	1	2	2	1	0	0	0	1.00415	0	0.985072	2.13493	2.05049	1.00174	-100	0.0149972	no	no	N	N
Guanine nucleotide-binding protein G(I)/G(S)/G(T) subunit beta-1	IPI00120716	GNB1	2	1	1	2	2	3	2	2	2	1.92779	0.949789	0.98841	2.0083	2.04815	2.95522	2.13493	2.05049	2.00348	-1.70727	0.327373	no	no	N	N
Guanine nucleotide-binding protein G(I)/G(S)/G(T) subunit beta-2	IPI00162780	GNB2	3	5	6	6	6	6	9	5	7	2.89168	4.74894	5.93046	6.02491	6.14444	5.91043	9.60719	5.12622	7.0122	-1.46729	0.207368	no	no	N	N
Guanine nucleotide-binding protein subunit beta-2-like 1	IPI00317740	GNB2L1	25	35	35	41	36	46	19	20	22	24.0973	33.2426	34.5943	41.1702	36.8666	45.3133	20.2818	20.5049	22.0383	-1.01255	0.951778	no	no	N	N
Guanine nucleotide-binding protein G(I)/G(S)/G(O) subunit gamma-12	IPI00227838	GNG12	3	4	4	3	4	3	3	3	3	2.89168	3.79915	3.95364	3.01246	4.09629	2.95522	3.2024	3.07573	3.00523	1.10036	0.800827	no	no	N	Y
N-acetylglucosamine-6-sulfatase	IPI00221426	GNS	11	13	11	3	3	4	15	13	15	10.6028	12.3473	10.8725	3.01246	3.07222	3.94029	16.012	13.3282	15.0261	1.24368	0.338802	no	no	Y	Y
Isoform 1 of Golgin subfamily A member 7	IPI00127315	GOLGA7	0	2	0	0	0	0	4	1	1	0	1.89958	0	0	0	0	4.26986	1.02524	1.00174	-1.65743	0.691685	no	no	N	Y
80 kDa protein	IPI00881499	GOLIM4	4	4	6	0	0	0	0	0	0	3.85557	3.79915	5.93046	0	0	0	0	0	0	100	4.12393e-05	no	yes	N	N
Aspartate aminotransferase, cytoplasmic	IPI00230204	GOT1	21	18	18	23	25	20	24	25	26	20.2418	17.0962	17.7914	23.0955	25.6018	19.7014	25.6192	25.6311	26.0453	-1.32139	0.0712052	no	no	N	N
Aspartate aminotransferase, mitochondrial	IPI00117312	GOT2	53	43	47	52	52	44	60	57	66	51.0864	40.8409	46.4553	52.2159	53.2518	43.3432	64.0479	58.4389	66.115	-1.21913	0.056291	no	no	Y	Y
Cell surface A33 antigen	IPI00311355	GPA33	0	0	0	0	0	0	6	5	5	0	0	0	0	0	0	6.40479	5.12622	5.00871	-100	0.0515045	no	no	Y	N
Glypican-1	IPI00137336	GPC1	27	34	33	24	24	23	2	3	0	26.0251	32.2928	32.6175	24.0997	24.5778	22.6567	2.13493	3.07573	0	2.37601	0.0285259	no	no	Y	N
Glypican-4	IPI00312407	GPC4	12	10	10	3	0	1	0	0	0	11.5667	9.49789	9.8841	3.01246	0	0.985072	0	0	0	15.4839	0.000125923	no	yes	Y	Y
Isoform 1 of Glycerol-3-phosphate dehydrogenase 1-like protein	IPI00336807	GPD1L	0	0	0	2	3	3	0	0	0	0	0	0	2.0083	3.07222	2.95522	0	0	0	-100	0.0478859	no	no	N	Y
Glucose-6-phosphate isomerase	IPI00228633	GPI	32	31	32	51	59	53	43	44	58	30.8446	29.4434	31.6291	51.2118	60.4203	52.2088	45.901	45.1107	58.1011	-1.70237	0.000105773	no	no	N	Y
Probable G-protein coupled receptor 126	IPI00461962	GPR126	0	0	0	1	1	1	2	1	1	0	0	0	1.00415	1.02407	0.985072	2.13493	1.02524	1.00174	-100	0.0149972	no	no	Y	Y
Retinoic acid-induced protein 3	IPI00321753	GPRC5A	2	1	3	0	0	0	1	1	2	1.92779	0.949789	2.96523	0	0	0	1.06747	1.02524	2.00348	2.8528	0.100173	no	no	N	N
similar to G protein pathway suppressor 1	IPI00467796	GPS1	5	7	5	0	0	3	1	1	0	4.81947	6.64852	4.94205	0	0	2.95522	1.06747	1.02524	0	6.5017	0.00116444	no	yes	N	N
Isoform 1 of Growth factor receptor-bound protein 2	IPI00119058	GRB2	2	3	6	20	17	29	10	11	12	1.92779	2.84937	5.93046	20.083	17.4092	28.5671	10.6747	11.2777	12.0209	-4.6711	0.00088488	no	no	N	N
granulin	IPI00124640	GRN	33	31	31	25	26	23	111	121	110	31.8085	29.4434	30.6407	25.1038	26.6259	22.6567	118.489	124.055	110.192	-2.32402	0.29252	no	no	Y	Y
Glutamate-rich WD repeat-containing protein 1	IPI00123005	GRWD1	4	4	2	0	0	0	0	0	0	3.85557	3.79915	1.97682	0	0	0	0	0	0	100	0.000126989	no	yes	N	Y
Isoform 1 of Gelsolin	IPI00117167	GSN	39	41	40	80	83	82	54	44	53	37.5918	38.9413	39.5364	80.3322	84.9981	80.7759	57.6431	45.1107	53.0923	-1.73151	0.0065126	no	no	Y	Y
G1 to S phase transition 1 isoform 1	IPI00230355	GSPT1	1	1	2	7	6	11	1	1	1	0.963893	0.949789	1.97682	7.02907	6.14444	10.8358	1.06747	1.02524	1.00174	-3.48332	0.207229	no	no	N	N
Isoform Mitochondrial of Glutathione reductase, mitochondrial	IPI00111359	GSR	6	4	6	16	22	20	19	21	19	5.78336	3.79915	5.93046	16.0664	22.5296	19.7014	20.2818	21.5301	19.0331	-3.84009	5.14994e-06	no	no	Y	Y
Glutathione synthetase	IPI00127691	GSS	8	6	6	1	8	9	3	3	2	7.71115	5.69873	5.93046	1.00415	8.19258	8.86565	3.2024	3.07573	2.00348	1.46829	0.228671	no	no	N	Y
Glutathione S-transferase A4	IPI00323911	Gsta4	20	23	22	23	17	20	23	23	19	19.2779	21.8451	21.745	23.0955	17.4092	19.7014	24.5517	23.5806	19.0331	-1.01301	0.940589	no	no	N	N
Glutathione S-transferase Mu 2	IPI00228820	GSTM1	0	0	0	0	0	0	2	1	2	0	0	0	0	0	0	2.13493	1.02524	2.00348	-100	0.0540523	no	no	N	N
Glutathione S-transferase omega-1	IPI00114285	GSTO1	31	33	28	27	23	28	19	22	23	29.8807	31.343	27.6755	27.1121	23.5537	27.582	20.2818	22.5554	23.0401	1.23364	0.122113	no	no	N	Y
Glutathione S-transferase P 1	IPI00555023	Gstp1	18	16	15	12	14	17	8	5	3	17.3501	15.1966	14.8261	12.0498	14.337	16.7462	8.53972	5.12622	3.00523	1.58426	0.0714102	no	no	N	N
Putative uncharacterized protein	IPI00421209	GUSB	8	9	7	7	10	8	38	30	31	7.71115	8.5481	6.91887	7.02907	10.2407	7.88057	40.5637	30.7573	31.054	-2.75099	0.136375	no	no	Y	Y
Putative uncharacterized protein	IPI00404590	H1F0	9	9	7	0	0	0	0	0	0	8.67504	8.5481	6.91887	0	0	0	0	0	0	100	7.04477e-06	no	yes	N	Y
Isoform 2 of Core histone macro-H2A.1	IPI00378480	H2AFY	16	18	14	0	0	0	1	0	0	15.4223	17.0962	13.8377	0	0	0	1.06747	0	0	86.8529	4.06714e-06	no	yes	N	N
Histone H2A.Z	IPI00331734	H2AFZ	13	13	12	1	3	1	2	1	2	12.5306	12.3473	11.8609	1.00415	3.07222	0.985072	2.13493	1.02524	2.00348	7.186	8.83039e-06	no	yes	N	Y
Histidyl-tRNA synthetase, cytoplasmic	IPI00116991	HARS	17	16	14	22	25	25	21	23	27	16.3862	15.1966	13.8377	22.0913	25.6018	24.6268	22.4168	23.5806	27.047	-1.60021	0.00371343	no	no	N	N
Histone aminotransferase 1	IPI00226930	HAT1	0	0	0	2	4	3	2	3	0	0	0	0	2.0083	4.09629	2.95522	2.13493	3.07573	0	-100	0.00132869	yes	no	N	N
Host cell factor C1	IPI00828490	HCFC1	0	0	0	0	1	3	0	0	0	0	0	0	0	1.02407	2.95522	0	0	0	-100	0.155648	no	no	N	N
Histone deacetylase 2	IPI00137668	HDAC2	2	4	3	0	0	1	0	0	0	1.92779	3.79915	2.96523	0	0	0.985072	0	0	0	17.6478	0.000984978	no	yes	N	N
Hepatoma-derived growth factor	IPI00313817	HDGF	10	12	7	22	18	23	5	4	5	9.63893	11.3975	6.91887	22.0913	18.4333	22.6567	5.33733	4.10098	5.00871	-1.38844	0.725807	no	no	N	Y
Isoform 1 of Haloacid dehalogenase-like hydrolase domain-containing protein 2	IPI00111166	HDHD2	1	2	1	3	5	4	3	1	2	0.963893	1.89958	0.98841	3.01246	5.12037	3.94029	3.2024	1.02524	2.00348	-2.37601	0.0900356	no	no	N	N
Putative uncharacterized protein	IPI00607947	HEXA	13	9	17	2	1	2	24	22	23	12.5306	8.5481	16.803	2.0083	1.02407	1.97014	25.6192	22.5554	23.0401	-1.00599	0.438615	no	no	Y	Y
Beta-hexosaminidase subunit beta	IPI00115530	HEXB	20	16	17	11	9	9	27	18	27	19.2779	15.1966	16.803	11.0457	9.21666	8.86565	28.8216	18.4544	27.047	-1.00874	0.824772	no	no	Y	Y
3-hydroxyisobutyrate dehydrogenase, mitochondrial	IPI00116222	HIBADH	4	2	3	1	1	1	2	0	0	3.85557	1.89958	2.96523	1.00415	1.02407	0.985072	2.13493	0	0	3.38772	0.0232428	no	no	Y	Y
Histidine triad nucleotide-binding protein 1	IPI00108189	HINT1	7	13	9	7	3	5	3	5	4	6.74725	12.3473	8.89569	7.02907	3.07222	4.92536	3.2024	5.12622	4.00697	2.0459	0.00977123	no	no	N	Y
Histone H1.1	IPI00228616	HIST1H1A	10	11	13	0	0	0	0	0	0	9.63893	10.4477	12.8493	0	0	0	0	0	0	100	3.74761e-06	no	yes	N	N
Histone H1.5	IPI00230133	HIST1H1B	13	15	12	0	0	0	4	3	4	12.5306	14.2468	11.8609	0	0	0	4.26986	3.07573	4.00697	6.80699	0.000662469	no	yes	N	N
Histone H1.3	IPI00331597	HIST1H1D	31	34	32	3	0	3	14	15	15	29.8807	32.2928	31.6291	3.01246	0	2.95522	14.9445	15.3787	15.0261	3.65581	0.00321035	no	no	N	N
Histone H1.4	IPI00223714	HIST1H1E	7	7	8	0	0	0	1	1	1	6.74725	6.64852	7.90728	0	0	0	1.06747	1.02524	1.00174	13.7685	4.59222e-05	no	yes	N	N
hexokinase 1 isoform HK1	IPI00762858	HK1	11	11	11	19	18	18	15	10	14	10.6028	10.4477	10.8725	19.0789	18.4333	17.7313	16.012	10.2524	14.0244	-1.49629	0.0394605	no	no	N	N
High mobility group protein B2	IPI00462291	HMGB2	12	17	13	3	0	1	1	1	1	11.5667	16.1464	12.8493	3.01246	0	0.985072	1.06747	1.02524	1.00174	11.439	9.10372e-06	no	yes	N	N
heterogeneous nuclear ribonucleoprotein A0	IPI00109813	HNRNPA0	1	1	1	3	3	2	1	1	1	0.963893	0.949789	0.98841	3.01246	3.07222	1.97014	1.06747	1.02524	1.00174	-1.9209	0.28556	no	no	N	N
Putative uncharacterized protein	IPI00553777	HNRNPA1	83	96	78	118	99	116	72	99	91	80.0032	91.1797	77.096	118.49	101.383	114.268	76.8575	101.499	91.1586	-1.21568	0.0498682	no	no	N	N
Isoform 3 of Heterogeneous nuclear ribonucleoproteins A2/B1	IPI00405058	HNRNPA2B1	79	84	71	86	82	83	56	79	64	76.1476	79.7822	70.1771	86.3571	83.974	81.761	59.7781	80.9943	64.1115	-1.01053	0.887419	no	no	N	N
Heterogeneous nuclear ribonucleoprotein A/B	IPI00117288	HNRNPAB	42	49	39	34	31	30	35	36	38	40.4835	46.5396	38.548	34.1412	31.7463	29.5522	37.3613	36.9088	38.0662	1.20872	0.0894058	no	no	N	Y
Putative uncharacterized protein	IPI00130343	HNRNPC	18	20	18	11	12	12	8	10	8	17.3501	18.9958	17.7914	11.0457	12.2889	11.8209	8.53972	10.2524	8.01394	1.74745	0.00310611	no	no	N	N
Isoform 1 of Heterogeneous nuclear ribonucleoprotein D0	IPI00330958	HNRNPD	9	13	10	14	14	13	10	10	12	8.67504	12.3473	9.8841	14.0581	14.337	12.8059	10.6747	10.2524	12.0209	-1.19958	0.384685	no	no	N	N
Isoform 1 of Heterogeneous nuclear ribonucleoprotein F	IPI00226073	HNRNPF	12	18	15	23	22	30	10	12	14	11.5667	17.0962	14.8261	23.0955	22.5296	29.5522	10.6747	12.3029	14.0244	-1.28974	0.335103	no	no	N	N
Putative uncharacterized protein	IPI00224729	HNRNPH1	2	7	4	6	6	10	2	8	6	1.92779	6.64852	3.95364	6.02491	6.14444	9.85072	2.13493	8.20195	6.01045	-1.53103	0.169598	no	no	N	N
Isoform 3 of Heterogeneous nuclear ribonucleoprotein K	IPI00890005	HNRNPK	41	45	40	54	50	56	30	37	36	39.5196	42.7405	39.5364	54.2242	51.2037	55.164	32.024	37.934	36.0627	-1.0945	0.487414	no	no	N	N
Heterogeneous nuclear ribonucleoprotein L	IPI00620362	HNRNPL	8	8	6	11	11	17	6	9	9	7.71115	7.59831	5.93046	11.0457	11.2648	16.7462	6.40479	9.2272	9.01568	-1.49964	0.0884894	no	no	N	N
Putative uncharacterized protein	IPI00128441	HNRNPR	2	4	4	3	4	4	0	0	0	1.92779	3.79915	3.95364	3.01246	4.09629	3.94029	0	0	0	1.75229	0.204588	no	no	N	N
Putative uncharacterized protein	IPI00458583	HNRNPU	0	0	0	4	2	3	0	1	0	0	0	0	4.01661	2.04815	2.95522	0	1.02524	0	-100	0.0174063	no	no	N	N
Heterogeneous nuclear ribonucleoprotein D-like	IPI00129417	HNRPDL	1	1	1	4	1	6	1	1	1	0.963893	0.949789	0.98841	4.01661	1.02407	5.91043	1.06747	1.02524	1.00174	-2.4199	0.200095	no	no	N	N
Hypoxanthine-guanine phosphoribosyltransferase	IPI00284806	HPRT1	16	15	19	28	23	26	18	19	18	15.4223	14.2468	18.7798	28.1163	23.5537	25.6119	19.2144	19.4796	18.0314	-1.38297	0.0430195	no	no	N	Y
Ribonuclease UK114	IPI00130640	HRSP12	3	4	4	7	4	5	8	7	8	2.89168	3.79915	3.95364	7.02907	4.09629	4.92536	8.53972	7.17671	8.01394	-1.86863	0.0541558	no	no	N	Y
Heparan-sulfate 6-O-sulfotransferase 1	IPI00136280	HS6ST1	16	13	12	2	1	2	18	17	19	15.4223	12.3473	11.8609	2.0083	1.02407	1.97014	19.2144	17.4291	19.0331	1.30623	0.23288	no	no	N	N
Hydroxysteroid (17-beta) dehydrogenase 10	IPI00626132	HSD17B10	0	0	0	2	2	0	0	0	0	0	0	0	2.0083	2.04815	0	0	0	0	-100	0.138681	no	no	Y	Y
Heat shock protein HSP 90-alpha	IPI00330804	HSP90AA1	53	60	57	22	7	24	26	17	19	51.0864	56.9873	56.3394	22.0913	7.16851	23.6417	27.7541	17.4291	19.0331	2.80765	7.70113e-05	no	no	N	N
MCG18238	IPI00229080	HSP90AB1	94	100	102	47	32	44	74	48	55	90.606	94.9789	100.818	47.1952	32.7703	43.3432	78.9924	49.2117	55.0958	1.8682	0.000680515	no	no	N	N
Endoplasmin	IPI00129526	HSP90B1	160	164	149	17	5	13	46	32	35	154.223	155.765	147.273	17.0706	5.12037	12.8059	49.1034	32.8078	35.061	6.01782	2.24801e-05	no	yes	Y	N
Isoform 1 of Heat shock 70 kDa protein 13	IPI00222937	HSPA13	15	13	14	2	3	5	7	6	10	14.4584	12.3473	13.8377	2.0083	3.07222	4.92536	7.47226	6.15146	10.0174	2.41587	0.00199651	no	no	Y	Y
Heat shock 70 kDa protein 1B	IPI00346073	HSPA1A	38	42	42	39	41	35	21	26	24	36.628	39.8911	41.5132	39.1619	41.987	34.4775	22.4168	26.6563	24.0418	1.25073	0.098321	no	no	N	N
Heat shock 70 kDa protein 4	IPI00331556	HSPA4	56	68	63	61	70	74	64	70	70	53.978	64.5856	62.2698	61.2533	71.6851	72.8953	68.3178	71.7671	70.122	-1.15034	0.109115	no	no	N	N
Isoform 1 of Heat shock 70 kDa protein 4L	IPI00317710	HSPA4L	3	2	3	2	1	2	2	5	3	2.89168	1.89958	2.96523	2.0083	1.02407	1.97014	2.13493	5.12622	3.00523	1.01599	0.974629	no	no	N	N
78 kDa glucose-regulated protein	IPI00319992	HSPA5	125	127	129	48	42	44	90	80	105	120.487	120.623	127.505	48.1993	43.0111	43.3432	96.0719	82.0195	105.183	1.76443	0.00761437	no	no	Y	Y
Heat shock cognate 71 kDa protein	IPI00323357	HSPA8	154	184	168	202	202	203	199	224	217	148.44	174.761	166.053	202.839	206.863	199.97	212.426	229.655	217.378	-1.29701	0.000110724	no	no	N	N
Stress-70 protein, mitochondrial	IPI00133903	HSPA9	2	3	3	13	11	11	4	7	5	1.92779	2.84937	2.96523	13.054	11.2648	10.8358	4.26986	7.17671	5.00871	-3.33294	0.00335197	no	no	Y	N
Isoform A of Heat shock protein beta-1	IPI00128522	HSPB1	7	22	16	19	13	17	1	1	1	6.74725	20.8953	15.8146	19.0789	13.3129	16.7462	1.06747	1.02524	1.00174	1.66399	0.16265	no	no	N	Y
Hsp70-binding protein 1	IPI00120257	HSPBP1	0	0	0	1	3	3	0	0	0	0	0	0	1.00415	3.07222	2.95522	0	0	0	-100	0.0590132	no	no	N	N
Isoform 1 of 60 kDa heat shock protein, mitochondrial	IPI00308885	HSPD1	28	28	29	35	32	28	23	23	30	26.989	26.5941	28.6639	35.1453	32.7703	27.582	24.5517	23.5806	30.0523	-1.05586	0.669315	no	no	N	N
10 kDa heat shock protein, mitochondrial	IPI00263863	HSPE1	12	11	13	21	16	26	20	21	20	11.5667	10.4477	12.8493	21.0872	16.3852	25.6119	21.3493	21.5301	20.0348	-1.80701	0.00142664	no	no	N	Y
Basement membrane-specific heparan sulfate proteoglycan core protein	IPI00113824	HSPG2	0	0	0	0	0	1	4	5	3	0	0	0	0	0	0.985072	4.26986	5.12622	3.00523	-100	0.0189097	no	no	Y	N
perlecan	IPI00515360	HSPG2	223	186	189	160	108	157	114	125	116	214.948	176.661	186.809	160.664	110.6	154.656	121.691	128.155	116.202	1.46071	0.00103255	no	no	Y	N
Isoform HSP105-alpha of Heat shock protein 105 kDa	IPI00123802	HSPH1	20	31	33	41	38	41	17	25	27	19.2779	29.4434	32.6175	41.1702	38.9148	40.3879	18.1469	25.6311	27.047	-1.17593	0.417051	no	no	N	N
Serine protease HTRA1	IPI00128040	HTRA1	65	82	67	34	40	39	39	46	43	62.6531	77.8827	66.2235	34.1412	40.9629	38.4178	41.6311	47.1612	43.0749	1.68515	5.09082e-05	no	no	Y	Y
Serine protease HTRA2, mitochondrial	IPI00275992	HTRA2	2	5	2	1	1	1	3	3	3	1.92779	4.74894	1.97682	1.00415	1.02407	0.985072	3.2024	3.07573	3.00523	1.40746	0.426001	no	no	N	Y
HECT, UBA and WWE domain containing 1	IPI00463909	HUWE1	1	8	0	0	0	0	0	0	1	0.963893	7.59831	0	0	0	0	0	0	1.00174	17.0946	0.104504	no	no	N	N
Hypoxia up-regulated protein 1	IPI00123342	HYOU1	122	145	136	43	33	34	4	5	17	117.595	137.719	134.424	43.1785	33.7944	33.4924	4.26986	5.12622	17.0296	5.69413	0.000102397	no	yes	Y	N
Isoleucyl-tRNA synthetase, cytoplasmic	IPI00225201	IARS	10	12	9	10	7	18	0	0	0	9.63893	11.3975	8.89569	10.0415	7.16851	17.7313	0	0	0	1.71328	0.0721305	no	no	N	N
insulin degrading enzyme	IPI00828796	IDE	20	21	25	31	40	34	30	29	30	19.2779	19.9456	24.7102	31.1287	40.9629	33.4924	32.024	29.7321	30.0523	-1.54373	0.00238994	no	no	Y	N
Putative uncharacterized protein	IPI00135231	IDH1	9	7	8	25	25	19	11	13	13	8.67504	6.64852	7.90728	25.1038	25.6018	18.7164	11.7421	13.3282	13.0227	-2.31406	0.00459752	no	no	N	N
Isoform 1 of Isocitrate dehydrogenase [NAD] subunit alpha, mitochondrial	IPI00459725	IDH3A	0	0	0	8	7	8	4	3	4	0	0	0	8.03322	7.16851	7.88057	4.26986	3.07573	4.00697	-100	1.4538e-05	yes	no	N	N
interferon gamma inducible protein 30	IPI00113659	IFI30	11	13	7	9	6	8	20	19	20	10.6028	12.3473	6.91887	9.03737	6.14444	7.88057	21.3493	19.4796	20.0348	-1.40491	0.375006	no	no	Y	Y
MCG22584	IPI00114948	IFITM2	7	5	5	0	0	0	3	4	4	6.74725	4.74894	4.94205	0	0	0	3.2024	4.10098	4.00697	2.90676	0.0242647	no	no	N	Y
MCG22590	IPI00133243	IFITM3	21	21	20	0	0	0	8	5	6	20.2418	19.9456	19.7682	0	0	0	8.53972	5.12622	6.01045	6.09416	0.00136464	no	yes	N	Y
Cation-independent mannose-6-phosphate receptor	IPI00308971	IGF2R	46	41	34	23	36	21	3	2	4	44.3391	38.9413	33.6059	23.0955	36.8666	20.6865	3.2024	2.05049	4.00697	2.60012	0.0150631	no	no	Y	N
insulin-like growth factor binding protein 3	IPI00112485	IGFBP3	57	52	62	2	0	3	13	16	15	54.9419	49.389	61.2814	2.0083	0	2.95522	13.877	16.4039	15.0261	6.58883	0.000301272	no	yes	Y	Y
Insulin-like growth factor-binding protein 4	IPI00112487	IGFBP4	0	0	0	0	0	0	15	11	11	0	0	0	0	0	0	16.012	11.2777	11.0192	-100	0.0529365	no	no	Y	Y
Insulin-like growth factor binding protein 7	IPI00651875	IGFBP7	6	6	6	1	1	2	7	9	7	5.78336	5.69873	5.93046	1.00415	1.02407	1.97014	7.47226	9.2272	7.0122	1.25677	0.393216	no	no	Y	Y
insulin-like growth factor binding protein 7 isoform 1	IPI00929820	IGFBP7	111	103	89	33	33	36	158	178	157	106.992	97.8282	87.9685	33.137	33.7944	35.4626	168.66	182.493	157.274	-1.04311	0.60652	no	no	Y	Y
Immunoglobulin superfamily member 8	IPI00321348	IGSF8	11	13	12	3	5	5	7	12	6	10.6028	12.3473	11.8609	3.01246	5.12037	4.92536	7.47226	12.3029	6.01045	1.79236	0.0189074	no	no	Y	Y
Isoform 1 of Interleukin-1 receptor accessory protein	IPI00124823	IL1RAP	6	5	7	0	0	2	0	1	1	5.78336	4.74894	6.91887	0	0	1.97014	0	1.02524	1.00174	8.73185	0.00028759	no	yes	Y	N
interleukin 24	IPI00126941	IL24	0	0	0	1	1	0	3	2	2	0	0	0	1.00415	1.02407	0	3.2024	2.05049	2.00348	-100	0.00641824	no	no	N	Y
Interleukin enhancer-binding factor 2	IPI00318550	ILF2	10	6	8	6	4	7	8	8	7	9.63893	5.69873	7.90728	6.02491	4.09629	6.8955	8.53972	8.20195	7.0122	1.14028	0.611977	no	no	N	N
Isoform 3 of Interleukin enhancer-binding factor 3	IPI00130591	ILF3	7	9	5	0	1	2	3	1	6	6.74725	8.5481	4.94205	0	1.02407	1.97014	3.2024	1.02524	6.01045	3.05879	0.0104375	no	no	N	N
Putative uncharacterized protein	IPI00625248	IMPA1	8	6	6	12	11	15	14	10	11	7.71115	5.69873	5.93046	12.0498	11.2648	14.7761	14.9445	10.2524	11.0192	-1.92103	0.00622563	no	no	N	Y
Inositol monophosphatase 3	IPI00228719	IMPAD1	3	2	1	0	0	0	0	0	0	2.89168	1.89958	0.98841	0	0	0	0	0	0	100	0.000818389	no	no	Y	Y
Inosine-5'-monophosphate dehydrogenase 2	IPI00323971	IMPDH2	9	12	10	17	18	19	3	6	3	8.67504	11.3975	9.8841	17.0706	18.4333	18.7164	3.2024	6.15146	3.00523	-1.11126	0.871315	no	no	N	N
Inhibin beta A chain	IPI00112347	INHBA	69	72	57	48	46	43	62	67	64	66.5086	68.3848	56.3394	48.1993	47.1074	42.3581	66.1828	68.6913	64.1115	1.13609	0.233929	no	no	Y	Y
Inhibin beta B chain	IPI00355134	INHBB	9	10	8	3	4	6	3	1	1	8.67504	9.49789	7.90728	3.01246	4.09629	5.91043	3.2024	1.02524	1.00174	2.85833	0.00200523	no	no	Y	Y
Isoform 1 of Importin-5	IPI00626994	IPO5	18	23	23	52	52	47	55	53	56	17.3501	21.8451	22.7334	52.2159	53.2518	46.2984	58.7106	54.3379	56.0976	-2.59098	7.84003e-07	no	no	N	Y
Importin-7	IPI00331444	IPO7	20	28	27	0	0	3	2	1	0	19.2779	26.5941	26.6871	0	0	2.95522	2.13493	1.02524	0	23.73	1.02441e-05	no	yes	N	Y
Importin-9	IPI00130158	IPO9	3	7	8	3	4	1	4	2	5	2.89168	6.64852	7.90728	3.01246	4.09629	0.985072	4.26986	2.05049	5.00871	1.79659	0.0774284	no	no	Y	Y
Ras GTPase-activating-like protein IQGAP1	IPI00467447	IQGAP1	19	27	21	86	81	90	29	39	33	18.314	25.6443	20.7566	86.3571	82.9499	88.6565	30.9565	39.9845	33.0575	-2.79659	0.0173101	no	no	N	N
Inositol-3-phosphate synthase 1	IPI00119886	ISYNA1	14	12	12	12	15	14	10	14	14	13.4945	11.3975	11.8609	12.0498	15.3611	13.791	10.6747	14.3534	14.0244	-1.09181	0.649203	no	no	N	Y
Integrin alpha-2	IPI00126077	ITGA2	0	0	1	0	0	0	0	1	5	0	0	0.98841	0	0	0	0	1.02524	5.00871	-3.05236	0.805794	no	no	Y	Y
Isoform Alpha-3A of Integrin alpha-3	IPI00126090	ITGA3	18	26	26	10	10	9	43	40	46	17.3501	24.6945	25.6987	10.0415	10.2407	8.86565	45.901	41.0098	46.0802	-1.19672	0.930469	no	no	Y	N
Integrin alpha-5	IPI00115976	ITGA5	0	0	0	0	0	0	4	3	4	0	0	0	0	0	0	4.26986	3.07573	4.00697	-100	0.0506391	no	no	Y	Y
Integrin alpha-V	IPI00120245	ITGAV	0	2	2	0	0	0	10	12	11	0	1.89958	1.97682	0	0	0	10.6747	12.3029	11.0192	-4.3851	0.832169	no	no	Y	Y
Integrin beta-1	IPI00132474	ITGB1	20	21	20	10	6	8	37	33	29	19.2779	19.9456	19.7682	10.0415	6.14444	7.88057	39.4962	33.8331	29.0505	-1.07173	0.737361	no	no	Y	N
Integrin beta	IPI00313479	ITGB4	8	8	7	1	4	2	0	0	2	7.71115	7.59831	6.91887	1.00415	4.09629	1.97014	0	0	2.00348	4.8993	0.000794681	no	no	Y	Y
Integral membrane protein 2B	IPI00130758	ITM2B	6	7	7	9	9	9	3	4	3	5.78336	6.64852	6.91887	9.03737	9.21666	8.86565	3.2024	4.10098	3.00523	1.03402	0.921581	no	no	N	Y
Inosine triphosphate pyrophosphatase	IPI00678003	ITPA	13	13	9	12	13	11	5	5	6	12.5306	12.3473	8.89569	12.0498	13.3129	10.8358	5.33733	5.12622	6.01045	1.2824	0.263561	no	no	N	N
Protein jagged-1	IPI00135642	JAG1	9	13	13	3	2	0	2	4	2	8.67504	12.3473	12.8493	3.01246	2.04815	0	2.13493	4.10098	2.00348	5.09348	0.000109995	no	yes	Y	N
Junction plakoglobin	IPI00229475	JUP	9	7	9	21	2	3	4	2	0	8.67504	6.64852	8.89569	21.0872	2.04815	2.95522	4.26986	2.05049	0	1.49451	0.163771	no	no	N	N
lysyl-tRNA synthetase isoform 1	IPI00469103	KARS	16	24	20	13	21	20	20	22	24	15.4223	22.7949	19.7682	13.054	21.5055	19.7014	21.3493	22.5554	24.0418	-1.05378	0.74815	no	no	N	N
Isoform 2 of KDEL motif-containing protein 1	IPI00404128	KDELC1	0	2	3	0	0	0	0	0	0	0	1.89958	2.96523	0	0	0	0	0	0	100	0.00832384	no	no	Y	Y
KH domain-containing, RNA-binding, signal transduction-associated protein 1	IPI00458765	KHDRBS1	2	3	1	2	2	3	0	1	2	1.92779	2.84937	0.98841	2.0083	2.04815	2.95522	0	1.02524	2.00348	1.14847	0.799806	no	no	N	N
KH type splicing regulatory protein KSRP	IPI00876559	KHSRP	1	1	0	8	10	13	4	6	3	0.963893	0.949789	0	8.03322	10.2407	12.8059	4.26986	6.15146	3.00523	-11.6285	0.000662479	yes	no	N	N
hypothetical protein LOC74148	IPI00347394	KIAA0664	0	0	1	3	7	9	1	1	0	0	0	0.98841	3.01246	7.16851	8.86565	1.06747	1.02524	0	-10.6936	0.0739227	no	no	N	N
Isoform 1 of Kin of IRRE-like protein 1	IPI00330539	KIRREL	0	0	0	0	0	0	4	3	5	0	0	0	0	0	0	4.26986	3.07573	5.00871	-100	0.0516321	no	no	N	N
Kallikrein related-peptidase 10	IPI00320517	KLK10	26	22	23	6	7	7	11	10	12	25.0612	20.8953	22.7334	6.02491	7.16851	6.8955	11.7421	10.2524	12.0209	2.53917	8.09701e-05	no	no	Y	Y
Brain serine protease	IPI00129669	KLK6	9	7	7	18	17	18	27	28	25	8.67504	6.64852	6.91887	18.0747	17.4092	17.7313	28.8216	28.7068	25.0436	-3.05244	8.98686e-05	no	no	Y	Y
Kallikrein-8	IPI00127511	KLK8	10	9	8	8	8	10	7	7	9	9.63893	8.5481	7.90728	8.03322	8.19258	9.85072	7.47226	7.17671	9.01568	1.0492	0.846299	no	no	Y	Y
Importin subunit alpha-3	IPI00230429	KPNA3	3	5	5	3	4	4	5	3	4	2.89168	4.74894	4.94205	3.01246	4.09629	3.94029	5.33733	3.07573	4.00697	1.07228	0.836169	no	no	N	Y
Importin subunit beta-1	IPI00323881	KPNB1	32	27	27	24	32	28	29	26	29	30.8446	25.6443	26.6871	24.0997	32.7703	27.582	30.9565	26.6563	29.0505	-1.02863	0.837871	no	no	N	Y
Type I epidermal keratin (Fragment)	IPI00828528	KRT14	7	1	1	5	1	2	1	4	1	6.74725	0.949789	0.98841	5.02076	1.02407	1.97014	1.06747	4.10098	1.00174	1.22458	0.863026	no	no	N	Y
Keratin, type I cytoskeletal 14	IPI00227140	KRT14	24	11	10	26	12	17	18	11	13	23.1334	10.4477	9.8841	26.108	12.2889	16.7462	19.2144	11.2777	13.0227	-1.1349	0.562959	no	no	N	N
Keratin, type II cytoskeletal 2 oral	IPI00346834	KRT76	10	6	9	12	9	9	10	8	6	9.63893	5.69873	8.89569	12.0498	9.21666	8.86565	10.6747	8.20195	6.01045	-1.1352	0.595124	no	no	N	N
Keratin, type II cytoskeletal 8	IPI00322209	KRT8	23	9	14	49	41	55	43	56	46	22.1695	8.5481	13.8377	49.2035	41.987	54.179	45.901	57.4137	46.0802	-3.30784	5.70307e-06	no	no	N	N
L1 cell adhesion molecule	IPI00831568	L1CAM	6	5	4	25	24	20	6	6	13	5.78336	4.74894	3.95364	25.1038	24.5778	19.7014	6.40479	6.15146	13.0227	-3.27773	0.0250417	no	no	Y	Y
Isoform A of Laminin subunit alpha-3	IPI00753106	LAMA3	72	76	83	49	55	51	91	84	88	69.4003	72.1839	82.038	49.2035	56.324	50.2387	97.1393	86.1205	88.1533	1.04697	0.651297	no	no	N	N
Laminin subunit alpha-4	IPI00223446	LAMA4	16	15	8	0	0	0	0	0	0	15.4223	14.2468	7.90728	0	0	0	0	0	0	100	9.74561e-06	no	yes	Y	N
Laminin subunit alpha-5	IPI00116913	LAMA5	197	188	176	59	55	61	88	92	117	189.887	178.56	173.96	59.245	56.324	60.0894	93.9369	94.3224	117.204	2.25476	0.000119749	no	no	Y	Y
laminin B1 subunit 1	IPI00338785	LAMB1	159	149	146	34	26	29	100	101	113	153.259	141.518	144.308	34.1412	26.6259	28.5671	106.747	103.55	113.197	2.12721	0.0115378	no	no	N	N
Laminin, beta 2, isoform CRA_a	IPI00109612	LAMB2	16	19	13	5	2	4	1	2	6	15.4223	18.046	12.8493	5.02076	2.04815	3.94029	1.06747	2.05049	6.01045	4.60011	5.97089e-05	no	no	Y	N
laminin, beta 3	IPI00788345	LAMB3	111	100	98	52	38	46	88	79	88	106.992	94.9789	96.8642	52.2159	38.9148	45.3133	93.9369	80.9943	88.1533	1.49594	0.0283602	no	no	Y	N
Laminin subunit gamma-1	IPI00400016	LAMC1	89	80	70	20	13	22	22	20	36	85.7865	75.9831	69.1887	20.083	13.3129	21.6716	23.4842	20.5049	36.0627	3.41858	4.99338e-06	no	no	Y	N
laminin, gamma 2	IPI00117115	LAMC2	69	60	66	32	26	24	65	58	67	66.5086	56.9873	65.2351	32.1329	26.6259	23.6417	69.3852	59.4642	67.1167	1.35599	0.129293	no	no	Y	N
Lysosomal membrane glycoprotein 1, isoform CRA_a	IPI00469218	LAMP1	7	5	8	7	6	7	24	22	25	6.74725	4.74894	7.90728	7.02907	6.14444	6.8955	25.6192	22.5554	25.0436	-2.40388	0.127915	no	no	Y	N
lysosomal membrane glycoprotein 2 isoform 2	IPI00310109	LAMP2	5	7	5	8	11	8	14	10	13	4.81947	6.64852	4.94205	8.03322	11.2648	7.88057	14.9445	10.2524	13.0227	-1.99263	0.00857858	no	no	Y	Y
Mitogen-activated protein-binding protein-interacting protein	IPI00119807	LAMTOR2	4	4	1	1	2	0	1	1	2	3.85557	3.79915	0.98841	1.00415	2.04815	0	1.06747	1.02524	2.00348	2.41817	0.0754738	no	no	N	Y
Isoform 1 of Cytosol aminopeptidase	IPI00331436	LAP3	22	24	21	31	38	34	28	34	44	21.2057	22.7949	20.7566	31.1287	38.9148	33.4924	29.889	34.8583	44.0767	-1.63966	0.000920679	no	no	N	N
Leucyl-tRNA synthetase, cytoplasmic	IPI00453819	LARS	1	3	2	11	10	11	1	0	0	0.963893	2.84937	1.97682	11.0457	10.2407	10.8358	1.06747	0	0	-2.86608	0.850324	no	no	N	N
LIM and SH3 domain protein 1	IPI00125091	LASP1	6	8	6	30	32	30	19	28	22	5.78336	7.59831	5.93046	30.1246	32.7703	29.5522	20.2818	28.7068	22.0383	-4.23242	3.12924e-06	no	no	N	Y
Lipopolysaccharide-binding protein	IPI00126060	LBP	13	16	19	0	0	0	0	0	0	12.5306	15.1966	18.7798	0	0	0	0	0	0	100	2.51152e-06	no	yes	Y	Y
Neutrophil gelatinase-associated lipocalin	IPI00115941	LCN2	10	11	9	9	5	5	22	21	20	9.63893	10.4477	8.89569	9.03737	5.12037	4.92536	23.4842	21.5301	20.0348	-1.45144	0.544446	no	no	Y	Y
L-lactate dehydrogenase A chain	IPI00319994	LDHA	73	71	82	74	66	88	68	79	65	70.3642	67.435	81.0496	74.3073	67.5888	86.6863	72.5876	80.9943	65.1133	-1.02189	0.771521	no	no	N	Y
low density lipoprotein receptor	IPI00785217	LDLR	17	14	16	25	27	22	85	77	87	16.3862	13.297	15.8146	25.1038	27.65	21.6716	90.7345	78.9438	87.1516	-3.64035	0.0372022	no	no	Y	Y
Beta-1,3-N-acetylglucosaminyltransferase lunatic fringe	IPI00113747	LFNG	33	25	28	9	12	10	14	9	10	31.8085	23.7447	27.6755	9.03737	12.2889	9.85072	14.9445	9.2272	10.0174	2.54654	3.0636e-05	no	no	Y	Y
Galectin-1	IPI00229517	LGALS1	24	22	21	68	56	70	55	69	59	23.1334	20.8953	20.7566	68.2824	57.3481	68.955	58.7106	70.7418	59.1028	-2.957	1.83653e-07	no	no	N	N
Galectin-3	IPI00131259	LGALS3	17	20	21	66	66	69	30	27	31	16.3862	18.9958	20.7566	66.274	67.5888	67.97	32.024	27.6816	31.054	-2.60598	0.0104809	no	no	N	Y
Galectin-3-binding protein	IPI00119809	LGALS3BP	9	11	12	1	1	3	17	14	14	8.67504	10.4477	11.8609	1.00415	1.02407	2.95522	18.1469	14.3534	14.0244	1.20306	0.315401	no	no	Y	Y
Legumain	IPI00130627	LGMN	5	2	3	5	5	9	36	29	35	4.81947	1.89958	2.96523	5.02076	5.12037	8.86565	38.4287	29.7321	35.061	-6.31067	0.0548851	no	no	Y	Y
Leukemia inhibitory factor	IPI00132476	LIF	9	8	6	5	3	5	6	6	7	8.67504	7.59831	5.93046	5.02076	3.07222	4.92536	6.40479	6.15146	7.0122	1.36275	0.25816	no	no	Y	Y
Lin-7 homolog C	IPI00136498	LIN7C	4	4	3	5	7	7	2	1	1	3.85557	3.79915	2.96523	5.02076	7.16851	6.8955	2.13493	1.02524	1.00174	-1.09448	0.892113	no	no	N	Y
Endothelial lipase	IPI00323023	LIPG	14	10	8	2	1	1	6	4	3	13.4945	9.49789	7.90728	2.0083	1.02407	0.985072	6.40479	4.10098	3.00523	3.52566	0.00125305	no	no	Y	Y
Putative uncharacterized protein	IPI00132475	LMAN1	17	15	15	1	1	0	0	0	0	16.3862	14.2468	14.8261	1.00415	1.02407	0	0	0	0	44.8265	3.27739e-06	no	yes	Y	N
Lectin, mannose-binding 2	IPI00308609	LMAN2	12	10	8	2	5	3	6	6	7	11.5667	9.49789	7.90728	2.0083	5.12037	2.95522	6.40479	6.15146	7.0122	1.9541	0.0116815	no	no	Y	N
Isoform A of Lamin-A/C	IPI00620256	LMNA	78	83	75	83	63	84	54	65	60	75.1837	78.8325	74.1307	83.3446	64.5166	82.746	57.6431	66.6409	60.1045	1.09951	0.269348	no	no	N	N
Lamin-B1	IPI00230394	LMNB1	23	32	23	31	30	33	17	25	25	22.1695	30.3932	22.7334	31.1287	30.7222	32.5074	18.1469	25.6311	25.0436	-1.08359	0.549433	no	no	N	N
Leucyl-cystinyl aminopeptidase	IPI00223987	LNPEP	0	0	0	0	2	1	1	1	2	0	0	0	0	2.04815	0.985072	1.06747	1.02524	2.00348	-100	0.0149972	no	no	N	Y
Lysyl oxidase homolog 3	IPI00129587	LOXL3	0	0	0	0	0	0	6	5	5	0	0	0	0	0	0	6.40479	5.12622	5.00871	-100	0.0515045	no	no	Y	Y
85 kDa protein	IPI00551366	LOXL4	11	5	5	7	4	8	0	0	0	10.6028	4.74894	4.94205	7.02907	4.09629	7.88057	0	0	0	2.13552	0.0770797	no	no	Y	Y
latrophilin 2	IPI00876558	LPHN2	23	28	27	11	12	10	8	5	9	22.1695	26.5941	26.6871	11.0457	12.2889	9.85072	8.53972	5.12622	9.01568	2.70109	3.47493e-05	no	no	Y	N
Isoform 3 of Latrophilin-3	IPI00411157	LPHN3	15	12	16	11	9	11	0	0	0	14.4584	11.3975	15.8146	11.0457	9.21666	10.8358	0	0	0	2.67993	0.0231742	no	no	Y	N
Lipoprotein lipase	IPI00319188	LPL	7	7	5	0	0	0	0	0	0	6.74725	6.64852	4.94205	0	0	0	0	0	0	100	1.53234e-05	no	yes	Y	Y
Prolow-density lipoprotein receptor-related protein 1	IPI00119063	LRP1	64	68	47	2	3	0	52	58	82	61.6892	64.5856	46.4553	2.0083	3.07222	0	55.5082	59.4642	82.1429	1.70854	0.0681924	no	no	Y	N
Low-density lipoprotein receptor-related protein 6	IPI00271594	LRP6	9	7	10	19	20	13	11	19	18	8.67504	6.64852	9.8841	19.0789	20.4815	12.8059	11.7421	19.4796	18.0314	-2.01565	0.00184779	no	no	Y	N
Leucine-rich repeat-containing protein 47	IPI00138089	LRRC47	3	4	5	1	1	2	0	0	0	2.89168	3.79915	4.94205	1.00415	1.02407	1.97014	0	0	0	5.81881	0.00231458	no	yes	N	Y
Isoform 1 of Lipolysis-stimulated lipoprotein receptor	IPI00117834	LSR	20	20	16	11	11	17	17	14	14	19.2779	18.9958	15.8146	11.0457	11.2648	16.7462	18.1469	14.3534	14.0244	1.26402	0.173071	no	no	Y	N
Leukotriene A-4 hydrolase	IPI00229527	LTA4H	19	21	26	32	33	37	28	24	29	18.314	19.9456	25.6987	32.1329	33.7944	36.4477	29.889	24.6059	29.0505	-1.45345	0.00801036	no	no	N	Y
Isoform Long of Latent-transforming growth factor beta-binding protein 1	IPI00828560	LTBP1	34	34	33	66	69	61	92	100	99	32.7724	32.2928	32.6175	66.274	70.661	60.0894	98.2068	102.524	99.1725	-2.54358	0.000145295	no	no	Y	N
Latent-transforming growth factor beta-binding protein 2	IPI00874393	LTBP2	0	0	0	35	32	31	77	76	95	0	0	0	35.1453	32.7703	30.5372	82.1948	77.9185	95.1655	-100	2.24997e-06	yes	no	Y	N
Isoform 1 of Latent-transforming growth factor beta-binding protein 4	IPI00170216	LTBP4	29	25	25	4	2	2	5	7	6	27.9529	23.7447	24.7102	4.01661	2.04815	1.97014	5.33733	7.17671	6.01045	5.75374	3.35959e-06	no	yes	Y	N
Latexin	IPI00331745	LXN	0	0	0	4	4	5	3	1	3	0	0	0	4.01661	4.09629	4.92536	3.2024	1.02524	3.00523	-100	0.000125773	yes	no	N	Y
Lymphocyte antigen 6A-2/6E-1	IPI00120592	LY6A	3	3	7	2	2	2	5	8	6	2.89168	2.84937	6.91887	2.0083	2.04815	1.97014	5.33733	8.20195	6.01045	-1.01013	0.997222	no	no	Y	N
Putative uncharacterized protein	IPI00110520	LY6E	4	7	5	5	4	3	14	10	10	3.85557	6.64852	4.94205	5.02076	4.09629	2.95522	14.9445	10.2524	10.0174	-1.53069	0.324989	no	no	Y	Y
Lymphocyte antigen 75	IPI00896730	LY75	0	2	0	1	2	1	10	9	15	0	1.89958	0	1.00415	2.04815	0.985072	10.6747	9.2272	15.0261	-10.2563	0.0348576	no	no	Y	Y
Ly6/PLAUR domain-containing protein 3	IPI00130249	LYPD3	11	8	11	5	8	4	1	1	2	10.6028	7.59831	10.8725	5.02076	8.19258	3.94029	1.06747	1.02524	2.00348	2.73637	0.00671122	no	no	Y	Y
Acyl-protein thioesterase 2	IPI00123518	LYPLA2	0	1	0	2	1	0	0	0	0	0	0.949789	0	2.0083	1.02407	0	0	0	0	-1.59634	0.697686	no	no	N	Y
microtubule-actin crosslinking factor 1	IPI00848566	Macf1	29	50	34	13	9	10	0	1	2	27.9529	47.4894	33.6059	13.054	9.21666	9.85072	0	1.02524	2.00348	6.20472	0.000702691	no	yes	N	N
Mitotic spindle assembly checkpoint protein MAD2A	IPI00323422	MAD2L1	9	6	9	5	6	6	4	7	3	8.67504	5.69873	8.89569	5.02076	6.14444	5.91043	4.26986	7.17671	3.00523	1.47614	0.15962	no	no	N	Y
Mannosyl-oligosaccharide 1,2-alpha-mannosidase IA	IPI00132493	MAN1A1	37	32	35	7	8	10	19	21	19	35.6641	30.3932	34.5943	7.02907	8.19258	9.85072	20.2818	21.5301	19.0331	2.34299	0.00135224	no	no	N	N
Alpha-mannosidase 2	IPI00114044	MAN2A1	54	50	44	57	62	62	44	33	45	52.0502	47.4894	43.49	57.2367	63.4925	61.0745	46.9685	33.8331	45.0784	-1.07559	0.585652	no	no	N	Y
Epididymis-specific alpha-mannosidase	IPI00117842	MAN2B2	14	14	14	12	11	5	57	49	65	13.4945	13.297	13.8377	12.0498	11.2648	4.92536	60.8455	50.237	65.1133	-2.51587	0.417528	no	no	Y	Y
Protein ARMET	IPI00110350	MANF	26	19	19	14	17	13	13	16	15	25.0612	18.046	18.7798	14.0581	17.4092	12.8059	13.877	16.4039	15.0261	1.38171	0.0508533	no	no	Y	Y
Mitogen-activated protein kinase 1	IPI00119663	MAPK1	12	10	16	15	17	17	5	4	4	11.5667	9.49789	15.8146	15.0623	17.4092	16.7462	5.33733	4.10098	4.00697	1.17706	0.464955	no	no	N	N
Isoform 1 of Mitogen-activated protein kinase 14	IPI00112346	MAPK14	1	3	5	4	3	2	2	1	3	0.963893	2.84937	4.94205	4.01661	3.07222	1.97014	2.13493	1.02524	3.00523	1.15017	0.756105	no	no	N	N
Microtubule-associated protein RP/EB family member 1	IPI00117896	MAPRE1	7	10	8	10	14	10	2	8	6	6.74725	9.49789	7.90728	10.0415	14.337	9.85072	2.13493	8.20195	6.01045	-1.04703	0.875287	no	no	N	N
Myristoylated alanine-rich C-kinase substrate	IPI00229534	MARCKS	0	0	0	3	2	3	1	0	0	0	0	0	3.01246	2.04815	2.95522	1.06747	0	0	-100	0.0149993	no	no	N	N
MARCKS-related protein	IPI00281011	MARCKSL1	0	0	0	1	1	2	0	0	0	0	0	0	1.00415	1.02407	1.97014	0	0	0	-100	0.0667242	no	no	N	N
Isoform 2 of Mannan-binding lectin serine protease 1	IPI00475209	Masp1	20	13	14	0	0	0	0	0	0	19.2779	12.3473	13.8377	0	0	0	0	0	0	100	3.41875e-06	no	yes	Y	Y
S-adenosylmethionine synthetase isoform type-2	IPI00454016	MAT2A	8	9	8	7	11	10	4	7	4	7.71115	8.5481	7.90728	7.02907	11.2648	9.85072	4.26986	7.17671	4.00697	1.1086	0.69159	no	no	N	Y
Isoform 1 of Methionine adenosyltransferase 2 subunit beta	IPI00468802	MAT2B	2	2	2	2	4	2	0	0	0	1.92779	1.89958	1.97682	2.0083	4.09629	1.97014	0	0	0	1.43761	0.497222	no	no	N	Y
Matrin-3	IPI00453826	MATR3	2	2	3	5	6	5	3	2	2	1.92779	1.89958	2.96523	5.02076	6.14444	4.92536	3.2024	2.05049	2.00348	-1.71856	0.185045	no	no	Y	N
Membrane-bound transcription factor site-1 protease	IPI00124157	MBTPS1	12	15	14	2	2	3	9	9	8	11.5667	14.2468	13.8377	2.0083	2.04815	2.95522	9.60719	9.2272	8.01394	2.34207	0.00815861	no	no	Y	N
Isoform 1 of Cell surface glycoprotein MUC18	IPI00469123	MCAM	0	0	0	4	3	3	6	3	3	0	0	0	4.01661	3.07222	2.95522	6.40479	3.07573	3.00523	-100	5.26541e-05	yes	no	Y	N
DNA replication licensing factor MCM4	IPI00117016	MCM4	0	0	0	2	4	2	0	0	0	0	0	0	2.0083	4.09629	1.97014	0	0	0	-100	0.0528415	no	no	N	N
DNA replication licensing factor MCM6	IPI00123881	MCM6	0	1	0	8	9	5	0	5	4	0	0.949789	0	8.03322	9.21666	4.92536	0	5.12622	4.00697	-16.4818	0.0063709	yes	no	N	N
Isoform 2 of Malignant T cell amplified sequence 1	IPI00626860	MCTS1	0	0	2	0	0	0	0	0	0	0	0	1.97682	0	0	0	0	0	0	100	0.106279	no	no	N	N
Malate dehydrogenase, cytoplasmic	IPI00336324	MDH1	20	28	29	25	22	26	19	19	17	19.2779	26.5941	28.6639	25.1038	22.5296	25.6119	20.2818	19.4796	17.0296	1.14638	0.354296	no	no	N	N
Malate dehydrogenase, mitochondrial	IPI00323592	MDH2	59	67	63	68	76	85	71	72	77	56.8697	63.6358	62.2698	68.2824	77.8296	83.7311	75.79	73.8176	77.1342	-1.24903	0.00906336	no	no	N	N
Putative uncharacterized protein	IPI00126892	MEMO1	4	6	3	0	3	1	0	0	0	3.85557	5.69873	2.96523	0	3.07222	0.985072	0	0	0	6.17138	0.00497515	no	yes	N	Y
Hepatocyte growth factor receptor	IPI00130420	MET	32	30	30	22	27	26	36	32	32	30.8446	28.4937	29.6523	22.0913	27.65	25.6119	38.4287	32.8078	32.0558	-1.00373	0.997171	no	no	Y	N
Methionine aminopeptidase 1	IPI00272622	METAP1	1	5	4	9	8	5	4	5	5	0.963893	4.74894	3.95364	9.03737	8.19258	4.92536	4.26986	5.12622	5.00871	-1.89108	0.0590948	no	no	N	N
Isoform 1 of Meteorin-like protein	IPI00123793	METRNL	7	5	6	7	7	7	8	8	10	6.74725	4.74894	5.93046	7.02907	7.16851	6.8955	8.53972	8.20195	10.0174	-1.37296	0.241919	no	no	Y	Y
Isoform 2 of Lactadherin	IPI00322712	MFGE8	41	37	37	6	5	6	35	31	34	39.5196	35.1422	36.5712	6.02491	5.12037	5.91043	37.3613	31.7826	34.0592	1.84989	0.0520422	no	no	Y	Y
Alpha-1,3-mannosyl-glycoprotein 2-beta-N-acetylglucosaminyltransferase	IPI00120839	MGAT1	3	2	3	0	0	0	0	0	0	2.89168	1.89958	2.96523	0	0	0	0	0	0	100	0.000198503	no	yes	Y	Y
Alpha-1,6-mannosyl-glycoprotein 2-beta-N-acetylglucosaminyltransferase	IPI00122285	MGAT2	13	12	13	2	3	2	5	3	4	12.5306	11.3975	12.8493	2.0083	3.07222	1.97014	5.33733	3.07573	4.00697	3.77772	6.78679e-05	no	no	N	Y
Alpha-1,6-mannosylglycoprotein 6-beta-N-acetylglucosaminyltransferase A	IPI00322019	MGAT5	4	2	4	1	0	0	0	0	0	3.85557	1.89958	3.95364	1.00415	0	0	0	0	0	19.3373	0.000751533	no	yes	N	N
Macrophage migration inhibitory factor	IPI00230427	MIF	20	20	18	25	26	25	15	18	17	19.2779	18.9958	17.7914	25.1038	26.6259	24.6268	16.012	18.4544	17.0296	-1.14022	0.396942	no	no	N	Y
Multiple inositol polyphosphate phosphatase 1	IPI00466733	MINPP1	20	20	18	8	8	14	13	13	13	19.2779	18.9958	17.7914	8.03322	8.19258	13.791	13.877	13.3282	13.0227	1.59628	0.00951345	no	no	Y	Y
Malectin	IPI00312018	MLEC	3	1	1	0	0	0	0	1	0	2.89168	0.949789	0.98841	0	0	0	0	1.02524	0	9.42191	0.0162576	no	no	Y	Y
Isoform 1 of Afadin	IPI00853902	MLLT4	4	3	3	3	4	3	3	2	2	3.85557	2.84937	2.96523	3.01246	4.09629	2.95522	3.2024	2.05049	2.00348	1.11663	0.779926	no	no	N	N
Matrix metalloproteinase-14	IPI00133725	MMP14	4	3	4	8	7	6	10	15	15	3.85557	2.84937	3.95364	8.03322	7.16851	5.91043	10.6747	15.3787	15.0261	-2.91744	0.00343641	no	no	Y	N
Putative uncharacterized protein	IPI00123511	MMP3	11	7	4	1	0	0	26	24	26	10.6028	6.64852	3.95364	1.00415	0	0	27.7541	24.6059	26.0453	-1.87242	0.522404	no	no	Y	Y
DBH-like monooxygenase protein 1	IPI00755881	MOXD1	2	4	4	2	3	0	0	0	0	1.92779	3.79915	3.95364	2.0083	3.07222	0	0	0	0	3.81086	0.0244466	no	no	Y	Y
Methylthioribose-1-phosphate isomerase	IPI00885509	MRI1	2	1	2	1	1	2	0	0	1	1.92779	0.949789	1.97682	1.00415	1.02407	1.97014	0	0	1.00174	1.94171	0.313728	no	no	N	N
39S ribosomal protein L12, mitochondrial	IPI00118963	MRPL12	0	0	0	4	0	2	0	0	2	0	0	0	4.01661	0	1.97014	0	0	2.00348	-100	0.0520666	no	no	Y	Y
mRNA turnover protein 4 homolog	IPI00132578	MRTO4	8	9	7	0	0	0	0	0	0	7.71115	8.5481	6.91887	0	0	0	0	0	0	100	7.51359e-06	no	yes	N	N
Mesothelin	IPI00121279	MSLN	41	40	37	48	53	56	43	40	45	39.5196	37.9915	36.5712	48.1993	54.2759	55.164	45.901	41.0098	45.0784	-1.26938	0.0262756	no	no	Y	Y
Moesin	IPI00110588	MSN	50	48	49	112	113	116	118	107	123	48.1947	45.5899	48.4321	112.465	115.72	114.268	125.961	109.701	123.214	-2.46571	2.33428e-08	no	no	N	Y
S-methyl-5'-thioadenosine phosphorylase	IPI00132096	MTAP	10	13	8	15	14	14	5	7	10	9.63893	12.3473	7.90728	15.0623	14.337	13.791	5.33733	7.17671	10.0174	-1.09927	0.65202	no	no	N	N
C-1-tetrahydrofolate synthase, cytoplasmic	IPI00122862	MTHFD1	1	1	0	6	2	3	0	0	0	0.963893	0.949789	0	6.02491	2.04815	2.95522	0	0	0	-2.88143	0.633632	no	no	N	N
Myotrophin	IPI00228583	MTPN	7	8	7	6	5	9	10	8	9	6.74725	7.59831	6.91887	6.02491	5.12037	8.86565	10.6747	8.20195	9.01568	-1.12637	0.64955	no	no	N	N
Putative uncharacterized protein	IPI00111258	MVP	0	1	0	3	0	1	3	1	1	0	0.949789	0	3.01246	0	0.985072	3.2024	1.02524	1.00174	-4.85735	0.0754598	no	no	N	N
Myb-binding protein 1A	IPI00331361	MYBBP1A	9	9	9	0	0	0	1	0	0	8.67504	8.5481	8.89569	0	0	0	1.06747	0	0	48.9362	1.69839e-05	no	yes	N	N
Isoform 1 of Myosin-14	IPI00453996	MYH14	0	0	0	2	2	2	0	0	1	0	0	0	2.0083	2.04815	1.97014	0	0	1.00174	-100	0.0155887	no	no	N	N
Myosin-9	IPI00123181	MYH9	5	4	2	18	10	11	6	3	6	4.81947	3.79915	1.97682	18.0747	10.2407	10.8358	6.40479	3.07573	6.01045	-2.57857	0.0491883	no	no	N	N
Isoform Smooth muscle of Myosin light polypeptide 6	IPI00354819	MYL6	17	18	15	27	23	25	21	24	29	16.3862	17.0962	14.8261	27.1121	23.5537	24.6268	22.4168	24.6059	29.0505	-1.56666	0.00441983	no	no	N	N
Isoform 1 of Myoferlin	IPI00464223	MYOF	9	8	6	9	6	6	9	12	13	8.67504	7.59831	5.93046	9.03737	6.14444	5.91043	9.60719	12.3029	13.0227	-1.26161	0.348554	no	no	N	N
N-acetyltransferase 5 isoform 2	IPI00119162	NAA20	5	5	4	3	2	3	4	5	4	4.81947	4.74894	3.95364	3.01246	2.04815	2.95522	4.26986	5.12622	4.00697	1.26263	0.495851	no	no	N	Y
Isoform 1 of TPR repeat-containing protein C12orf30 homolog	IPI00226576	NAA25	11	15	13	8	13	10	17	17	15	10.6028	14.2468	12.8493	8.03322	13.3129	9.85072	18.1469	17.4291	15.0261	-1.0849	0.696147	no	no	N	N
Nascent polypeptide-associated complex subunit alpha, muscle-specific form	IPI00111831	NACA	14	16	19	10	10	9	13	16	10	13.4945	15.1966	18.7798	10.0415	10.2407	8.86565	13.877	16.4039	10.0174	1.36713	0.0962649	no	no	N	N
NEDD8-activating enzyme E1 regulatory subunit	IPI00404981	NAE1	1	1	1	5	10	6	4	4	2	0.963893	0.949789	0.98841	5.02076	10.2407	5.91043	4.26986	4.10098	2.00348	-5.43509	0.00306321	yes	no	N	Y
Alpha-N-acetylgalactosaminidase	IPI00315593	NAGA	3	5	3	1	0	0	11	10	12	2.89168	4.74894	2.96523	1.00415	0	0	11.7421	10.2524	12.0209	-1.65096	0.709107	no	no	Y	Y
Alpha-N-acetylglucosaminidase	IPI00314726	NAGLU	5	3	4	2	2	2	29	27	25	4.81947	2.84937	3.95364	2.0083	2.04815	1.97014	30.9565	27.6816	25.0436	-3.85926	0.440947	no	no	Y	Y
Nicotinamide phosphoribosyltransferase	IPI00320188	NAMPT	7	8	11	8	12	14	13	10	12	6.74725	7.59831	10.8725	8.03322	12.2889	13.791	13.877	10.2524	12.0209	-1.39312	0.137836	no	no	N	N
Putative uncharacterized protein	IPI00114925	NANS	0	0	0	6	6	8	1	1	1	0	0	0	6.02491	6.14444	7.88057	1.06747	1.02524	1.00174	-100	0.00227399	yes	no	N	Y
nucleosome assembly protein 1-like 1 isoform 1	IPI00929813	NAP1L1	9	5	8	1	0	2	0	0	0	8.67504	4.74894	7.90728	1.00415	0	1.97014	0	0	0	14.3437	0.000235056	no	yes	Y	N
Putative uncharacterized protein	IPI00133977	NAP1L4	11	8	14	0	0	0	0	0	0	10.6028	7.59831	13.8377	0	0	0	0	0	0	100	8.52085e-06	no	yes	N	N
Alpha-soluble NSF attachment protein	IPI00118930	NAPA	2	3	5	8	8	9	1	0	2	1.92779	2.84937	4.94205	8.03322	8.19258	8.86565	1.06747	0	2.00348	-1.4488	0.85344	no	no	N	Y
Asparaginyl-tRNA synthetase, cytoplasmic	IPI00223415	NARS	7	8	9	21	21	21	4	12	9	6.74725	7.59831	8.89569	21.0872	21.5055	20.6865	4.26986	12.3029	9.01568	-1.91185	0.115287	no	no	N	N
Isoform 1 of Nuclear autoantigenic sperm protein	IPI00130959	NASP	5	9	6	8	9	8	2	1	3	4.81947	8.5481	5.93046	8.03322	9.21666	7.88057	2.13493	1.02524	3.00523	1.23326	0.471182	no	no	Y	N
Isoform 1 of Neural cell adhesion molecule 1	IPI00122971	NCAM1	6	4	4	23	23	23	33	31	29	5.78336	3.79915	3.95364	23.0955	23.5537	22.6567	35.2264	31.7826	29.0505	-6.10828	1.03625e-06	yes	no	Y	Y
Isoform 1 of Nck-associated protein 1	IPI00319320	NCKAP1	3	3	3	1	0	1	0	0	0	2.89168	2.84937	2.96523	1.00415	0	0.985072	0	0	0	8.75344	0.00180562	no	yes	N	Y
Nucleolin	IPI00317794	Ncl	73	78	77	24	18	19	50	37	45	70.3642	74.0835	76.1076	24.0997	18.4333	18.7164	53.3733	37.934	45.0784	2.23195	0.00134262	no	no	N	N
Putative uncharacterized protein	IPI00928374	NCSTN	2	2	3	0	0	0	6	4	7	1.92779	1.89958	2.96523	0	0	0	6.40479	4.10098	7.0122	-1.28949	0.605358	no	no	Y	Y
Protein NDRG1	IPI00125960	NDRG1	1	1	2	2	2	5	0	1	1	0.963893	0.949789	1.97682	2.0083	2.04815	4.92536	0	1.02524	1.00174	-1.41483	0.519374	no	no	N	Y
NEDD8	IPI00127021	NEDD8	2	2	2	6	6	6	6	6	4	1.92779	1.89958	1.97682	6.02491	6.14444	5.91043	6.40479	6.15146	4.00697	-2.98431	0.00550805	no	no	N	N
Isoform 4 of Neogenin	IPI00222053	NEO1	55	51	52	40	41	39	13	13	18	53.0141	48.4392	51.3973	40.1661	41.987	38.4178	13.877	13.3282	18.0314	1.84371	0.0147898	no	no	Y	N
nerve growth factor, beta isoform A	IPI00336602	NGF	2	2	2	1	2	2	2	2	3	1.92779	1.89958	1.97682	1.00415	2.04815	1.97014	2.13493	2.05049	3.00523	-1.05209	0.919156	no	no	N	Y
nerve growth factor receptor	IPI00407509	NGFR	0	0	0	2	1	5	0	0	0	0	0	0	2.0083	1.02407	4.92536	0	0	0	-100	0.0666456	no	no	Y	N
NHL repeat-containing protein 2	IPI00227730	NHLRC2	1	0	1	2	1	2	1	2	0	0.963893	0	0.98841	2.0083	1.02407	1.97014	1.06747	2.05049	0	-2.07972	0.313814	no	no	Y	Y
NHL repeat-containing protein 3	IPI00228567	NHLRC3	3	3	2	0	1	0	4	4	5	2.89168	2.84937	1.97682	0	1.02407	0	4.26986	4.10098	5.00871	1.07166	0.701407	no	no	Y	Y
Putative uncharacterized protein	IPI00230615	NIF3L1	4	4	5	8	6	6	3	5	5	3.85557	3.79915	4.94205	8.03322	6.14444	5.91043	3.2024	5.12622	5.00871	-1.32674	0.36799	no	no	N	Y
Isoform 1 of Nischarin	IPI00110435	NISCH	0	0	0	1	2	2	0	0	1	0	0	0	1.00415	2.04815	1.97014	0	0	1.00174	-100	0.0243257	no	no	N	N
Notchless protein homolog 1	IPI00124677	NLE1	0	0	0	0	2	3	0	0	0	0	0	0	0	2.04815	2.95522	0	0	0	-100	0.141947	no	no	N	N
Neurolysin, mitochondrial	IPI00314829	NLN	2	2	1	14	16	15	15	19	17	1.92779	1.89958	0.98841	14.0581	16.3852	14.7761	16.012	19.4796	17.0296	-10.148	4.82169e-07	yes	no	N	N
Nucleoside diphosphate kinase A	IPI00131459	NME1	30	33	41	51	58	69	62	69	60	28.9168	31.343	40.5248	51.2118	59.3962	67.97	66.1828	70.7418	60.1045	-1.86342	4.25776e-05	no	no	N	N
Glycylpeptide N-tetradecanoyltransferase 1	IPI00224128	NMT1	2	3	0	6	3	4	1	0	2	1.92779	2.84937	0	6.02491	3.07222	3.94029	1.06747	0	2.00348	-1.68598	0.397618	no	no	N	Y
Isoform 1 of Non-POU domain-containing octamer-binding protein	IPI00320016	NONO	3	5	4	18	21	23	5	13	12	2.89168	4.74894	3.95364	18.0747	21.5055	22.6567	5.33733	13.3282	12.0209	-4.0073	0.0026538	no	no	N	N
Putative uncharacterized protein	IPI00875032	NOTCH1	3	2	1	1	1	0	1	1	1	2.89168	1.89958	0.98841	1.00415	1.02407	0	1.06747	1.02524	1.00174	2.2565	0.17378	no	no	Y	Y
Isoform 1 of Protein notum homolog	IPI00648961	NOTUM	4	2	3	8	9	9	0	1	0	3.85557	1.89958	2.96523	8.03322	9.21666	8.86565	0	1.02524	0	-1.55617	0.826355	no	no	Y	Y
Epididymal secretory protein E1	IPI00129186	NPC2	10	9	12	10	10	10	11	16	11	9.63893	8.5481	11.8609	10.0415	10.2407	9.85072	11.7421	16.4039	11.0192	-1.15313	0.50567	no	no	Y	Y
Aminopeptidase puromycin sensitive	IPI00608097	NPEPPS	14	18	20	32	40	39	36	37	36	13.4945	17.0962	19.7682	32.1329	40.9629	38.4178	38.4287	37.934	36.0627	-2.22343	1.31323e-05	no	no	Y	N
Isoform 1 of Nuclear protein localization protein 4 homolog	IPI00465884	NPLOC4	0	0	0	10	14	16	0	0	0	0	0	0	10.0415	14.337	15.7611	0	0	0	-100	0.0523645	no	no	N	Y
Nucleophosmin	IPI00127415	NPM1	62	75	71	9	6	8	7	7	10	59.7614	71.2341	70.1771	9.03737	6.14444	7.88057	7.47226	7.17671	10.0174	8.42983	5.61688e-09	no	yes	N	Y
Nucleoplasmin-3	IPI00131725	NPM3	2	3	3	0	0	0	0	0	0	1.92779	2.84937	2.96523	0	0	0	0	0	0	100	0.000196378	no	yes	Y	Y
44 kDa protein	IPI00757771	NPTN	0	0	0	0	0	0	3	2	3	0	0	0	0	0	0	3.2024	2.05049	3.00523	-100	0.0501484	no	no	Y	N
NAD(P)H dehydrogenase [quinone] 1	IPI00263899	NQO1	3	4	1	0	1	0	0	0	0	2.89168	3.79915	0.98841	0	1.02407	0	0	0	0	14.9975	0.00294847	no	yes	N	N
Nardilysin	IPI00408822	NRD1	32	33	30	0	1	0	0	1	0	30.8446	31.343	29.6523	0	1.02407	0	0	1.02524	0	89.6298	4.02992e-07	no	yes	Y	N
neuropilin 2 isoform 1 precursor	IPI00227582	NRP2	15	11	15	27	36	35	22	17	21	14.4584	10.4477	14.8261	27.1121	36.8666	34.4775	23.4842	17.4291	21.0366	-2.01859	0.00392372	no	no	Y	Y
Isoform 3 of NSFL1 cofactor p47	IPI00387232	NSFL1C	8	9	7	10	10	8	6	12	7	7.71115	8.5481	6.91887	10.0415	10.2407	7.88057	6.40479	12.3029	7.0122	-1.16236	0.539178	no	no	N	N
5'(3')-deoxyribonucleotidase, cytosolic type	IPI00124639	NT5C	0	0	1	8	9	11	0	0	0	0	0	0.98841	8.03322	9.21666	10.8358	0	0	0	-14.2075	0.331595	no	no	N	Y
Cytosolic purine 5'-nucleotidase	IPI00111489	NT5C2	6	6	7	3	2	3	4	4	3	5.78336	5.69873	6.91887	3.01246	2.04815	2.95522	4.26986	4.10098	3.00523	1.8978	0.0495329	no	no	N	N
5'-nucleotidase	IPI00122257	NT5E	2	4	3	0	0	0	0	0	0	1.92779	3.79915	2.96523	0	0	0	0	0	0	100	0.000163734	no	yes	Y	Y
Nucleobindin-1	IPI00132314	NUCB1	66	74	68	25	29	31	50	50	51	63.617	70.2844	67.2119	25.1038	29.6981	30.5372	53.3733	51.2622	51.0889	1.66855	0.00522214	no	no	Y	N
Nucleobindin-2	IPI00309704	NUCB2	17	22	19	6	8	8	5	6	7	16.3862	20.8953	18.7798	6.02491	8.19258	7.88057	5.33733	6.15146	7.0122	2.76171	4.6801e-05	no	no	Y	N
Nuclear migration protein nudC	IPI00132942	NUDC	12	15	15	14	5	9	9	13	15	11.5667	14.2468	14.8261	14.0581	5.12037	8.86565	9.60719	13.3282	15.0261	1.2314	0.302333	no	no	N	N
NudC domain-containing protein 1	IPI00342259	NUDCD1	1	2	2	1	2	3	2	4	4	0.963893	1.89958	1.97682	1.00415	2.04815	2.95522	2.13493	4.10098	4.00697	-1.67866	0.289311	no	no	N	N
NudC domain-containing protein 2	IPI00461281	NUDCD2	2	3	3	3	1	1	0	0	1	1.92779	2.84937	2.96523	3.01246	1.02407	0.985072	0	0	1.00174	2.57079	0.0836358	no	no	N	N
Bis(5'-nucleosyl)-tetraphosphatase [asymmetrical]	IPI00135345	NUDT2	3	3	2	7	9	8	7	5	7	2.89168	2.84937	1.97682	7.02907	9.21666	7.88057	7.47226	5.12622	7.0122	-2.83349	0.00263008	no	no	N	Y
Cleavage and polyadenylation specificity factor subunit 5	IPI00132473	NUDT21	6	8	5	8	4	10	5	5	5	5.78336	7.59831	4.94205	8.03322	4.09629	9.85072	5.33733	5.12622	5.00871	-1.02197	0.932315	no	no	N	N
Diphosphoinositol polyphosphate phosphohydrolase 1	IPI00119880	NUDT3	3	3	2	2	2	1	0	0	0	2.89168	2.84937	1.97682	2.0083	2.04815	0.985072	0	0	0	3.06172	0.0469888	no	no	N	N
ADP-sugar pyrophosphatase	IPI00123572	NUDT5	0	0	0	3	2	3	0	0	0	0	0	0	3.01246	2.04815	2.95522	0	0	0	-100	0.0476707	no	no	N	N
Nuclear mitotic apparatus protein 1	IPI00263048	NUMA1	3	16	5	31	27	22	2	0	8	2.89168	15.1966	4.94205	31.1287	27.65	21.6716	2.13493	0	8.01394	-1.96695	0.837965	no	no	Y	N
Out at first protein homolog	IPI00154044	OAF	39	41	37	1	1	0	10	11	10	37.5918	38.9413	36.5712	1.00415	1.02407	0	10.6747	11.2777	10.0174	6.65359	0.000381444	no	yes	Y	Y
Ornithine aminotransferase, mitochondrial	IPI00129178	OAT	9	8	9	9	7	6	7	6	7	8.67504	7.59831	8.89569	9.03737	7.16851	5.91043	7.47226	6.15146	7.0122	1.17744	0.516537	no	no	Y	N
Isoform 3 of Teneurin-4	IPI00157497	ODZ4	13	9	10	1	1	1	0	0	0	12.5306	8.5481	9.8841	1.00415	1.02407	0.985072	0	0	0	20.5508	1.33003e-05	no	yes	N	N
Isoform 1 of Obg-like ATPase 1	IPI00111981	OLA1	4	4	4	18	15	14	7	7	8	3.85557	3.79915	3.95364	18.0747	15.3611	13.791	7.47226	7.17671	8.01394	-3.01032	0.00319004	no	no	N	N
Osteoclast-stimulating factor 1	IPI00125923	OSTF1	3	3	3	9	7	7	1	0	0	2.89168	2.84937	2.96523	9.03737	7.16851	6.8955	1.06747	0	0	-1.38801	0.774822	no	no	N	Y
Ubiquitin thioesterase OTUB1	IPI00154004	OTUB1	13	14	10	27	21	25	12	11	14	12.5306	13.297	9.8841	27.1121	21.5055	24.6268	12.8096	11.2777	14.0244	-1.5591	0.0772952	no	no	N	N
Succinyl-CoA:3-ketoacid-coenzyme A transferase 1, mitochondrial	IPI00132653	OXCT1	2	5	1	13	15	15	15	13	9	1.92779	4.74894	0.98841	13.054	15.3611	14.7761	16.012	13.3282	9.01568	-5.31934	2.57226e-05	yes	no	Y	N
Isoform 2 of Prolyl 4-hydroxylase subunit alpha-1	IPI00399959	P4HA1	19	20	17	0	0	2	2	1	2	18.314	18.9958	16.803	0	0	1.97014	2.13493	1.02524	2.00348	15.1708	2.94919e-06	no	yes	Y	Y
Putative uncharacterized protein	IPI00122815	P4HB	78	75	68	40	39	36	63	59	78	75.1837	71.2341	67.2119	40.1661	39.9388	35.4626	67.2503	60.4894	78.1359	1.32919	0.0735468	no	no	Y	Y
Proliferation-associated protein 2G4	IPI00119305	PA2G4	39	44	41	41	33	34	27	25	24	37.5918	41.7907	40.5248	41.1702	33.7944	33.4924	28.8216	25.6311	24.0418	1.28276	0.0374176	no	no	N	N
Polyadenylate-binding protein 1	IPI00124287	PABPC1	35	47	37	43	47	46	50	55	54	33.7363	44.6401	36.5712	43.1785	48.1314	45.3133	53.3733	56.3884	54.0941	-1.30703	0.0137141	no	no	N	N
Poly(A) binding protein, cytoplasmic 4	IPI00172364	PABPC4	0	1	0	5	4	2	1	2	0	0	0.949789	0	5.02076	4.09629	1.97014	1.06747	2.05049	0	-7.47806	0.0323583	no	no	N	N
Protein kinase C and casein kinase substrate in neurons protein 2	IPI00125880	PACSIN2	10	4	4	3	2	2	4	1	4	9.63893	3.79915	3.95364	3.01246	2.04815	1.97014	4.26986	1.02524	4.00697	2.12967	0.0400964	no	no	N	Y
Isoform 1 of Platelet-activating factor acetylhydrolase IB subunit alpha	IPI00309207	PAFAH1B1	13	15	15	14	12	12	11	13	12	12.5306	14.2468	14.8261	14.0581	12.2889	11.8209	11.7421	13.3282	12.0209	1.10561	0.604752	no	no	N	N
Platelet-activating factor acetylhydrolase IB subunit beta	IPI00118821	PAFAH1B2	2	4	1	2	2	3	4	5	4	1.92779	3.79915	0.98841	2.0083	2.04815	2.95522	4.26986	5.12622	4.00697	-1.52	0.339055	no	no	N	N
Platelet-activating factor acetylhydrolase IB subunit gamma	IPI00118819	PAFAH1B3	2	2	1	2	3	3	1	1	2	1.92779	1.89958	0.98841	2.0083	3.07222	2.95522	1.06747	1.02524	2.00348	-1.2596	0.656837	no	no	N	N
Multifunctional protein ADE2	IPI00322096	PAICS	7	8	9	8	12	13	2	3	2	6.74725	7.59831	8.89569	8.03322	12.2889	12.8059	2.13493	3.07573	2.00348	1.15221	0.500666	no	no	N	N
Polyadenylate-binding protein-interacting protein 1	IPI00123882	PAIP1	0	0	0	0	1	2	2	1	1	0	0	0	0	1.02407	1.97014	2.13493	1.02524	1.00174	-100	0.0149972	no	no	N	Y
Serine/threonine-protein kinase PAK 1	IPI00132993	PAK1	2	3	0	7	5	9	0	1	2	1.92779	2.84937	0	7.02907	5.12037	8.86565	0	1.02524	2.00348	-2.51654	0.303855	no	no	N	N
Isoform 6 of Palladin	IPI00856302	PALLD	1	3	1	0	0	0	0	0	0	0.963893	2.84937	0.98841	0	0	0	0	0	0	100	0.00199129	no	no	N	N
Peptidyl-glycine alpha-amidating monooxygenase	IPI00323974	PAM	13	9	10	9	7	10	5	2	3	12.5306	8.5481	9.8841	9.03737	7.16851	9.85072	5.33733	2.05049	3.00523	1.69894	0.0492964	no	no	Y	N
Protein DJ-1	IPI00117264	PARK7	13	12	13	21	21	20	7	14	8	12.5306	11.3975	12.8493	21.0872	21.5055	19.7014	7.47226	14.3534	8.01394	-1.25259	0.420468	no	no	N	Y
Alpha-parvin	IPI00470003	PARVA	1	4	1	5	6	4	1	1	2	0.963893	3.79915	0.98841	5.02076	6.14444	3.94029	1.06747	1.02524	2.00348	-1.66929	0.30251	no	no	N	Y
Poly(rC)-binding protein 1	IPI00128904	PCBP1	14	16	15	18	20	20	9	11	12	13.4945	15.1966	14.8261	18.0747	20.4815	19.7014	9.60719	11.2777	12.0209	-1.04744	0.780986	no	no	N	Y
Isoform 1 of Poly(rC)-binding protein 2	IPI00127707	PCBP2	0	2	4	5	7	6	4	3	4	0	1.89958	3.95364	5.02076	7.16851	5.91043	4.26986	3.07573	4.00697	-2.5159	0.022572	no	no	N	Y
Protocadherin 1	IPI00154057	PCDH1	0	0	1	10	10	7	3	3	2	0	0	0.98841	10.0415	10.2407	6.8955	3.2024	3.07573	2.00348	-17.9376	0.00183803	yes	no	Y	N
protocadherin 7 isoform 2	IPI00128022	PCDH7	3	3	3	0	0	0	0	0	0	2.89168	2.84937	2.96523	0	0	0	0	0	0	100	0.000113743	no	yes	Y	N
protein-L-isoaspartate (D-aspartate) O-methyltransferase 1	IPI00329913	PCMT1	10	14	9	8	8	5	13	7	7	9.63893	13.297	8.89569	8.03322	8.19258	4.92536	13.877	7.17671	7.0122	1.29352	0.240664	no	no	N	Y
Proliferating cell nuclear antigen	IPI00113870	PCNA	14	15	13	18	20	28	12	17	15	13.4945	14.2468	12.8493	18.0747	20.4815	27.582	12.8096	17.4291	15.0261	-1.37227	0.0787769	no	no	N	Y
Procollagen C-endopeptidase enhancer 1	IPI00120176	PCOLCE	0	0	0	8	1	0	98	94	87	0	0	0	8.03322	1.02407	0	104.612	96.3729	87.1516	-100	0.00644404	yes	no	Y	Y
Procollagen C-endopeptidase enhancer 2	IPI00471366	PCOLCE2	4	1	2	3	4	4	0	0	0	3.85557	0.949789	1.97682	3.01246	4.09629	3.94029	0	0	0	1.22765	0.537544	no	no	Y	Y
paired basic amino acid cleaving system 4 isoform 1	IPI00406568	PCSK6	17	16	13	6	9	10	0	0	0	16.3862	15.1966	12.8493	6.02491	9.21666	9.85072	0	0	0	3.5415	0.0097662	no	no	Y	N
Prenylcysteine oxidase	IPI00460063	PCYOX1	0	2	4	0	0	0	0	0	0	0	1.89958	3.95364	0	0	0	0	0	0	100	0.0100028	no	no	Y	Y
Programmed cell death protein 10	IPI00331188	PDCD10	1	0	1	3	3	4	1	0	1	0.963893	0	0.98841	3.01246	3.07222	3.94029	1.06747	0	1.00174	-3.09741	0.095207	no	no	N	Y
Programmed cell death protein 6	IPI00121736	PDCD6	9	9	8	2	2	2	3	3	2	8.67504	8.5481	7.90728	2.0083	2.04815	1.97014	3.2024	3.07573	2.00348	3.51273	0.000288694	no	no	N	Y
Programmed cell death 6 interacting protein	IPI00923036	PDCD6IP	39	32	39	26	29	24	45	35	40	37.5918	30.3932	38.548	26.108	29.6981	23.6417	48.0359	35.8835	40.0697	1.04733	0.697866	no	no	N	N
Platelet derived growth factor, alpha, isoform CRA_b	IPI00115051	PDGFA	7	8	7	1	0	1	3	6	2	6.74725	7.59831	6.91887	1.00415	0	0.985072	3.2024	6.15146	2.00348	3.1865	0.00607157	no	no	Y	Y
Platelet-derived growth factor C	IPI00461914	PDGFC	2	1	1	0	0	0	0	0	0	1.92779	0.949789	0.98841	0	0	0	0	0	0	100	0.00351749	no	no	Y	Y
Protein disulfide-isomerase A3	IPI00230108	PDIA3	137	119	135	74	70	73	84	81	103	132.053	113.025	133.435	74.3073	71.6851	71.9102	89.6671	83.0448	103.179	1.53308	0.000284438	no	no	Y	N
protein disulfide isomerase associated 4	IPI00271951	PDIA4	65	63	60	0	0	0	25	15	17	62.6531	59.8367	59.3046	0	0	0	26.6866	15.3787	17.0296	6.15262	0.00158443	no	yes	Y	Y
Putative uncharacterized protein	IPI00222496	PDIA6	27	30	26	17	18	19	21	20	21	26.0251	28.4937	25.6987	17.0706	18.4333	18.7164	22.4168	20.5049	21.0366	1.35756	0.0340155	no	no	Y	Y
PDZ and LIM domain protein 1	IPI00309768	PDLIM1	26	33	31	0	1	0	0	0	0	25.0612	31.343	30.6407	0	1.02407	0	0	0	0	169.998	1.00904e-06	no	yes	N	Y
PDZ and LIM domain 5 isoform ENH1	IPI00653381	PDLIM5	22	23	20	30	22	28	9	13	10	21.2057	21.8451	19.7682	30.1246	22.5296	27.582	9.60719	13.3282	10.0174	1.10998	0.526095	no	no	N	Y
Isoform 1 of PDZ and LIM domain protein 7	IPI00130607	PDLIM7	0	0	0	3	3	3	2	1	2	0	0	0	3.01246	3.07222	2.95522	2.13493	1.02524	2.00348	-100	0.000591172	yes	no	N	N
Pyridoxal kinase	IPI00283511	PDXK	2	1	3	1	3	2	0	0	0	1.92779	0.949789	2.96523	1.00415	3.07222	1.97014	0	0	0	1.93262	0.269771	no	no	N	Y
Isoform 1 of Astrocytic phosphoprotein PEA-15	IPI00121013	PEA15	1	2	1	5	2	4	5	7	6	0.963893	1.89958	0.98841	5.02076	2.04815	3.94029	5.33733	7.17671	6.01045	-3.83367	0.00403255	no	no	N	Y
Phosphatidylethanolamine-binding protein 1	IPI00137730	PEBP1	25	27	30	34	34	46	22	29	20	24.0973	25.6443	29.6523	34.1412	34.8185	45.3133	23.4842	29.7321	20.0348	-1.18097	0.346237	no	no	N	N
Peflin	IPI00307963	PEF1	3	2	3	3	3	2	3	3	2	2.89168	1.89958	2.96523	3.01246	3.07222	1.97014	3.2024	3.07573	2.00348	-1.05308	0.906702	no	no	N	Y
Prefoldin 1	IPI00467296	PFDN1	3	3	2	4	4	4	2	2	2	2.89168	2.84937	1.97682	4.01661	4.09629	3.94029	2.13493	2.05049	2.00348	-1.18181	0.688843	no	no	N	Y
Prefoldin subunit 2	IPI00119545	PFDN2	3	4	3	5	4	5	6	7	3	2.89168	3.79915	2.96523	5.02076	4.09629	4.92536	6.40479	7.17671	3.00523	-1.58601	0.195737	no	no	N	N
Prefoldin subunit 5	IPI00480275	PFDN5	2	1	1	5	4	5	2	1	2	1.92779	0.949789	0.98841	5.02076	4.09629	4.92536	2.13493	1.02524	2.00348	-2.48398	0.068132	no	no	N	N
Phosphoglycerate mutase 1	IPI00457898	PGAM1	35	34	29	60	49	71	58	69	61	33.7363	32.2928	28.6639	60.2491	50.1796	69.9401	61.913	70.7418	61.1063	-1.97549	1.40307e-05	no	no	N	N
Isoform 2 of Phosphoglycerate mutase family member 5	IPI00226387	PGAM5	1	1	2	0	1	0	0	0	0	0.963893	0.949789	1.97682	0	1.02407	0	0	0	0	7.59809	0.036736	no	no	Y	Y
6-phosphogluconate dehydrogenase, decarboxylating	IPI00466919	PGD	42	34	39	47	58	55	19	26	21	40.4835	32.2928	38.548	47.1952	59.3962	54.179	20.2818	26.6563	21.0366	-1.02738	0.869797	no	no	N	N
Phosphoglycerate kinase 1	IPI00555069	PGK1	82	64	75	107	104	97	33	42	49	79.0393	60.7865	74.1307	107.444	106.504	95.552	35.2264	43.0602	49.0854	-1.02094	0.81568	no	no	N	N
6-phosphogluconolactonase	IPI00132080	PGLS	10	9	6	11	12	15	16	14	15	9.63893	8.5481	5.93046	11.0457	12.2889	14.7761	17.0794	14.3534	15.0261	-1.75328	0.0105062	no	no	Y	Y
Peptidoglycan recognition protein	IPI00132111	PGLYRP1	26	23	21	7	8	10	3	1	1	25.0612	21.8451	20.7566	7.02907	8.19258	9.85072	3.2024	1.02524	1.00174	4.46594	0.000381279	no	no	Y	Y
Peptidoglycan recognition protein I-alpha	IPI00411013	PGLYRP3	17	14	13	7	7	7	4	4	4	16.3862	13.297	12.8493	7.02907	7.16851	6.8955	4.26986	4.10098	4.00697	2.54147	0.000350767	no	no	Y	Y
Putative uncharacterized protein	IPI00318898	PGM3	0	0	0	1	1	2	0	0	0	0	0	0	1.00415	1.02407	1.97014	0	0	0	-100	0.0667242	no	no	N	N
Phosphoglycolate phosphatase	IPI00380195	PGP	1	0	3	8	8	7	4	2	1	0.963893	0	2.96523	8.03322	8.19258	6.8955	4.26986	2.05049	1.00174	-3.87407	0.0339048	no	no	N	N
PHD finger-like domain-containing protein 5A	IPI00133491	PHF5A	1	2	3	3	4	5	3	5	5	0.963893	1.89958	2.96523	3.01246	4.09629	4.92536	3.2024	5.12622	5.00871	-2.17642	0.0632107	no	no	N	Y
D-3-phosphoglycerate dehydrogenase	IPI00225961	PHGDH	5	7	5	11	14	13	2	2	2	4.81947	6.64852	4.94205	11.0457	14.337	12.8059	2.13493	2.05049	2.00348	-1.35215	0.877855	no	no	N	Y
Isoform 5 of Phosphatidylinositol-binding clathrin assembly protein	IPI00321378	PICALM	3	1	3	1	2	3	1	0	1	2.89168	0.949789	2.96523	1.00415	2.04815	2.95522	1.06747	0	1.00174	1.68551	0.330601	no	no	N	N
Peptidyl-prolyl cis-trans isomerase NIMA-interacting 1	IPI00132093	PIN1	9	8	9	5	3	2	0	1	0	8.67504	7.59831	8.89569	5.02076	3.07222	1.97014	0	1.02524	0	4.53972	0.00158342	no	no	N	Y
Phosphatidylinositol transfer protein alpha isoform	IPI00230003	PITPNA	4	7	4	6	7	5	2	4	4	3.85557	6.64852	3.95364	6.02491	7.16851	4.92536	2.13493	4.10098	4.00697	1.01953	0.954214	no	no	N	N
Phosphatidylinositol transfer protein beta isoform	IPI00229523	PITPNB	9	8	8	12	6	9	8	9	11	8.67504	7.59831	7.90728	12.0498	6.14444	8.86565	8.53972	9.2272	11.0192	-1.15477	0.541613	no	no	N	N
Plakophilin-1	IPI00124111	PKP1	0	0	0	2	0	0	0	0	0	0	0	0	2.0083	0	0	0	0	0	-100	0.332416	no	no	N	N
Isoform 2 of Plakophilin-3	IPI00135464	PKP3	6	7	4	2	2	4	0	0	0	5.78336	6.64852	3.95364	2.0083	2.04815	3.94029	0	0	0	4.09805	0.00702812	no	no	N	N
phospholipase A2, group VII	IPI00329896	PLA2G7	45	41	35	53	63	51	1	2	0	43.3752	38.9413	34.5943	53.2201	64.5166	50.2387	1.06747	2.05049	0	1.36663	0.109728	no	no	Y	Y
Phospholipase A-2-activating protein	IPI00226234	PLAA	7	6	11	10	9	8	2	1	2	6.74725	5.69873	10.8725	10.0415	9.21666	7.88057	2.13493	1.02524	2.00348	1.44376	0.25872	no	no	N	Y
Tissue-type plasminogen activator	IPI00319513	PLAT	5	5	4	0	0	0	10	10	9	4.81947	4.74894	3.95364	0	0	0	10.6747	10.2524	9.01568	-1.10718	0.308453	no	no	Y	Y
Urokinase-type plasminogen activator	IPI00129102	PLAU	89	94	82	50	43	40	148	166	162	85.7865	89.2801	81.0496	50.2076	44.0351	39.4029	157.985	170.19	162.282	-1.2184	0.985996	no	no	Y	Y
Isoform 1 of Urokinase plasminogen activator surface receptor	IPI00118475	PLAUR	2	2	3	3	2	3	3	3	2	1.92779	1.89958	2.96523	3.01246	2.04815	2.95522	3.2024	3.07573	2.00348	-1.19965	0.68104	no	no	Y	Y
Isoform 1 of Putative phospholipase B-like 2	IPI00165730	PLBD2	19	18	16	6	5	5	25	14	17	18.314	17.0962	15.8146	6.02491	5.12037	4.92536	26.6866	14.3534	17.0296	1.38183	0.192862	no	no	Y	Y
Putative uncharacterized protein	IPI00331519	PLCB3	0	0	1	0	2	0	0	0	0	0	0	0.98841	0	2.04815	0	0	0	0	-1.03608	0.781173	no	no	N	N
Phospholipase C, delta 1, isoform CRA_a	IPI00130046	PLCD1	0	0	0	1	2	1	0	0	0	0	0	0	1.00415	2.04815	0.985072	0	0	0	-100	0.0669828	no	no	N	N
1-phosphatidylinositol-4,5-bisphosphate phosphodiesterase gamma-2	IPI00229848	PLCG2	4	7	8	5	2	4	0	0	1	3.85557	6.64852	7.90728	5.02076	2.04815	3.94029	0	0	1.00174	3.06577	0.0187196	no	no	N	N
Phospholipase D3	IPI00130624	PLD3	2	2	2	0	1	2	2	4	2	1.92779	1.89958	1.97682	0	1.02407	1.97014	2.13493	4.10098	2.00348	1.03336	0.942916	no	no	N	Y
Isoform PLEC-1A of Plectin-1	IPI00400215	PLEC	253	247	191	265	293	244	72	98	126	243.865	234.598	188.786	266.1	300.053	240.358	76.8575	100.474	126.22	1.20218	0.308472	no	no	N	N
Procollagen-lysine,2-oxoglutarate 5-dioxygenase 1	IPI00127407	PLOD1	36	35	37	20	25	25	22	23	27	34.7002	33.2426	36.5712	20.083	25.6018	24.6268	23.4842	23.5806	27.047	1.44733	0.00431984	no	no	Y	Y
procollagen-lysine, 2-oxoglutarate 5-dioxygenase 2 isoform 2	IPI00918500	PLOD2	2	2	1	6	7	6	25	27	23	1.92779	1.89958	0.98841	6.02491	7.16851	5.91043	26.6866	27.6816	23.0401	-10.0204	0.00883449	yes	no	Y	Y
Procollagen-lysine,2-oxoglutarate 5-dioxygenase 3	IPI00127406	PLOD3	43	40	36	5	7	9	18	16	14	41.4474	37.9915	35.5828	5.02076	7.16851	8.86565	19.2144	16.4039	14.0244	3.25391	0.000100556	no	no	Y	Y
Proteolipid protein 2	IPI00128982	PLP2	2	1	2	0	0	0	1	1	0	1.92779	0.949789	1.97682	0	0	0	1.06747	1.02524	0	4.63934	0.0464155	no	no	N	Y
Plastin-3	IPI00115528	PLS3	56	70	71	46	54	52	26	31	32	53.978	66.4852	70.1771	46.191	55.2999	51.2237	27.7541	31.7826	32.0558	1.56066	0.00888329	no	no	N	N
Phospholipid scramblase 1	IPI00120930	PLSCR1	0	1	1	0	0	0	4	4	3	0	0.949789	0.98841	0	0	0	4.26986	4.10098	3.00523	-2.9347	0.550387	no	no	N	Y
Phospholipid scramblase 3	IPI00310627	PLSCR3	3	5	1	0	0	0	2	4	5	2.89168	4.74894	0.98841	0	0	0	2.13493	4.10098	5.00871	1.53478	0.30706	no	no	N	Y
Phospholipid transfer protein	IPI00135560	PLTP	7	9	7	0	0	0	0	0	0	6.74725	8.5481	6.91887	0	0	0	0	0	0	100	8.8251e-06	no	yes	Y	Y
Plexin-A1	IPI00137311	PLXNA1	0	2	2	0	1	0	2	1	3	0	1.89958	1.97682	0	1.02407	0	2.13493	1.02524	3.00523	1.07835	0.895149	no	no	Y	N
Plexin-B1	IPI00229992	PLXNB1	4	6	2	3	3	3	5	2	6	3.85557	5.69873	1.97682	3.01246	3.07222	2.95522	5.33733	2.05049	6.01045	1.02781	0.919337	no	no	Y	Y
plexin B2	IPI00405742	PLXNB2	10	9	11	12	8	10	23	15	18	9.63893	8.5481	10.8725	12.0498	8.19258	9.85072	24.5517	15.3787	18.0314	-1.51508	0.12782	no	no	Y	Y
Phosphomannomutase 2	IPI00131228	PMM2	3	1	3	6	5	4	0	0	0	2.89168	0.949789	2.96523	6.02491	5.12037	3.94029	0	0	0	-1.10814	0.629069	no	no	N	Y
Purine nucleoside phosphorylase	IPI00315452	PNP	19	16	13	35	32	44	20	22	20	18.314	15.1966	12.8493	35.1453	32.7703	43.3432	21.3493	22.5554	20.0348	-1.88955	0.0118039	no	no	N	Y
DNA-directed RNA polymerases I, II, and III subunit RPABC1	IPI00337955	POLR2E	2	2	2	2	1	1	1	0	1	1.92779	1.89958	1.97682	2.0083	1.02407	0.985072	1.06747	0	1.00174	1.90718	0.269771	no	no	N	N
DNA-directed RNA polymerases I, II, and III subunit RPABC3	IPI00124284	POLR2H	4	6	3	6	4	6	4	4	5	3.85557	5.69873	2.96523	6.02491	4.09629	5.91043	4.26986	4.10098	5.00871	-1.17461	0.628735	no	no	N	N
Inorganic pyrophosphatase	IPI00110684	PPA1	10	12	11	17	18	10	9	12	12	9.63893	11.3975	10.8725	17.0706	18.4333	9.85072	9.60719	12.3029	12.0209	-1.24237	0.287718	no	no	N	N
Putative uncharacterized protein	IPI00229849	PPAT	0	0	0	0	0	2	0	0	0	0	0	0	0	0	1.97014	0	0	0	-100	0.331671	no	no	N	N
Platelet basic protein	IPI00111210	PPBP	5	7	5	4	5	5	12	13	13	4.81947	6.64852	4.94205	4.01661	5.12037	4.92536	12.8096	13.3282	13.0227	-1.62165	0.201164	no	no	Y	Y
Peptidyl-prolyl cis-trans isomerase	IPI00554989	PPIA	71	66	80	92	91	117	66	99	70	68.4364	62.686	79.0728	92.382	93.1906	115.253	70.4527	101.499	70.122	-1.29142	0.05353	no	no	N	N
Peptidyl-prolyl cis-trans isomerase B	IPI00135686	PPIB	77	75	79	41	38	41	34	55	35	74.2198	71.2341	78.0844	41.1702	38.9148	40.3879	36.2938	56.3884	35.061	1.80116	4.38143e-05	no	no	N	Y
Peptidyl-prolyl cis-trans isomerase C	IPI00130240	PPIC	60	54	59	19	19	23	25	35	28	57.8336	51.2886	58.3162	19.0789	19.4574	22.6567	26.6866	35.8835	28.0488	2.20587	3.31994e-05	no	no	Y	Y
40 kDa peptidyl-prolyl cis-trans isomerase	IPI00132966	PPID	11	13	12	15	16	15	11	16	12	10.6028	12.3473	11.8609	15.0623	16.3852	14.7761	11.7421	16.4039	12.0209	-1.24085	0.26928	no	no	N	N
Peptidyl-prolyl cis-trans isomerase E	IPI00111343	PPIE	0	0	0	1	0	1	1	3	5	0	0	0	1.00415	0	0.985072	1.06747	3.07573	5.00871	-100	0.0107966	no	no	N	N
Peptidyl-prolyl cis-trans isomerase-like 1	IPI00133229	PPIL1	6	7	7	6	7	7	6	8	6	5.78336	6.64852	6.91887	6.02491	7.16851	6.8955	6.40479	8.20195	6.01045	-1.0518	0.852974	no	no	N	N
Periplakin	IPI00129193	PPL	3	11	5	44	45	31	0	0	0	2.89168	10.4477	4.94205	44.1827	46.0833	30.5372	0	0	0	-3.30399	0.477847	no	no	N	N
Protein phosphatase 1A	IPI00114802	PPM1A	1	2	0	1	2	2	1	1	0	0.963893	1.89958	0	1.00415	2.04815	1.97014	1.06747	1.02524	0	-1.2424	0.763716	no	no	N	Y
Isoform 1 of Protein phosphatase 1L	IPI00340241	PPM1L	2	2	2	0	0	2	0	0	0	1.92779	1.89958	1.97682	0	0	1.97014	0	0	0	5.89214	0.0194272	no	no	N	Y
Protein phosphatase methylesterase 1	IPI00415908	PPME1	3	1	1	2	4	3	0	0	0	2.89168	0.949789	0.98841	2.0083	4.09629	2.95522	0	0	0	1.06622	0.758066	no	no	N	Y
Serine/threonine-protein phosphatase PP1-alpha catalytic subunit	IPI00130185	PPP1CA	13	13	13	19	20	16	11	13	17	12.5306	12.3473	12.8493	19.0789	20.4815	15.7611	11.7421	13.3282	17.0296	-1.29113	0.166386	no	no	N	Y
Serine/threonine-protein phosphatase PP1-beta catalytic subunit	IPI00311873	PPP1CB	1	2	2	3	1	1	2	2	4	0.963893	1.89958	1.97682	3.01246	1.02407	0.985072	2.13493	2.05049	4.00697	-1.365	0.543311	no	no	N	Y
MCG122391, isoform CRA_e	IPI00671847	PPP1R12A	1	3	2	3	0	1	2	2	2	0.963893	2.84937	1.97682	3.01246	0	0.985072	2.13493	2.05049	2.00348	1.13682	0.799806	no	no	N	N
Isoform 1 of Protein phosphatase 1 regulatory subunit 12B	IPI00876214	PPP1R12B	0	0	0	0	0	0	0	2	3	0	0	0	0	0	0	0	2.05049	3.00523	-100	0.142646	no	no	N	N
Protein phosphatase 1 regulatory subunit 7	IPI00129319	PPP1R7	2	1	2	3	1	2	2	0	1	1.92779	0.949789	1.97682	3.01246	1.02407	1.97014	2.13493	0	1.00174	1.06184	0.922005	no	no	N	Y
Serine/threonine-protein phosphatase 2A catalytic subunit alpha isoform	IPI00120374	PPP2CA	12	15	8	24	19	28	13	14	12	11.5667	14.2468	7.90728	24.0997	19.4574	27.582	13.877	14.3534	12.0209	-1.65166	0.0452633	no	no	N	N
Serine/threonine-protein phosphatase 2A 65 kDa regulatory subunit A alpha isoform	IPI00310091	PPP2R1A	22	22	25	19	35	29	7	18	9	21.2057	20.8953	24.7102	19.0789	35.8426	28.5671	7.47226	18.4544	9.01568	1.12827	0.473168	no	no	N	Y
Serine/threonine-protein phosphatase 2A 55 kDa regulatory subunit B alpha isoform	IPI00667471	PPP2R2A	3	4	2	3	5	2	3	0	1	2.89168	3.79915	1.97682	3.01246	5.12037	1.97014	3.2024	0	1.00174	1.21166	0.641186	no	no	N	N
Serine/threonine-protein phosphatase 2A regulatory subunit B'	IPI00118723	PPP2R4	5	6	6	8	10	9	5	7	11	4.81947	5.69873	5.93046	8.03322	10.2407	8.86565	5.33733	7.17671	11.0192	-1.54033	0.108156	no	no	N	Y
Isoform 1 of Serine/threonine-protein phosphatase 2B catalytic subunit alpha isoform	IPI00121545	PPP3CA	10	9	11	4	5	6	4	0	4	9.63893	8.5481	10.8725	4.01661	5.12037	5.91043	4.26986	0	4.00697	2.49179	0.00307607	no	no	N	N
Isoform 1 of Calcineurin subunit B type 1	IPI00474116	PPP3R1	4	4	4	0	0	0	0	0	0	3.85557	3.79915	3.95364	0	0	0	0	0	0	100	4.59222e-05	no	yes	N	Y
HZGJ-like protein	IPI00857012	PPP3R1	2	2	2	1	2	2	4	2	2	1.92779	1.89958	1.97682	1.00415	2.04815	1.97014	4.26986	2.05049	2.00348	-1.14971	0.789637	no	no	N	N
Serine/threonine-protein phosphatase 5	IPI00119180	PPP5C	6	5	8	4	5	6	1	5	4	5.78336	4.74894	7.90728	4.01661	5.12037	5.91043	1.06747	5.12622	4.00697	1.46067	0.231569	no	no	N	N
Serine/threonine-protein phosphatase 6 catalytic subunit	IPI00132965	PPP6C	3	5	1	3	8	8	2	1	2	2.89168	4.74894	0.98841	3.01246	8.19258	7.88057	2.13493	1.02524	2.00348	-1.4051	0.576669	no	no	N	N
Putative uncharacterized protein	IPI00648852	PPT1	6	6	8	4	5	3	13	16	15	5.78336	5.69873	7.90728	4.01661	5.12037	2.95522	13.877	16.4039	15.0261	-1.48017	0.515517	no	no	Y	Y
Lysosomal Pro-X carboxypeptidase	IPI00132020	PRCP	12	14	18	2	3	4	19	16	14	11.5667	13.297	17.7914	2.0083	3.07222	3.94029	20.2818	16.4039	14.0244	1.42824	0.200015	no	no	Y	Y
Peroxiredoxin-1	IPI00121788	PRDX1	44	48	58	58	67	66	34	50	37	42.4113	45.5899	57.3278	58.2408	68.6129	65.0147	36.2938	51.2622	37.0645	-1.08887	0.623817	no	no	N	Y
Peroxiredoxin-2	IPI00117910	PRDX2	17	16	20	18	22	19	17	20	17	16.3862	15.1966	19.7682	18.0747	22.5296	18.7164	18.1469	20.5049	17.0296	-1.11977	0.488341	no	no	N	Y
Thioredoxin-dependent peroxide reductase, mitochondrial	IPI00116192	PRDX3	4	5	5	7	12	10	5	9	5	3.85557	4.74894	4.94205	7.02907	12.2889	9.85072	5.33733	9.2272	5.00871	-1.79905	0.041887	no	no	Y	Y
Peroxiredoxin-4	IPI00116254	PRDX4	20	22	19	5	6	5	11	10	11	19.2779	20.8953	18.7798	5.02076	6.14444	4.92536	11.7421	10.2524	11.0192	2.40113	0.000373036	no	no	Y	Y
Isoform Mitochondrial of Peroxiredoxin-5, mitochondrial	IPI00129517	PRDX5	8	8	9	12	9	9	6	8	7	7.71115	7.59831	8.89569	12.0498	9.21666	8.86565	6.40479	8.20195	7.0122	-1.06901	0.772144	no	no	N	Y
Peroxiredoxin-6	IPI00555059	PRDX6	0	0	0	0	0	0	4	4	4	0	0	0	0	0	0	4.26986	4.10098	4.00697	-100	0.050308	no	no	N	N
Putative uncharacterized protein	IPI00758024	PRDX6	37	37	34	53	49	55	33	43	31	35.6641	35.1422	33.6059	53.2201	50.1796	54.179	35.2264	44.0855	31.054	-1.28311	0.0710286	no	no	N	N
Putative uncharacterized protein	IPI00132089	PREP	19	26	24	42	49	48	33	43	43	18.314	24.6945	23.7218	42.1744	50.1796	47.2834	35.2264	44.0855	43.0749	-1.96331	4.30518e-05	no	no	N	Y
Isoform 2 of cAMP-dependent protein kinase catalytic subunit alpha	IPI00227900	PRKACA	2	2	1	2	3	2	1	2	3	1.92779	1.89958	0.98841	2.0083	3.07222	1.97014	1.06747	2.05049	3.00523	-1.36778	0.543311	no	no	N	N
Putative uncharacterized protein	IPI00119575	PRKAR1A	1	1	1	21	28	27	4	1	3	0.963893	0.949789	0.98841	21.0872	28.674	26.5969	4.26986	1.02524	3.00523	-14.5858	0.077927	no	no	N	Y
Isoform 1 of Glucosidase 2 subunit beta	IPI00115680	PRKCSH	43	44	41	13	14	12	17	14	18	41.4474	41.7907	40.5248	13.054	14.337	11.8209	18.1469	14.3534	18.0314	2.75815	1.93801e-06	no	no	Y	N
Prolactin-2C2	IPI00319582	PRL2C2	1	2	2	0	4	2	0	0	0	0.963893	1.89958	1.97682	0	4.09629	1.97014	0	0	0	1.59576	0.276723	no	no	Y	Y
Prolactin-2C4	IPI00116196	Prl2c2	78	69	62	70	70	70	4	3	5	75.1837	65.5354	61.2814	70.2907	71.6851	68.955	4.26986	3.07573	5.00871	1.80935	0.067367	no	no	Y	Y
Isoform 1 of Protein arginine N-methyltransferase 1	IPI00120495	PRMT1	20	23	20	29	31	32	18	21	20	19.2779	21.8451	19.7682	29.1204	31.7463	31.5223	19.2144	21.5301	20.0348	-1.25772	0.118572	no	no	N	N
Protein arginine N-methyltransferase 5	IPI00229845	PRMT5	2	3	3	7	5	6	0	1	0	1.92779	2.84937	2.96523	7.02907	5.12037	5.91043	0	1.02524	0	-1.23251	0.834732	no	no	N	N
Major prion protein	IPI00120793	PRNP	18	16	16	16	11	8	1	1	1	17.3501	15.1966	15.8146	16.0664	11.2648	7.88057	1.06747	1.02524	1.00174	2.52498	0.0205736	no	no	Y	N
Endothelial protein C receptor	IPI00136972	PROCR	4	5	3	0	0	0	3	3	3	3.85557	4.74894	2.96523	0	0	0	3.2024	3.07573	3.00523	2.49258	0.0497167	no	no	Y	Y
Proline synthetase co-transcribed bacterial homolog protein	IPI00131548	PROSC	4	3	4	7	8	6	4	7	4	3.85557	2.84937	3.95364	7.02907	8.19258	5.91043	4.26986	7.17671	4.00697	-1.71625	0.0993522	no	no	N	N
Isoform 1 of Pre-mRNA-processing factor 19	IPI00480507	PRPF19	10	10	15	7	13	14	3	2	1	9.63893	9.49789	14.8261	7.02907	13.3129	13.791	3.2024	2.05049	1.00174	1.68185	0.118862	no	no	N	N
Pre-mRNA-processing-splicing factor 8	IPI00121596	PRPF8	6	10	3	0	0	0	0	0	0	5.78336	9.49789	2.96523	0	0	0	0	0	0	100	9.81725e-05	no	yes	N	N
protease, serine, 22	IPI00227985	PRSS22	3	5	0	6	3	5	24	25	25	2.89168	4.74894	0	6.02491	3.07222	4.92536	25.6192	25.6311	25.0436	-5.91027	0.0364177	no	no	Y	Y
Serine protease 23	IPI00318017	PRSS23	5	5	5	12	12	18	6	6	6	4.81947	4.74894	4.94205	12.0498	12.2889	17.7313	6.40479	6.15146	6.01045	-2.08941	0.0384738	no	no	Y	Y
prosaposin isoform A preproprotein	IPI00928070	PSAP	37	41	40	43	42	43	157	157	153	35.6641	38.9413	39.5364	43.1785	43.0111	42.3581	167.592	160.963	153.267	-2.67373	0.116748	no	no	Y	Y
Phosphoserine aminotransferase	IPI00115620	PSAT1	33	36	41	49	50	43	28	24	30	31.8085	34.1924	40.5248	49.2035	51.2037	42.3581	29.889	24.6059	30.0523	-1.06694	0.754463	no	no	N	N
Prostate stem cell antigen	IPI00110810	PSCA	7	6	6	0	0	0	5	3	4	6.74725	5.69873	5.93046	0	0	0	5.33733	3.07573	4.00697	2.95916	0.0205949	no	no	Y	N
Isoform 1 of PC4 and SFRS1-interacting protein	IPI00115257	PSIP1	0	0	0	0	0	0	1	2	3	0	0	0	0	0	0	1.06747	2.05049	3.00523	-100	0.0598222	no	no	N	Y
Proteasome subunit alpha type-1	IPI00283862	PSMA1	22	20	17	18	10	13	14	13	16	21.2057	18.9958	16.803	18.0747	10.2407	12.8059	14.9445	13.3282	16.0279	1.33465	0.0917073	no	no	N	N
Proteasome subunit alpha type	IPI00420745	PSMA2	24	24	15	17	10	18	17	16	15	23.1334	22.7949	14.8261	17.0706	10.2407	17.7313	18.1469	16.4039	15.0261	1.28419	0.124181	no	no	N	N
Proteasome subunit alpha type-3	IPI00331644	PSMA3	10	10	8	10	7	11	12	12	12	9.63893	9.49789	7.90728	10.0415	7.16851	10.8358	12.8096	12.3029	12.0209	-1.20505	0.410954	no	no	N	N
Proteasome subunit alpha type-4	IPI00277001	PSMA4	14	18	13	15	12	17	13	10	12	13.4945	17.0962	12.8493	15.0623	12.2889	16.7462	13.877	10.2524	12.0209	1.08265	0.670427	no	no	N	N
Proteasome subunit alpha type-5	IPI00131407	PSMA5	15	17	16	17	14	14	19	16	21	14.4584	16.1464	15.8146	17.0706	14.337	13.791	20.2818	16.4039	21.0366	-1.1086	0.560663	no	no	N	N
Proteasome subunit alpha type-6	IPI00131845	PSMA6	28	29	17	19	18	22	30	25	32	26.989	27.5439	16.803	19.0789	18.4333	21.6716	32.024	25.6311	32.0558	-1.04362	0.809465	no	no	N	N
Proteasome subunit alpha type-7	IPI00131406	PSMA7	21	21	18	19	17	21	28	25	28	20.2418	19.9456	17.7914	19.0789	17.4092	20.6865	29.889	25.6311	28.0488	-1.21375	0.21263	no	no	N	N
Proteasome subunit beta type-1	IPI00113845	PSMB1	21	24	23	20	20	18	17	25	21	20.2418	22.7949	22.7334	20.083	20.4815	17.7313	18.1469	25.6311	21.0366	1.06847	0.662851	no	no	N	N
Proteasome subunit beta type-2	IPI00128945	PSMB2	11	11	10	9	10	10	9	12	11	10.6028	10.4477	9.8841	9.03737	10.2407	9.85072	9.60719	12.3029	11.0192	-1.00305	0.990504	no	no	N	N
Proteasome subunit beta type-3	IPI00314467	PSMB3	19	16	24	20	14	12	15	19	16	18.314	15.1966	23.7218	20.083	14.337	11.8209	16.012	19.4796	16.0279	1.17087	0.349534	no	no	N	N
Proteasome subunit beta type-4	IPI00129512	PSMB4	12	19	22	14	13	15	9	17	15	11.5667	18.046	21.745	14.0581	13.3129	14.7761	9.60719	17.4291	15.0261	1.21976	0.273502	no	no	N	Y
Proteasome subunit beta type-5	IPI00317902	PSMB5	26	29	34	28	22	21	23	27	23	25.0612	27.5439	33.6059	28.1163	22.5296	20.6865	24.5517	27.6816	23.0401	1.17609	0.234339	no	no	N	Y
Proteasome subunit beta type-6	IPI00119239	PSMB6	15	20	18	15	12	13	12	10	11	14.4584	18.9958	17.7914	15.0623	12.2889	12.8059	12.8096	10.2524	11.0192	1.38057	0.0770325	no	no	N	Y
Proteasome subunit beta type-7	IPI00136483	PSMB7	19	17	15	18	13	16	19	15	18	18.314	16.1464	14.8261	18.0747	13.3129	15.7611	20.2818	15.3787	18.0314	-1.023	0.904026	no	no	N	Y
Proteasome subunit beta type-8	IPI00116712	PSMB8	2	1	0	0	0	0	0	0	0	1.92779	0.949789	0	0	0	0	0	0	0	100	0.0148	no	no	N	Y
Proteasome subunit beta type-9	IPI00309379	PSMB9	0	2	0	0	0	0	0	0	0	0	1.89958	0	0	0	0	0	0	0	100	0.10435	no	no	N	Y
26S protease regulatory subunit 4	IPI00133428	PSMC1	0	0	0	2	1	2	0	1	1	0	0	0	2.0083	1.02407	1.97014	0	1.02524	1.00174	-100	0.0149972	no	no	N	Y
Proteasome (Prosome, macropain) 26S subunit ATPase 3	IPI00758064	PSMC3	0	1	2	2	4	4	2	1	2	0	0.949789	1.97682	2.0083	4.09629	3.94029	2.13493	1.02524	2.00348	-2.59832	0.0913984	no	no	N	N
26S protease regulatory subunit S10B	IPI00125971	PSMC6	1	2	2	3	3	2	1	1	2	0.963893	1.89958	1.97682	3.01246	3.07222	1.97014	1.06747	1.02524	2.00348	-1.25519	0.656837	no	no	N	Y
26S proteasome non-ATPase regulatory subunit 1	IPI00267295	PSMD1	2	3	3	10	4	15	9	9	12	1.92779	2.84937	2.96523	10.0415	4.09629	14.7761	9.60719	9.2272	12.0209	-3.85987	0.000795042	no	no	N	N
26S proteasome non-ATPase regulatory subunit 11	IPI00222515	PSMD11	7	15	8	11	12	11	8	11	10	6.74725	14.2468	7.90728	11.0457	12.2889	10.8358	8.53972	11.2777	10.0174	-1.1073	0.652173	no	no	N	N
Putative uncharacterized protein	IPI00133066	PSMD12	3	3	5	8	8	10	6	7	6	2.89168	2.84937	4.94205	8.03322	8.19258	9.85072	6.40479	7.17671	6.01045	-2.13742	0.0144308	no	no	N	N
Isoform 1 of 26S proteasome non-ATPase regulatory subunit 13	IPI00126048	PSMD13	8	11	7	8	6	9	5	10	11	7.71115	10.4477	6.91887	8.03322	6.14444	8.86565	5.33733	10.2524	11.0192	1.01013	0.971019	no	no	N	Y
26S proteasome non-ATPase regulatory subunit 14	IPI00113262	PSMD14	3	2	2	3	3	3	2	3	2	2.89168	1.89958	1.97682	3.01246	3.07222	2.95522	2.13493	3.07573	2.00348	-1.20079	0.68104	no	no	N	Y
26S proteasome non-ATPase regulatory subunit 2	IPI00123494	PSMD2	6	12	13	10	6	4	11	16	13	5.78336	11.3975	12.8493	10.0415	6.14444	3.94029	11.7421	16.4039	13.0227	-1.02056	0.985134	no	no	N	N
26S proteasome non-ATPase regulatory subunit 3	IPI00314439	PSMD3	9	8	5	12	9	13	6	8	6	8.67504	7.59831	4.94205	12.0498	9.21666	12.8059	6.40479	8.20195	6.01045	-1.28891	0.304342	no	no	N	N
Isoform Rpn10A of 26S proteasome non-ATPase regulatory subunit 4	IPI00128564	PSMD4	0	1	0	4	2	3	1	2	0	0	0.949789	0	4.01661	2.04815	2.95522	1.06747	2.05049	0	-6.3898	0.0274156	no	no	N	N
26S proteasome non-ATPase regulatory subunit 5	IPI00457661	PSMD5	7	8	9	5	10	11	4	5	4	6.74725	7.59831	8.89569	5.02076	10.2407	10.8358	4.26986	5.12622	4.00697	1.17676	0.547615	no	no	N	Y
26S proteasome non-ATPase regulatory subunit 6	IPI00319965	PSMD6	10	12	7	11	11	14	7	9	9	9.63893	11.3975	6.91887	11.0457	11.2648	13.791	7.47226	9.2272	9.01568	-1.10563	0.652243	no	no	N	N
26S proteasome non-ATPase regulatory subunit 7	IPI00114667	PSMD7	8	7	6	9	9	8	5	7	5	7.71115	6.64852	5.93046	9.03737	9.21666	7.88057	5.33733	7.17671	5.00871	-1.07583	0.779727	no	no	N	N
proteasome 26S non-ATPase subunit 8	IPI00856490	PSMD8	4	3	5	5	5	7	5	5	6	3.85557	2.84937	4.94205	5.02076	5.12037	6.8955	5.33733	5.12622	6.01045	-1.4386	0.26077	no	no	N	N
26S proteasome non-ATPase regulatory subunit 9	IPI00761650	PSMD9	3	3	5	5	5	6	1	2	2	2.89168	2.84937	4.94205	5.02076	5.12037	5.91043	1.06747	2.05049	2.00348	1.00912	0.991238	no	no	N	Y
Proteasome activator complex subunit 1	IPI00124223	PSME1	7	7	4	13	15	13	4	8	6	6.74725	6.64852	3.95364	13.054	15.3611	12.8059	4.26986	8.20195	6.01045	-1.72061	0.0909154	no	no	N	N
proteasome activator subunit 2 isoform 2	IPI00649986	PSME2	8	9	5	7	10	9	8	9	8	7.71115	8.5481	4.94205	7.02907	10.2407	8.86565	8.53972	9.2272	8.01394	-1.22437	0.431224	no	no	N	N
Proteasome activator complex subunit 3	IPI00113660	PSME3	7	11	6	11	10	9	5	8	9	6.74725	10.4477	5.93046	11.0457	10.2407	8.86565	5.33733	8.20195	9.01568	-1.13959	0.593596	no	no	N	N
Isoform 1 of Paraspeckle component 1	IPI00321266	PSPC1	0	0	0	0	1	3	0	0	2	0	0	0	0	1.02407	2.95522	0	0	2.00348	-100	0.05791	no	no	N	N
Phosphoserine phosphatase	IPI00117146	PSPH	4	5	5	10	8	9	10	15	9	3.85557	4.74894	4.94205	10.0415	8.19258	8.86565	10.6747	15.3787	9.01568	-2.29463	0.00322141	no	no	N	N
Putative uncharacterized protein	IPI00136883	PTBP1	8	14	8	13	13	17	3	4	7	7.71115	13.297	7.90728	13.054	13.3129	16.7462	3.2024	4.10098	7.0122	1.007	0.84544	no	no	N	N
prostaglandin F2 receptor negative regulator precursor	IPI00515319	PTGFRN	9	10	12	8	3	4	50	39	46	8.67504	9.49789	11.8609	8.03322	3.07222	3.94029	53.3733	39.9845	46.0802	-2.57183	0.587866	no	no	Y	Y
Tyrosine-protein kinase-like 7	IPI00222589	PTK7	7	7	6	13	16	16	18	16	16	6.74725	6.64852	5.93046	13.054	16.3852	15.7611	19.2144	16.4039	16.0279	-2.50557	0.000156372	no	no	Y	N
Pleiotrophin	IPI00125215	PTN	6	8	10	0	0	0	0	0	0	5.78336	7.59831	9.8841	0	0	0	0	0	0	100	1.2439e-05	no	yes	Y	N
Isoform 1 of Tyrosine-protein phosphatase non-receptor type 11	IPI00116554	PTPN11	2	3	2	3	4	5	0	2	2	1.92779	2.84937	1.97682	3.01246	4.09629	4.92536	0	2.05049	2.00348	-1.19101	0.68104	no	no	N	N
270 kDa protein	IPI00752690	PTPN13	0	1	2	0	1	0	0	1	0	0	0.949789	1.97682	0	1.02407	0	0	1.02524	0	2.85618	0.24504	no	no	N	N
Isoform 1 of Tyrosine-protein phosphatase non-receptor type 23	IPI00464166	PTPN23	0	0	0	2	1	0	0	1	0	0	0	0	2.0083	1.02407	0	0	1.02524	0	-100	0.0671344	no	no	N	N
Receptor-type tyrosine-protein phosphatase F	IPI00110264	PTPRF	43	41	42	47	51	47	45	42	45	41.4474	38.9413	41.5132	47.1952	52.2277	46.2984	48.0359	43.0602	45.0784	-1.15624	0.172477	no	no	Y	N
Receptor-type tyrosine-protein phosphatase kappa	IPI00123040	PTPRK	17	14	14	30	35	27	33	25	30	16.3862	13.297	13.8377	30.1246	35.8426	26.5969	35.2264	25.6311	30.0523	-2.10788	7.74231e-05	no	no	Y	Y
Isoform 1 of Receptor-type tyrosine-protein phosphatase S	IPI00754853	PTPRS	10	8	11	15	15	11	28	23	33	9.63893	7.59831	10.8725	15.0623	15.3611	10.8358	29.889	23.5806	33.0575	-2.27299	0.0192246	no	no	Y	N
Pituitary tumor-transforming gene 1 protein-interacting protein	IPI00377642	PTTG1IP	0	0	0	0	0	0	2	2	0	0	0	0	0	0	0	2.13493	2.05049	0	-100	0.141384	no	no	Y	Y
Pentraxin-related protein PTX3	IPI00114358	PTX3	0	0	0	10	15	15	0	0	0	0	0	0	10.0415	15.3611	14.7761	0	0	0	-100	0.0523498	no	no	Y	Y
Isoform 2 of Poly(U)-binding-splicing factor PUF60	IPI00127174	PUF60	3	10	6	7	13	12	4	5	5	2.89168	9.49789	5.93046	7.02907	13.3129	11.8209	4.26986	5.12622	5.00871	-1.27095	0.472202	no	no	Y	N
Transcriptional activator protein Pur-beta	IPI00128867	PURB	9	9	9	0	0	0	1	0	1	8.67504	8.5481	8.89569	0	0	0	1.06747	0	1.00174	25.2452	1.92238e-05	no	yes	N	N
Poliovirus receptor-related protein 1	IPI00311405	PVRL1	18	12	12	0	0	0	1	1	2	17.3501	11.3975	11.8609	0	0	0	1.06747	1.02524	2.00348	19.8274	1.8042e-05	no	yes	Y	N
Isoform Beta of Poliovirus receptor-related protein 2	IPI00109375	PVRL2	4	4	2	1	3	2	12	12	12	3.85557	3.79915	1.97682	1.00415	3.07222	1.97014	12.8096	12.3029	12.0209	-2.24159	0.376697	no	no	Y	N
Peroxidasin homolog	IPI00461384	PXDN	0	0	0	122	120	121	61	50	57	0	0	0	122.507	122.889	119.194	65.1154	51.2622	57.0993	-100	3.59538e-07	yes	no	Y	N
Pyrroline-5-carboxylate reductase 3	IPI00153234	PYCRL	3	4	3	3	2	3	1	1	1	2.89168	3.79915	2.96523	3.01246	2.04815	2.95522	1.06747	1.02524	1.00174	1.73822	0.215144	no	no	N	Y
Glycogen phosphorylase, brain form	IPI00229796	PYGB	0	0	1	4	2	4	2	2	2	0	0	0.98841	4.01661	2.04815	3.94029	2.13493	2.05049	2.00348	-8.19192	0.00457133	yes	no	N	N
Putative uncharacterized protein	IPI00223055	QARS	5	5	5	1	5	9	0	1	0	4.81947	4.74894	4.94205	1.00415	5.12037	8.86565	0	1.02524	0	1.81206	0.111704	no	no	N	N
Dihydropteridine reductase	IPI00459279	QDPR	5	6	5	11	13	9	3	3	3	4.81947	5.69873	4.94205	11.0457	13.3129	8.86565	3.2024	3.07573	3.00523	-1.37474	0.533983	no	no	N	N
Isoform 1 of Sulfhydryl oxidase 1	IPI00223231	QSOX1	21	20	22	26	36	36	29	26	29	20.2418	18.9958	21.745	26.108	36.8666	35.4626	30.9565	26.6563	29.0505	-1.51765	0.00406215	no	no	Y	Y
Isoform 2 of Sulfhydryl oxidase 2	IPI00169589	QSOX2	6	4	7	1	1	0	3	0	1	5.78336	3.79915	6.91887	1.00415	1.02407	0	3.2024	0	1.00174	5.29539	0.00147395	no	yes	Y	N
Ras-related protein Rab-11B	IPI00135869	RAB11B	10	12	10	16	17	18	9	11	13	9.63893	11.3975	9.8841	16.0664	17.4092	17.7313	9.60719	11.2777	13.0227	-1.37634	0.112187	no	no	N	Y
Ras-related protein Rab-14	IPI00126042	RAB14	0	0	0	1	2	2	0	1	0	0	0	0	1.00415	2.04815	1.97014	0	1.02524	0	-100	0.0243352	no	no	N	N
Ras-related protein Rab-18	IPI00116770	RAB18	2	2	0	1	2	0	0	0	0	1.92779	1.89958	0	1.00415	2.04815	0	0	0	0	2.50786	0.225251	no	no	N	N
Ras-related protein Rab-1B	IPI00133706	RAB1B	1	0	1	4	3	1	0	1	0	0.963893	0	0.98841	4.01661	3.07222	0.985072	0	1.02524	0	-2.33036	0.357501	no	no	N	N
Ras-related protein Rab-2A	IPI00137227	RAB2A	3	3	4	5	5	5	1	5	6	2.89168	2.84937	3.95364	5.02076	5.12037	4.92536	1.06747	5.12622	6.01045	-1.40647	0.331298	no	no	N	N
Ras-related protein Rab-35	IPI00130489	RAB35	2	2	3	0	0	0	1	0	0	1.92779	1.89958	2.96523	0	0	0	1.06747	0	0	12.7266	0.00257183	no	yes	N	N
Ras-related protein Rab-5C	IPI00224518	RAB5C	1	1	2	3	4	4	4	4	6	0.963893	0.949789	1.97682	3.01246	4.09629	3.94029	4.26986	4.10098	6.01045	-3.26826	0.0115153	no	no	N	Y
Isoform 1 of Ras-related protein Rab-6A	IPI00116697	RAB6A	1	2	2	3	5	3	0	0	1	0.963893	1.89958	1.97682	3.01246	5.12037	2.95522	0	0	1.00174	-1.24887	0.789189	no	no	N	Y
Ras-related protein Rab-7a	IPI00408892	RAB7A	7	7	7	8	8	8	14	19	15	6.74725	6.64852	6.91887	8.03322	8.19258	7.88057	14.9445	19.4796	15.0261	-1.81043	0.0408831	no	no	N	N
Isoform 1 of Geranylgeranyl transferase type-2 subunit alpha	IPI00620701	RABGGTA	0	0	0	2	3	8	0	1	2	0	0	0	2.0083	3.07222	7.88057	0	1.02524	2.00348	-100	0.00682251	yes	no	N	N
RAS-related C3 botulinum substrate 1, isoform CRA_a	IPI00127408	RAC1	6	5	6	9	9	9	5	7	6	5.78336	4.74894	5.93046	9.03737	9.21666	8.86565	5.33733	7.17671	6.01045	-1.38629	0.234084	no	no	N	N
UV excision repair protein RAD23 homolog B	IPI00108774	RAD23B	10	8	9	13	13	11	5	6	9	9.63893	7.59831	8.89569	13.054	13.3129	10.8358	5.33733	6.15146	9.01568	-1.10411	0.652103	no	no	N	N
mRNA export factor	IPI00225719	RAE1	1	1	0	1	3	2	0	0	0	0.963893	0.949789	0	1.00415	3.07222	1.97014	0	0	0	-1.57981	0.594902	no	no	N	Y
Ras-related protein Ral-A	IPI00124282	RALA	0	0	1	2	3	1	1	1	2	0	0	0.98841	2.0083	3.07222	0.985072	1.06747	1.02524	2.00348	-5.14047	0.0488388	no	no	N	N
Ran-specific GTPase-activating protein (Fragment)	IPI00321978	RANBP1	10	11	8	13	9	11	6	9	5	9.63893	10.4477	7.90728	13.054	9.21666	10.8358	6.40479	9.2272	5.00871	1.04169	0.864299	no	no	N	N
Ras-related protein Rap-1b	IPI00407954	RAP1B	2	3	2	2	0	2	3	2	4	1.92779	2.84937	1.97682	2.0083	0	1.97014	3.2024	2.05049	4.00697	1.02037	0.960063	no	no	N	Y
RAP1, GTP-GDP dissociation stimulator 1 isoform a	IPI00653794	RAP1GDS1	1	1	0	2	1	7	0	0	1	0.963893	0.949789	0	2.0083	1.02407	6.8955	0	0	1.00174	-2.85565	0.51551	no	no	N	Y
Arginyl-tRNA synthetase, cytoplasmic	IPI00315488	RARS	48	52	56	40	47	43	18	18	19	46.2669	49.389	55.351	40.1661	48.1314	42.3581	19.2144	18.4544	19.0331	1.61196	0.0288898	no	no	N	N
Histone-binding protein RBBP4	IPI00122696	RBBP4	6	4	3	7	8	7	5	4	6	5.78336	3.79915	2.96523	7.02907	8.19258	6.8955	5.33733	4.10098	6.01045	-1.49692	0.197235	no	no	N	Y
Histone-binding protein RBBP7	IPI00122698	RBBP7	14	16	14	13	17	20	10	13	17	13.4945	15.1966	13.8377	13.054	17.4092	19.7014	10.6747	13.3282	17.0296	-1.07218	0.689877	no	no	N	Y
Putative RNA-binding protein 3	IPI00130883	RBM3	16	19	16	29	25	32	19	19	17	15.4223	18.046	15.8146	29.1204	25.6018	31.5223	20.2818	19.4796	17.0296	-1.45117	0.0290458	no	no	N	Y
Isoform 1 of RNA-binding protein 8A	IPI00410937	RBM8A	5	5	4	5	7	4	4	5	3	4.81947	4.74894	3.95364	5.02076	7.16851	3.94029	4.26986	5.12622	3.00523	-1.05498	0.876784	no	no	N	N
similar to RBX1 protein	IPI00850857	RBX1	0	2	2	1	1	1	1	1	2	0	1.89958	1.97682	1.00415	1.02407	0.985072	1.06747	1.02524	2.00348	1.09049	0.895149	no	no	N	Y
Regulator of chromosome condensation 1	IPI00123762	RCC1	0	1	0	3	5	5	0	0	0	0	0.949789	0	3.01246	5.12037	4.92536	0	0	0	-6.87426	0.309783	no	no	N	N
Protein RCC2	IPI00222509	RCC2	13	11	10	13	14	16	2	2	3	12.5306	10.4477	9.8841	13.054	14.337	15.7611	2.13493	2.05049	3.00523	1.30554	0.283178	no	no	N	N
radixin isoform a	IPI00653921	RDX	12	10	9	16	18	20	16	15	21	11.5667	9.49789	8.89569	16.0664	18.4333	19.7014	17.0794	15.3787	21.0366	-1.79731	0.00269504	no	no	N	N
Isoform 1 of Repulsive guidance molecule A	IPI00453947	RGMA	4	3	3	0	0	0	0	0	0	3.85557	2.84937	2.96523	0	0	0	0	0	0	100	8.9647e-05	no	yes	Y	N
Transforming protein RhoA	IPI00315100	RHOA	10	12	11	13	12	15	6	7	8	9.63893	11.3975	10.8725	13.054	12.2889	14.7761	6.40479	7.17671	8.01394	1.03408	0.896387	no	no	N	Y
Ribonuclease 4	IPI00121837	RNASE4	40	36	38	14	8	8	9	13	11	38.5557	34.1924	37.5596	14.0581	8.19258	7.88057	9.60719	13.3282	11.0192	3.4425	1.59456e-06	no	no	Y	Y
Ribonuclease inhibitor	IPI00313296	RNH1	11	9	11	45	42	31	20	21	19	10.6028	8.5481	10.8725	45.1869	43.0111	30.5372	21.3493	21.5301	19.0331	-3.00844	0.00230368	no	no	N	Y
Isoform 1 of mRNA cap guanine-N7 methyltransferase	IPI00453849	RNMT	2	0	0	0	2	2	1	0	0	1.92779	0	0	0	2.04815	1.97014	1.06747	0	0	-1.31907	0.724014	no	no	N	N
Aminopeptidase B	IPI00122529	RNPEP	2	2	3	18	25	23	11	12	7	1.92779	1.89958	2.96523	18.0747	25.6018	22.6567	11.7421	12.3029	7.0122	-7.16887	0.00054348	yes	no	N	Y
Ribosomal protein L1	IPI00849927	Rpl10a	26	23	25	11	2	5	14	13	11	25.0612	21.8451	24.7102	11.0457	2.04815	4.92536	14.9445	13.3282	11.0192	2.49923	0.00229227	no	no	N	Y
60S ribosomal protein L12	IPI00849793	Rpl12	11	13	13	10	9	7	9	11	9	10.6028	12.3473	12.8493	10.0415	9.21666	6.8955	9.60719	11.2777	9.01568	1.27731	0.251283	no	no	N	Y
60S ribosomal protein L18	IPI00555113	RPL18	2	4	3	1	1	1	3	1	1	1.92779	3.79915	2.96523	1.00415	1.02407	0.985072	3.2024	1.02524	1.00174	2.10906	0.119271	no	no	N	N
60S ribosomal protein L18a	IPI00162790	RPL18A	2	1	3	1	0	0	0	0	0	1.92779	0.949789	2.96523	1.00415	0	0	0	0	0	11.6373	0.00659957	no	no	N	Y
60S ribosomal protein L19	IPI00122426	RPL19	3	4	3	2	2	1	0	0	0	2.89168	3.79915	2.96523	2.0083	2.04815	0.985072	0	0	0	3.83061	0.0119745	no	no	N	N
60S ribosomal protein L23	IPI00139780	RPL23	1	1	1	1	1	1	2	1	2	0.963893	0.949789	0.98841	1.00415	1.02407	0.985072	2.13493	1.02524	2.00348	-1.4088	0.60879	no	no	Y	Y
60S ribosomal protein L26	IPI00132460	RPL26	1	1	2	0	0	0	0	0	0	0.963893	0.949789	1.97682	0	0	0	0	0	0	100	0.00352135	no	no	N	N
60S ribosomal protein L27	IPI00122421	RPL27	4	8	7	1	1	2	2	2	2	3.85557	7.59831	6.91887	1.00415	1.02407	1.97014	2.13493	2.05049	2.00348	3.607	0.0014644	no	no	N	Y
60S ribosomal protein L4	IPI00111412	RPL4	0	2	3	2	1	2	1	1	1	0	1.89958	2.96523	2.0083	1.02407	1.97014	1.06747	1.02524	1.00174	1.20164	0.763802	no	no	N	N
60S ribosomal protein L5	IPI00308706	RPL5	11	10	8	5	0	4	11	10	13	10.6028	9.49789	7.90728	5.02076	0	3.94029	11.7421	10.2524	13.0227	1.27372	0.326573	no	no	N	N
60S ribosomal protein L7	IPI00311236	RPL7	1	2	2	0	0	0	0	0	0	0.963893	1.89958	1.97682	0	0	0	0	0	0	100	0.0012936	no	no	N	N
60S acidic ribosomal protein P0	IPI00314950	RPLP0	21	16	21	11	12	11	13	14	14	20.2418	15.1966	20.7566	11.0457	12.2889	10.8358	13.877	14.3534	14.0244	1.47059	0.0291893	no	no	N	N
60S acidic ribosomal protein P2	IPI00139795	RPLP2	11	10	10	10	11	11	11	10	11	10.6028	9.49789	9.8841	10.0415	11.2648	10.8358	11.7421	10.2524	11.0192	-1.08648	0.705288	no	no	Y	N
Ribonuclease P protein subunit p30	IPI00134346	RPP30	2	2	3	0	0	0	0	0	0	1.92779	1.89958	2.96523	0	0	0	0	0	0	100	0.000322037	no	yes	N	N
Putative uncharacterized protein	IPI00117569	RPS11	3	2	4	4	2	0	0	0	0	2.89168	1.89958	3.95364	4.01661	2.04815	0	0	0	0	2.88384	0.0536401	no	no	N	Y
40S ribosomal protein S14	IPI00322562	RPS14	6	6	6	4	3	5	5	5	4	5.78336	5.69873	5.93046	4.01661	3.07222	4.92536	5.33733	5.12622	4.00697	1.31491	0.374732	no	no	N	Y
12 kDa protein	IPI00857457	RPS15A	2	3	1	4	3	3	2	1	1	1.92779	2.84937	0.98841	4.01661	3.07222	2.95522	2.13493	1.02524	1.00174	-1.23197	0.670743	no	no	N	N
Rps16 protein	IPI00469918	RPS16	5	6	9	3	1	4	0	0	0	4.81947	5.69873	8.89569	3.01246	1.02407	3.94029	0	0	0	4.86758	0.0050846	no	no	N	Y
40S ribosomal protein S17	IPI00465880	Rps17	4	4	4	3	3	2	0	0	1	3.85557	3.79915	3.95364	3.01246	3.07222	1.97014	0	0	1.00174	2.56353	0.0341068	no	no	N	Y
Putative uncharacterized protein	IPI00318492	RPS2	3	2	3	1	0	1	0	0	0	2.89168	1.89958	2.96523	1.00415	0	0.985072	0	0	0	7.7985	0.00372892	no	yes	N	Y
40S ribosomal protein S20	IPI00323819	Rps20	1	2	3	4	3	4	0	0	2	0.963893	1.89958	2.96523	4.01661	3.07222	3.94029	0	0	2.00348	-1.11797	0.789637	no	no	N	Y
40S ribosomal protein S21	IPI00132950	RPS21	5	10	10	22	17	19	10	9	12	4.81947	9.49789	9.8841	22.0913	17.4092	18.7164	10.6747	9.2272	12.0209	-1.86228	0.0230913	no	no	N	Y
Putative uncharacterized protein	IPI00131357	RPS23	2	2	3	3	1	1	1	1	1	1.92779	1.89958	2.96523	3.01246	1.02407	0.985072	1.06747	1.02524	1.00174	1.67387	0.330601	no	no	N	Y
ribosomal protein S27a	IPI00470152	Rps27	59	51	54	52	49	59	61	57	68	56.8697	48.4392	53.3741	52.2159	50.1796	58.1192	65.1154	58.4389	68.1185	-1.10972	0.269063	no	no	N	Y
40S ribosomal protein S28	IPI00137736	Rps28	7	8	7	9	6	11	8	11	9	6.74725	7.59831	6.91887	9.03737	6.14444	10.8358	8.53972	11.2777	9.01568	-1.28973	0.304342	no	no	N	Y
40S ribosomal protein S3	IPI00134599	RPS3	12	15	17	17	15	17	11	12	13	11.5667	14.2468	16.803	17.0706	15.3611	16.7462	11.7421	12.3029	13.0227	-1.01188	0.931609	no	no	N	N
40S ribosomal protein S4, X isoform	IPI00331092	RPS4X	4	4	4	3	1	0	0	0	0	3.85557	3.79915	3.95364	3.01246	1.02407	0	0	0	0	5.75166	0.00468437	no	yes	N	Y
20 kDa protein	IPI00857345	RPS5	4	5	5	3	3	3	1	4	4	3.85557	4.74894	4.94205	3.01246	3.07222	2.95522	1.06747	4.10098	4.00697	1.48738	0.277581	no	no	N	Y
40S ribosomal protein S9	IPI00420726	RPS9	1	2	2	0	0	1	1	0	0	0.963893	1.89958	1.97682	0	0	0.985072	1.06747	0	0	4.7164	0.0464155	no	no	N	N
Isoform 1 of Ras-related GTP-binding protein C	IPI00468702	RRAGC	1	1	0	1	2	0	3	3	2	0.963893	0.949789	0	1.00415	2.04815	0	3.2024	3.07573	2.00348	-2.96128	0.121645	no	no	N	Y
Ras-related protein R-Ras2	IPI00323822	RRAS2	3	4	5	0	0	1	3	3	3	2.89168	3.79915	4.94205	0	0	0.985072	3.2024	3.07573	3.00523	2.26576	0.0558054	no	no	N	Y
Isoform 3 of Ribosome-binding protein 1	IPI00121149	RRBP1	1	2	3	0	1	0	0	0	0	0.963893	1.89958	2.96523	0	1.02407	0	0	0	0	11.3834	0.00660969	no	no	N	N
Ribonucleoside-diphosphate reductase large subunit	IPI00315127	RRM1	0	1	0	5	8	7	1	3	0	0	0.949789	0	5.02076	8.19258	6.8955	1.06747	3.07573	0	-12.7671	0.0302891	no	no	N	N
Ribonucleoside-diphosphate reductase subunit M2	IPI00112645	RRM2	3	2	4	4	2	5	3	8	4	2.89168	1.89958	3.95364	4.01661	2.04815	4.92536	3.2024	8.20195	4.00697	-1.50953	0.264313	no	no	N	N
Ras suppressor protein 1, isoform CRA_b	IPI00331321	RSU1	2	1	3	3	4	6	5	6	5	1.92779	0.949789	2.96523	3.01246	4.09629	5.91043	5.33733	6.15146	5.00871	-2.5259	0.0222703	no	no	N	Y
Nogo-B	IPI00470167	RTN4	6	6	6	0	0	0	0	0	0	5.78336	5.69873	5.93046	0	0	0	0	0	0	100	1.45065e-05	no	yes	N	Y
RuvB-like 1	IPI00133985	RUVBL1	5	9	9	7	11	13	9	9	7	4.81947	8.5481	8.89569	7.02907	11.2648	12.8059	9.60719	9.2272	7.0122	-1.27893	0.310026	no	no	N	N
RuvB-like 2	IPI00123557	RUVBL2	3	4	6	6	10	9	8	8	6	2.89168	3.79915	5.93046	6.02491	10.2407	8.86565	8.53972	8.20195	6.01045	-1.89693	0.0301123	no	no	N	N
Protein S100-A10	IPI00222555	S100A10	8	6	5	21	19	25	4	3	2	7.71115	5.69873	4.94205	21.0872	19.4574	24.6268	4.26986	3.07573	2.00348	-2.03032	0.565974	no	no	N	N
Protein S100-A11	IPI00119202	S100A11	6	8	7	17	14	18	9	12	9	5.78336	7.59831	6.91887	17.0706	14.337	17.7313	9.60719	12.3029	9.01568	-1.97198	0.00591083	no	no	N	Y
Protein S100-A6	IPI00121427	S100A6	4	3	3	13	6	6	7	7	10	3.85557	2.84937	2.96523	13.054	6.14444	5.91043	7.47226	7.17671	10.0174	-2.57365	0.00451308	no	no	N	Y
Isoform 1 of SUMO-activating enzyme subunit 1	IPI00129105	SAE1	5	2	4	16	20	17	4	3	5	4.81947	1.89958	3.95364	16.0664	20.4815	16.7462	4.26986	3.07573	5.00871	-3.07553	0.103466	no	no	N	Y
SAM domain- and HD domain-containing protein 1 isoform 1	IPI00875198	SAMHD1	0	3	1	2	5	2	0	0	0	0	2.84937	0.98841	2.0083	5.12037	1.97014	0	0	0	-1.18543	0.966164	no	no	N	N
Seryl-aminoacyl-tRNA synthetase, isoform CRA_b	IPI00225307	SARS	3	3	5	7	8	14	1	1	1	2.89168	2.84937	4.94205	7.02907	8.19258	13.791	1.06747	1.02524	1.00174	-1.50271	0.895618	no	no	N	N
Isoform 1 of Squamous cell carcinoma antigen recognized by T-cells 3	IPI00458854	SART3	4	7	5	0	0	0	0	0	0	3.85557	6.64852	4.94205	0	0	0	0	0	0	100	3.12802e-05	no	yes	N	N
Ribosome maturation protein SBDS	IPI00136151	SBDS	3	3	2	4	2	1	0	0	0	2.89168	2.84937	1.97682	4.01661	2.04815	0.985072	0	0	0	2.18952	0.130832	no	no	N	Y
suprabasin isoform 1	IPI00923639	SBSN	100	101	91	45	40	45	1	1	0	96.3893	95.9286	89.9453	45.1869	40.9629	44.3282	1.06747	1.02524	0	4.25831	0.00419738	no	no	Y	N
Serine carboxypeptidase 1, isoform CRA_b	IPI00895390	SCPEP1	19	19	17	11	11	9	45	41	41	18.314	18.046	16.803	11.0457	11.2648	8.86565	48.0359	42.035	41.0714	-1.52661	0.635577	no	no	Y	Y
Isoform 1 of Syndecan-1	IPI00115450	SDC1	11	10	10	3	2	2	1	2	1	10.6028	9.49789	9.8841	3.01246	2.04815	1.97014	1.06747	2.05049	1.00174	5.37823	3.51462e-05	no	yes	Y	N
Syndecan-4	IPI00136382	SDC4	41	38	39	6	4	7	5	3	5	39.5196	36.092	38.548	6.02491	4.09629	6.8955	5.33733	3.07573	5.00871	7.501	6.7329e-08	no	yes	Y	N
Syntenin-1	IPI00117375	SDCBP	28	26	26	4	0	2	23	23	23	26.989	24.6945	25.6987	4.01661	0	1.97014	24.5517	23.5806	23.0401	2.00578	0.0501696	no	no	N	N
Syntenin-2	IPI00115640	SDCBP2	2	1	3	0	0	1	5	5	4	1.92779	0.949789	2.96523	0	0	0.985072	5.33733	5.12622	4.00697	-1.32262	0.934526	no	no	N	Y
45 kDa calcium-binding protein	IPI00117754	SDF4	15	10	13	14	12	12	11	9	11	14.4584	9.49789	12.8493	14.0581	12.2889	11.8209	11.7421	9.2272	11.0192	1.04925	0.820148	no	no	Y	Y
Protein SEC13 homolog	IPI00133920	SEC13	4	5	3	5	4	7	5	6	8	3.85557	4.74894	2.96523	5.02076	4.09629	6.8955	5.33733	6.15146	8.01394	-1.53483	0.186397	no	no	N	Y
Vesicle-trafficking protein SEC22b	IPI00114368	SEC22B	1	1	1	1	2	1	1	0	0	0.963893	0.949789	0.98841	1.00415	2.04815	0.985072	1.06747	0	0	1.137	0.857688	no	no	N	Y
Protein transport protein Sec23A	IPI00123349	SEC23A	6	7	5	3	1	3	1	2	2	5.78336	6.64852	4.94205	3.01246	1.02407	2.95522	1.06747	2.05049	2.00348	2.8686	0.00463385	no	no	N	Y
Protein transport protein Sec23B	IPI00317604	SEC23B	10	15	15	13	11	18	19	16	15	9.63893	14.2468	14.8261	13.054	11.2648	17.7313	20.2818	16.4039	15.0261	-1.21102	0.308914	no	no	N	Y
Sec24 related gene family, member C	IPI00229483	SEC24C	13	15	13	11	13	14	3	4	7	12.5306	14.2468	12.8493	11.0457	13.3129	13.791	3.2024	4.10098	7.0122	1.51059	0.0972185	no	no	N	N
Sema domain, immunoglobulin domain (Ig), short basic domain, secreted, (Semaphorin) 3C, isoform CRA_b	IPI00421161	SEMA3C	61	55	57	39	52	52	37	40	39	58.7975	52.2384	56.3394	39.1619	53.2518	51.2237	39.4962	41.0098	39.068	1.27179	0.0173838	no	no	Y	N
Semaphorin-3D	IPI00221711	SEMA3D	12	10	11	3	6	4	0	1	0	11.5667	9.49789	10.8725	3.01246	6.14444	3.94029	0	1.02524	0	4.52289	0.00188749	no	no	N	N
semaphorin 3E	IPI00137602	SEMA3E	32	28	37	14	17	18	23	21	26	30.8446	26.5941	36.5712	14.0581	17.4092	17.7313	24.5517	21.5301	26.0453	1.54971	0.00535572	no	no	Y	N
Isoform B of Semaphorin-3F	IPI00132927	SEMA3F	6	5	6	4	8	9	2	0	0	5.78336	4.74894	5.93046	4.01661	8.19258	8.86565	2.13493	0	0	1.41861	0.23089	no	no	Y	N
Semaphorin-4B	IPI00464135	SEMA4B	15	11	11	7	6	7	8	7	7	14.4584	10.4477	10.8725	7.02907	6.14444	6.8955	8.53972	7.17671	7.0122	1.67199	0.0236061	no	no	Y	N
Serpin B10	IPI00169778	SERPINB10	25	20	26	0	0	0	0	0	0	24.0973	18.9958	25.6987	0	0	0	0	0	0	100	9.46252e-07	no	yes	N	Y
Plasminogen activator inhibitor 2, macrophage	IPI00116606	SERPINB2	24	28	24	20	31	25	0	0	0	23.1334	26.5941	23.7218	20.083	31.7463	24.6268	0	0	0	1.92135	0.0378237	no	no	N	Y
Serpin B5	IPI00229963	SERPINB5	20	18	26	23	24	22	11	11	11	19.2779	17.0962	25.6987	23.0955	24.5778	21.6716	11.7421	11.2777	11.0192	1.20082	0.34805	no	no	N	N
Serine (Or cysteine) peptidase inhibitor, clade B, member 6b, isoform CRA_a	IPI00116247	Serpinb6b	9	11	13	1	0	2	6	11	9	8.67504	10.4477	12.8493	1.00415	0	1.97014	6.40479	11.2777	9.01568	2.155	0.0466573	no	no	N	N
Serpin B8	IPI00116240	SERPINB8	6	3	4	1	4	2	0	0	1	5.78336	2.84937	3.95364	1.00415	4.09629	1.97014	0	0	1.00174	3.1184	0.0211366	no	no	N	N
serine (or cysteine) proteinase inhibitor, clade B, member 9	IPI00115682	SERPINB9	10	8	10	5	5	3	17	17	13	9.63893	7.59831	9.8841	5.02076	5.12037	2.95522	18.1469	17.4291	13.0227	-1.13739	0.999787	no	no	N	Y
Putative uncharacterized protein	IPI00119079	Serpinb9b	2	2	1	8	5	4	39	33	34	1.92779	1.89958	0.98841	8.03322	5.12037	3.94029	41.6311	33.8331	34.0592	-13.1461	0.0329155	no	no	N	Y
Plasminogen activator inhibitor 1	IPI00131547	SERPINE1	59	56	53	86	92	82	40	25	32	56.8697	53.1882	52.3857	86.3571	94.2147	80.7759	42.6986	25.6311	32.0558	-1.11341	0.996151	no	no	Y	Y
Glia-derived nexin	IPI00115065	SERPINE2	0	0	0	50	49	36	0	0	0	0	0	0	50.2076	50.1796	35.4626	0	0	0	-100	0.0526528	no	no	Y	Y
serine (or cysteine) proteinase inhibitor, clade H, member 1	IPI00880252	SERPINH1	0	0	0	11	14	12	16	17	17	0	0	0	11.0457	14.337	11.8209	17.0794	17.4291	17.0296	-100	6.7531e-08	yes	no	Y	Y
Splicing factor 3 subunit 1	IPI00408796	SF3A1	5	8	6	4	3	3	3	2	1	4.81947	7.59831	5.93046	4.01661	3.07222	2.95522	3.2024	2.05049	1.00174	2.2515	0.0166008	no	no	N	N
splicing factor 3a, subunit 2	IPI00380281	SF3A2	2	3	4	0	0	1	0	0	1	1.92779	2.84937	3.95364	0	0	0.985072	0	0	1.00174	8.78873	0.00236572	no	yes	N	N
Splicing factor 3A subunit 3	IPI00137848	SF3A3	1	2	1	0	0	0	0	0	0	0.963893	1.89958	0.98841	0	0	0	0	0	0	100	0.00351556	no	no	N	N
Splicing factor 3B subunit 1	IPI00623284	SF3B1	7	9	6	7	2	3	1	3	2	6.74725	8.5481	5.93046	7.02907	2.04815	2.95522	1.06747	3.07573	2.00348	2.33519	0.0127728	no	no	N	N
Pre-mRNA branch site protein p14	IPI00117687	SF3B14	3	4	4	4	2	2	3	3	2	2.89168	3.79915	3.95364	4.01661	2.04815	1.97014	3.2024	3.07573	2.00348	1.30475	0.498193	no	no	N	N
Isoform 1 of Splicing factor 3B subunit 3	IPI00122011	SF3B3	26	35	33	27	29	28	38	35	45	25.0612	33.2426	32.6175	27.1121	29.6981	27.582	40.5637	35.8835	45.0784	-1.1324	0.350669	no	no	N	Y
Splicing factor 3B subunit 4	IPI00154082	SF3B4	1	2	2	1	3	2	0	0	1	0.963893	1.89958	1.97682	1.00415	3.07222	1.97014	0	0	1.00174	1.37347	0.604902	no	no	N	N
14-3-3 protein sigma	IPI00118286	SFN	36	34	32	44	39	42	23	24	25	34.7002	32.2928	31.6291	44.1827	39.9388	41.373	24.5517	24.6059	25.0436	-1.01243	0.979728	no	no	N	N
Splicing factor, proline- and glutamine-rich	IPI00129430	SFPQ	19	21	16	42	34	34	24	34	32	18.314	19.9456	15.8146	42.1744	34.8185	33.4924	25.6192	34.8583	32.0558	-1.87723	0.000257594	no	no	N	N
Secreted frizzled-related protein 1	IPI00116407	SFRP1	10	9	8	0	0	0	0	0	0	9.63893	8.5481	7.90728	0	0	0	0	0	0	100	5.57045e-06	no	yes	Y	Y
N-sulfoglucosamine sulfohydrolase	IPI00318175	SGSH	3	3	4	12	14	13	10	10	13	2.89168	2.84937	3.95364	12.0498	14.337	12.8059	10.6747	10.2524	13.0227	-3.7723	4.27221e-05	no	no	Y	Y
Isoform 1 of Small glutamine-rich tetratricopeptide repeat-containing protein alpha	IPI00116331	SGTA	4	2	4	7	9	7	4	2	4	3.85557	1.89958	3.95364	7.02907	9.21666	6.8955	4.26986	2.05049	4.00697	-1.72362	0.112697	no	no	N	Y
SH3 domain-binding glutamic acid-rich-like protein 3	IPI00127358	SH3BGRL3	3	3	3	9	6	6	5	4	5	2.89168	2.84937	2.96523	9.03737	6.14444	5.91043	5.33733	4.10098	5.00871	-2.04101	0.0410782	no	no	N	Y
serine hydroxymethyltransferase 1	IPI00608017	SHMT1	2	2	2	4	5	8	1	1	0	1.92779	1.89958	1.97682	4.01661	5.12037	7.88057	1.06747	1.02524	0	-1.64625	0.642594	no	no	N	N
Serine hydroxymethyltransferase	IPI00454008	SHMT2	6	9	11	9	10	12	0	2	1	5.78336	8.5481	10.8725	9.03737	10.2407	11.8209	0	2.05049	1.00174	1.47602	0.205789	no	no	N	Y
Nucleotide exchange factor SIL1	IPI00338561	SIL1	10	8	10	3	1	2	4	2	2	9.63893	7.59831	9.8841	3.01246	1.02407	1.97014	4.26986	2.05049	2.00348	3.78512	0.000251442	no	no	Y	Y
Superkiller viralicidic activity 2-like 2	IPI00113134	SKIV2L2	2	2	2	2	4	6	0	0	0	1.92779	1.89958	1.97682	2.0083	4.09629	5.91043	0	0	0	-1.03503	0.600521	no	no	N	N
S-phase kinase-associated protein 1	IPI00331163	SKP1	6	6	7	6	7	4	3	6	4	5.78336	5.69873	6.91887	6.02491	7.16851	3.94029	3.2024	6.15146	4.00697	1.20684	0.529401	no	no	N	Y
solute carrier family 12, member 2	IPI00135324	SLC12A2	5	5	10	0	0	0	0	1	0	4.81947	4.74894	9.8841	0	0	0	0	1.02524	0	37.9471	0.000163473	no	yes	N	Y
Monocarboxylate transporter 1	IPI00137194	SLC16A1	1	2	1	0	0	0	1	1	1	0.963893	1.89958	0.98841	0	0	0	1.06747	1.02524	1.00174	2.48954	0.221234	no	no	Y	N
Solute carrier family 2, facilitated glucose transporter member 1	IPI00308691	SLC2A1	0	0	0	0	0	0	6	5	7	0	0	0	0	0	0	6.40479	5.12622	7.0122	-100	0.051873	no	no	N	N
CD98 heavy chain	IPI00114641	SLC3A2	24	19	19	5	5	4	12	9	11	23.1334	18.046	18.7798	5.02076	5.12037	3.94029	12.8096	9.2272	11.0192	2.54402	0.000735244	no	no	N	Y
Isoform 2 of Choline transporter-like protein 2	IPI00169896	SLC44A2	5	5	4	0	0	0	4	5	7	4.81947	4.74894	3.95364	0	0	0	4.26986	5.12622	7.0122	1.6482	0.140995	no	no	N	N
High affinity cationic amino acid transporter 1	IPI00121634	SLC7A1	7	6	7	0	0	0	2	2	1	6.74725	5.69873	6.91887	0	0	0	2.13493	2.05049	1.00174	7.46646	0.00034372	no	yes	N	Y
Putative uncharacterized protein	IPI00331577	SLC7A5	3	1	0	0	0	0	0	0	0	2.89168	0.949789	0	0	0	0	0	0	0	100	0.0149258	no	no	N	Y
Isoform 1 of Na(+)/H(+) exchange regulatory cofactor NHE-RF1	IPI00109311	SLC9A3R1	0	0	0	19	19	18	1	1	3	0	0	0	19.0789	19.4574	17.7313	1.06747	1.02524	3.00523	-100	0.0020379	yes	no	N	N
Antileukoproteinase	IPI00125333	SLPI	12	8	8	2	2	1	5	2	3	11.5667	7.59831	7.90728	2.0083	2.04815	0.985072	5.33733	2.05049	3.00523	3.50801	0.000658646	no	no	Y	Y
Isoform 1 of SWI/SNF complex subunit SMARCC1	IPI00125662	SMARCC1	4	6	4	2	2	2	4	4	5	3.85557	5.69873	3.95364	2.0083	2.04815	1.97014	4.26986	4.10098	5.00871	1.39213	0.343589	no	no	Y	N
Structural maintenance of chromosomes protein 1A	IPI00123870	SMC1A	2	5	2	0	0	0	1	0	0	1.92779	4.74894	1.97682	0	0	0	1.06747	0	0	16.2133	0.00185071	no	yes	N	N
Putative uncharacterized protein	IPI00606586	SMC2	2	4	3	1	1	0	1	1	1	1.92779	3.79915	2.96523	1.00415	1.02407	0	1.06747	1.02524	1.00174	3.3936	0.0232428	no	no	N	N
Structural maintenance of chromosomes protein 3	IPI00132122	SMC3	9	16	9	0	0	0	0	0	0	8.67504	15.1966	8.89569	0	0	0	0	0	0	100	1.10293e-05	no	yes	N	N
Isoform 1 of Serine/threonine-protein phosphatase 4 regulatory subunit 3A	IPI00469933	SMEK1	0	0	0	2	1	2	0	0	0	0	0	0	2.0083	1.02407	1.97014	0	0	0	-100	0.0506328	no	no	N	N
Acid sphingomyelinase-like phosphodiesterase 3b	IPI00117534	SMPDL3B	2	0	1	0	1	3	6	4	6	1.92779	0	0.98841	0	1.02407	2.95522	6.40479	4.10098	6.01045	-3.51408	0.110302	no	no	Y	Y
SET and MYND domain-containing protein 5	IPI00475299	SMYD5	1	1	2	0	0	0	0	0	0	0.963893	0.949789	1.97682	0	0	0	0	0	0	100	0.00352135	no	no	Y	N
Staphylococcal nuclease domain-containing protein 1	IPI00123129	SND1	6	6	5	18	13	17	0	5	1	5.78336	5.69873	4.94205	18.0747	13.3129	16.7462	0	5.12622	1.00174	-1.65189	0.960143	no	no	N	N
Small nuclear ribonucleoprotein 200	IPI00420329	SNRNP200	6	5	5	6	4	5	2	1	2	5.78336	4.74894	4.94205	6.02491	4.09629	4.92536	2.13493	1.02524	2.00348	1.53134	0.216266	no	no	N	N
U5 small nuclear ribonucleoprotein 40 kDa protein	IPI00461621	SNRNP40	1	2	1	2	2	3	0	0	0	0.963893	1.89958	0.98841	2.0083	2.04815	2.95522	0	0	0	1.09871	0.895149	no	no	N	Y
U1 small nuclear ribonucleoprotein A	IPI00122350	SNRPA	2	2	3	3	3	2	2	2	2	1.92779	1.89958	2.96523	3.01246	3.07222	1.97014	2.13493	2.05049	2.00348	-1.04847	0.912703	no	no	N	Y
U2 small nuclear ribonucleoprotein A'	IPI00170008	SNRPA1	2	2	3	3	0	1	1	2	1	1.92779	1.89958	2.96523	3.01246	0	0.985072	1.06747	2.05049	1.00174	1.67362	0.330601	no	no	N	Y
Small nuclear ribonucleoprotein Sm D1	IPI00322749	SNRPD1	9	13	9	4	2	5	4	8	6	8.67504	12.3473	8.89569	4.01661	2.04815	4.92536	4.26986	8.20195	6.01045	2.03024	0.00863896	no	no	N	N
Small nuclear ribonucleoprotein Sm D2	IPI00119220	SNRPD2	16	17	17	11	5	6	11	8	10	15.4223	16.1464	16.803	11.0457	5.12037	5.91043	11.7421	8.20195	10.0174	1.85909	0.00323095	no	no	N	Y
Small nuclear ribonucleoprotein Sm D3	IPI00119224	SNRPD3	4	5	3	4	1	3	5	8	3	3.85557	4.74894	2.96523	4.01661	1.02407	2.95522	5.33733	8.20195	3.00523	-1.06054	0.885861	no	no	N	Y
small nuclear ribonucleoprotein polypeptide F	IPI00117371	SNRPF	8	9	6	4	3	4	8	8	10	7.71115	8.5481	5.93046	4.01661	3.07222	3.94029	8.53972	8.20195	10.0174	1.17442	0.531929	no	no	Y	Y
sorting nexin 12 isoform 2	IPI00468902	SNX12	1	0	1	4	6	6	3	3	3	0.963893	0	0.98841	4.01661	6.14444	5.91043	3.2024	3.07573	3.00523	-6.49357	0.00125043	yes	no	N	Y
Sorting nexin-2	IPI00109212	SNX2	0	0	1	0	0	3	0	1	0	0	0	0.98841	0	0	2.95522	0	1.02524	0	-2.01357	0.761947	no	no	N	Y
sorting nexin 3	IPI00420136	SNX3	0	2	3	4	4	4	4	3	5	0	1.89958	2.96523	4.01661	4.09629	3.94029	4.26986	3.07573	5.00871	-2.50858	0.0386615	no	no	N	N
Superoxide dismutase [Cu-Zn]	IPI00130589	SOD1	6	9	11	18	20	28	9	13	11	5.78336	8.5481	10.8725	18.0747	20.4815	27.582	9.60719	13.3282	11.0192	-1.98565	0.0296091	no	no	N	Y
Extracellular superoxide dismutase [Cu-Zn]	IPI00114319	SOD3	10	8	9	12	6	4	58	64	65	9.63893	7.59831	8.89569	12.0498	6.14444	3.94029	61.913	65.6156	65.1133	-4.10931	0.30861	no	no	Y	Y
Putative uncharacterized protein	IPI00776230	SORL1	59	54	50	30	36	26	82	92	107	56.8697	51.2886	49.4205	30.1246	36.8666	25.6119	87.5321	94.3224	107.186	-1.21096	0.895802	no	no	Y	Y
Isoform 2 of Sortilin	IPI00650038	SORT1	0	1	0	0	0	0	2	1	1	0	0.949789	0	0	0	0	2.13493	1.02524	1.00174	-2.19097	0.476324	no	no	Y	Y
SPARC	IPI00126343	SPARC	72	68	69	59	67	61	55	52	58	69.4003	64.5856	68.2003	59.245	68.6129	60.0894	58.7106	53.3127	58.1011	1.12931	0.166748	no	no	Y	Y
Isoform 1 of Sphingosine kinase 1	IPI00407664	SPHK1	0	0	0	1	3	1	0	0	0	0	0	0	1.00415	3.07222	0.985072	0	0	0	-100	0.0718297	no	no	N	N
Serine peptidase inhibitor, Kazal type 5	IPI00346978	SPINK5	139	136	129	0	0	0	0	0	0	133.981	129.171	127.505	0	0	0	0	0	0	100	1.50157e-08	no	yes	Y	N
Kunitz-type protease inhibitor 1	IPI00127023	SPINT1	21	20	19	16	19	20	19	16	14	20.2418	18.9958	18.7798	16.0664	19.4574	19.7014	20.2818	16.4039	14.0244	1.09533	0.569821	no	no	Y	N
Spondin-2	IPI00309041	SPON2	20	22	23	0	0	0	0	0	0	19.2779	20.8953	22.7334	0	0	0	0	0	0	100	7.37989e-07	no	yes	Y	Y
Putative uncharacterized protein	IPI00625970	SPP1	61	63	66	15	12	12	36	36	40	58.7975	59.8367	65.2351	15.0623	12.2889	11.8209	38.4287	36.9088	40.0697	2.37896	0.00281528	no	no	Y	Y
sepiapterin reductase	IPI00129164	SPR	0	0	1	3	5	4	1	1	1	0	0	0.98841	3.01246	5.12037	3.94029	1.06747	1.02524	1.00174	-7.67271	0.0147307	no	no	Y	Y
Isoform 1 of Spectrin alpha chain, brain	IPI00753815	SPTAN1	141	168	139	196	175	165	132	165	210	135.909	159.564	137.389	196.814	179.213	162.537	140.905	169.165	210.366	-1.22325	0.0351627	no	no	N	N
Isoform 1 of Spectrin beta chain, brain 1	IPI00319830	SPTBN1	124	130	109	110	115	102	91	127	156	119.523	123.473	107.737	110.457	117.768	100.477	97.1393	130.206	156.272	-1.01548	0.929102	no	no	N	N
Isoform 1 of Sorcin	IPI00318485	SRI	1	1	2	6	6	6	3	3	1	0.963893	0.949789	1.97682	6.02491	6.14444	5.91043	3.2024	3.07573	1.00174	-3.25918	0.0169441	no	no	N	Y
Spermidine synthase	IPI00136912	SRM	7	6	10	8	8	10	5	7	7	6.74725	5.69873	9.8841	8.03322	8.19258	9.85072	5.33733	7.17671	7.0122	-1.02111	0.910924	no	no	N	Y
Splicing factor, arginine/serine-rich 2	IPI00121135	SRSF2	7	8	7	3	3	3	4	6	6	6.74725	7.59831	6.91887	3.01246	3.07222	2.95522	4.26986	6.15146	6.01045	1.66965	0.0815091	no	no	N	Y
Isoform Long of Splicing factor, arginine/serine-rich 3	IPI00129323	SRSF3	8	11	10	2	2	2	5	3	4	7.71115	10.4477	9.8841	2.0083	2.04815	1.97014	5.33733	3.07573	4.00697	3.04044	0.000667738	no	no	N	N
arginine/serine-rich splicing factor 6	IPI00310880	SRSF6	3	4	3	0	0	0	0	0	1	2.89168	3.79915	2.96523	0	0	0	0	0	1.00174	19.2785	0.000509334	no	yes	N	N
single-stranded DNA binding protein 1 isoform 1	IPI00408243	SSBP1	6	5	8	9	4	5	8	14	10	5.78336	4.74894	7.90728	9.03737	4.09629	4.92536	8.53972	14.3534	10.0174	-1.38207	0.244398	no	no	N	Y
Isoform 2 of FACT complex subunit SSRP1	IPI00407571	SSRP1	2	3	2	2	1	1	0	0	0	1.92779	2.84937	1.97682	2.0083	1.02407	0.985072	0	0	0	3.36232	0.0490739	no	no	N	N
Hsc70-interacting protein	IPI00116308	ST13	11	10	14	2	0	0	2	0	0	10.6028	9.49789	13.8377	2.0083	0	0	2.13493	0	0	16.3826	9.27877e-05	no	yes	N	Y
Suppressor of tumorigenicity protein 14	IPI00114810	ST14	97	103	91	27	33	32	80	76	82	93.4977	97.8282	89.9453	27.1121	33.7944	31.5223	85.3972	77.9185	82.1429	1.66488	0.0311573	no	no	N	Y
CMP-N-acetylneuraminate-beta-galactosamide-alpha-2,3-sialyltransferase	IPI00314673	ST3GAL4	2	2	2	0	0	0	0	0	0	1.92779	1.89958	1.97682	0	0	0	0	0	0	100	0.000504498	no	no	Y	Y
PCTP-like protein	IPI00125515	STARD10	0	0	0	3	2	0	3	1	2	0	0	0	3.01246	2.04815	0	3.2024	1.02524	2.00348	-100	0.00313597	no	no	N	N
Stress-induced-phosphoprotein 1	IPI00121514	STIP1	24	32	37	56	56	62	8	12	13	23.1334	30.3932	36.5712	56.2325	57.3481	61.0745	8.53972	12.3029	13.0227	-1.15719	0.80605	no	no	N	N
Serine/threonine-protein kinase 24	IPI00116065	STK24	0	0	1	3	2	1	0	0	0	0	0	0.98841	3.01246	2.04815	0.985072	0	0	0	-3.05828	0.342407	no	no	N	Y
Stathmin	IPI00551236	STMN1	6	6	6	13	12	15	5	16	6	5.78336	5.69873	5.93046	13.054	12.2889	14.7761	5.33733	16.4039	6.01045	-1.9489	0.0298743	no	no	N	Y
Syntaxin-12	IPI00111416	STX12	1	1	1	10	8	7	3	1	3	0.963893	0.949789	0.98841	10.0415	8.19258	6.8955	3.2024	1.02524	3.00523	-5.57572	0.0162053	no	no	N	N
Syntaxin-7	IPI00118217	STX7	0	0	0	1	2	2	0	0	0	0	0	0	1.00415	2.04815	1.97014	0	0	0	-100	0.0510324	no	no	N	N
Activated RNA polymerase II transcriptional coactivator p15	IPI00225633	SUB1	5	7	8	2	0	1	4	4	2	4.81947	6.64852	7.90728	2.0083	0	0.985072	4.26986	4.10098	2.00348	2.89882	0.00607145	no	no	N	Y
Suppressor of G2 allele of SKP1 homolog	IPI00408957	SUGT1	0	0	0	7	7	10	2	5	3	0	0	0	7.02907	7.16851	9.85072	2.13493	5.12622	3.00523	-100	6.6164e-05	yes	no	N	Y
FACT complex subunit SPT16	IPI00120344	SUPT16H	4	4	4	0	0	0	0	0	0	3.85557	3.79915	3.95364	0	0	0	0	0	0	100	4.59222e-05	no	yes	N	N
Switch-associated protein 70	IPI00130948	SWAP70	3	5	5	4	9	5	0	2	1	2.89168	4.74894	4.94205	4.01661	9.21666	4.92536	0	2.05049	1.00174	1.18644	0.51751	no	no	N	N
Isoform 2 of Heterogeneous nuclear ribonucleoprotein Q	IPI00406118	SYNCRIP	14	22	18	19	21	23	17	20	19	13.4945	20.8953	17.7914	19.0789	21.5055	22.6567	18.1469	20.5049	19.0331	-1.15871	0.36391	no	no	N	N
tumor-associated calcium signal transducer 2	IPI00115854	TACSTD2	8	7	5	0	0	1	9	10	6	7.71115	6.64852	4.94205	0	0	0.985072	9.60719	10.2524	6.01045	1.43747	0.183214	no	no	Y	N
Transgelin-2	IPI00125778	TAGLN2	27	25	31	53	46	61	23	42	23	26.0251	23.7447	30.6407	53.2201	47.1074	60.0894	24.5517	43.0602	23.0401	-1.56117	0.100655	no	no	N	Y
Transaldolase	IPI00124692	TALDO1	9	10	9	17	13	16	14	14	11	8.67504	9.49789	8.89569	17.0706	13.3129	15.7611	14.9445	14.3534	11.0192	-1.59709	0.0259198	no	no	N	N
TAR DNA binding protein isoform 4	IPI00459625	TARDBP	2	4	2	4	2	4	1	3	3	1.92779	3.79915	1.97682	4.01661	2.04815	3.94029	1.06747	3.07573	3.00523	-1.11332	0.793992	no	no	N	Y
Threonyl-tRNA synthetase, cytoplasmic	IPI00468688	TARS	29	29	27	18	18	16	26	28	28	27.9529	27.5439	26.6871	18.0747	18.4333	15.7611	27.7541	28.7068	28.0488	1.2017	0.179821	no	no	N	N
Tax1-binding protein 3	IPI00119696	TAX1BP3	2	2	1	8	4	6	3	5	4	1.92779	1.89958	0.98841	8.03322	4.09629	5.91043	3.2024	5.12622	4.00697	-3.15375	0.00726342	no	no	N	Y
Tubulin-specific chaperone A	IPI00222972	TBCA	9	11	8	19	15	18	14	15	11	8.67504	10.4477	7.90728	19.0789	15.3611	17.7313	14.9445	15.3787	11.0192	-1.72981	0.00818485	no	no	N	N
Isoform 2 of Transcription elongation factor A protein 1	IPI00121887	TCEA1	0	7	3	8	6	6	0	0	2	0	6.64852	2.96523	8.03322	6.14444	5.91043	0	0	2.00348	-1.14896	0.906091	no	no	N	N
Transcription elongation factor B polypeptide 2	IPI00131224	Tceb2	6	7	8	11	10	10	7	9	6	5.78336	6.64852	7.90728	11.0457	10.2407	9.85072	7.47226	9.2272	6.01045	-1.32373	0.262763	no	no	N	Y
Transcobalamin-2	IPI00136556	TCN2	2	0	2	10	11	12	10	13	13	1.92779	0	1.97682	10.0415	11.2648	11.8209	10.6747	13.3282	13.0227	-8.98332	4.04629e-06	yes	no	Y	Y
Isoform 1 of T-complex protein 1 subunit alpha B	IPI00459493	TCP1	25	27	29	24	21	25	11	16	14	24.0973	25.6443	28.6639	24.0997	21.5055	24.6268	11.7421	16.4039	14.0244	1.39509	0.0362714	no	no	N	N
testis derived transcript	IPI00344307	TES	1	1	2	5	4	7	0	0	2	0.963893	0.949789	1.97682	5.02076	4.09629	6.8955	0	0	2.00348	-2.31539	0.434881	no	no	N	N
Trk-fused	IPI00880411	TFG	7	6	6	4	6	7	0	3	4	6.74725	5.69873	5.93046	4.01661	6.14444	6.8955	0	3.07573	4.00697	1.52254	0.187864	no	no	N	N
Transferrin receptor protein 1	IPI00124700	TFRC	16	21	19	18	17	19	33	23	28	15.4223	19.9456	18.7798	18.0747	17.4092	18.7164	35.2264	23.5806	28.0488	-1.30251	0.157193	no	no	N	Y
Transforming growth factor-beta-induced protein ig-h3	IPI00122528	TGFBI	45	54	51	2	2	2	7	5	7	43.3752	51.2886	50.4089	2.0083	2.04815	1.97014	7.47226	5.12622	7.0122	11.3173	3.20458e-07	no	yes	Y	Y
Protein-glutamine gamma-glutamyltransferase 2	IPI00126861	TGM2	0	0	1	1	0	1	6	6	2	0	0	0.98841	1.00415	0	0.985072	6.40479	6.15146	2.00348	-8.37151	0.0771359	no	no	N	Y
Thrombospondin 1	IPI00118413	THBS1	152	130	151	209	162	205	99	86	87	146.512	123.473	149.25	209.868	165.9	201.94	105.679	88.171	87.1516	-1.02414	0.873211	no	no	Y	N
Thimet oligopeptidase	IPI00322150	THOP1	21	19	19	23	29	31	20	20	21	20.2418	18.046	18.7798	23.0955	29.6981	30.5372	21.3493	20.5049	21.0366	-1.28113	0.100348	no	no	N	N
THUMP domain-containing protein 1	IPI00114862	THUMPD1	8	10	11	2	4	2	2	0	1	7.71115	9.49789	10.8725	2.0083	4.09629	1.97014	2.13493	0	1.00174	5.00946	0.000200546	no	yes	N	Y
Nucleolysin TIAR	IPI00108085	TIAL1	4	7	3	3	6	7	0	0	0	3.85557	6.64852	2.96523	3.01246	6.14444	6.8955	0	0	0	1.67817	0.15679	no	no	N	N
Metalloproteinase inhibitor 1	IPI00114403	TIMP1	31	28	27	19	16	25	19	20	20	29.8807	26.5941	26.6871	19.0789	16.3852	24.6268	20.2818	20.5049	20.0348	1.37557	0.0262259	no	no	Y	Y
Metalloproteinase inhibitor 2	IPI00113863	TIMP2	74	73	71	117	121	139	66	74	50	71.3281	69.3346	70.1771	117.486	123.913	136.925	70.4527	75.8681	50.0871	-1.36296	0.25463	no	no	Y	Y
Metalloproteinase inhibitor 3	IPI00110370	TIMP3	12	12	11	9	5	6	0	0	0	11.5667	11.3975	10.8725	9.03737	5.12037	5.91043	0	0	0	3.37218	0.0115077	no	no	Y	Y
Tubulointerstitial nephritis antigen-like	IPI00115458	TINAGL1	6	8	8	1	2	1	3	3	2	5.78336	7.59831	7.90728	1.00415	2.04815	0.985072	3.2024	3.07573	2.00348	3.45628	0.000881401	no	no	Y	Y
TIP41-like protein	IPI00221741	TIPRL	5	6	5	7	6	7	1	5	3	4.81947	5.69873	4.94205	7.02907	6.14444	6.8955	1.06747	5.12622	3.00523	1.05646	0.878197	no	no	N	N
195 kDa protein	IPI00874522	TJP1	0	1	1	2	1	0	1	0	0	0	0.949789	0.98841	2.0083	1.02407	0	1.06747	0	0	-1.05764	0.953273	no	no	N	N
Tight junction protein ZO-2	IPI00323349	TJP2	1	2	2	8	9	6	3	6	5	0.963893	1.89958	1.97682	8.03322	9.21666	5.91043	3.2024	6.15146	5.00871	-3.8761	0.0016272	no	no	N	N
Transketolase	IPI00137409	TKT	46	48	43	102	132	109	51	59	56	44.3391	45.5899	42.5016	102.424	135.178	107.373	54.4407	60.4894	56.0976	-1.9482	0.0289157	no	no	N	N
Talin-1	IPI00465786	TLN1	7	12	8	63	90	75	8	9	18	6.74725	11.3975	7.90728	63.2616	92.1666	73.8804	8.53972	9.2272	18.0314	-5.08803	0.131939	no	no	N	N
Putative uncharacterized protein	IPI00881724	TMED5	2	3	3	0	0	0	0	0	0	1.92779	2.84937	2.96523	0	0	0	0	0	0	100	0.000196378	no	yes	Y	Y
Transmembrane protein 106B	IPI00330680	TMEM106B	0	0	0	0	0	0	4	5	4	0	0	0	0	0	0	4.26986	5.12622	4.00697	-100	0.0509222	no	no	N	Y
Transmembrane protein 132A	IPI00464151	TMEM132A	27	26	29	48	63	51	16	10	11	26.0251	24.6945	28.6639	48.1993	64.5166	50.2387	17.0794	10.2524	11.0192	-1.26793	0.981582	no	no	Y	N
Transmembrane protein 59	IPI00135648	TMEM59	0	0	0	0	0	0	3	2	3	0	0	0	0	0	0	3.2024	2.05049	3.00523	-100	0.0501484	no	no	Y	N
Tropomodulin-3	IPI00119478	TMOD3	2	2	1	10	10	8	2	4	5	1.92779	1.89958	0.98841	10.0415	10.2407	7.88057	2.13493	4.10098	5.00871	-4.0915	0.00580021	no	no	N	Y
thymopoietin isoform delta	IPI00828461	TMPO	12	12	12	17	16	15	10	11	15	11.5667	11.3975	11.8609	17.0706	16.3852	14.7761	10.6747	11.2777	15.0261	-1.2234	0.297605	no	no	N	N
Transmembrane protease, serine 11B	IPI00313641	Tmprss11bnl	5	2	1	0	0	0	0	0	0	4.81947	1.89958	0.98841	0	0	0	0	0	0	100	0.000964949	no	yes	N	Y
Transmembrane protease, serine 11E	IPI00222870	TMPRSS11E	6	4	5	0	0	0	0	1	0	5.78336	3.79915	4.94205	0	0	0	0	1.02524	0	28.3339	0.000133636	no	yes	N	Y
Isoform 1 of Tenascin	IPI00403938	TNC	178	164	161	19	13	17	38	44	46	171.573	155.765	159.134	19.0789	13.3129	16.7462	40.5637	45.1107	46.0802	5.37858	5.20104e-06	no	yes	Y	N
transportin 1 isoform 1	IPI00221523	TNPO1	5	4	2	2	0	0	3	2	1	4.81947	3.79915	1.97682	2.0083	0	0	3.2024	2.05049	1.00174	2.56457	0.0408339	no	no	N	N
Toll-interacting protein	IPI00136618	TOLLIP	2	2	2	3	2	2	3	3	2	1.92779	1.89958	1.97682	3.01246	2.04815	1.97014	3.2024	3.07573	2.00348	-1.31908	0.563758	no	no	N	N
DNA topoisomerase 1	IPI00109764	TOP1	16	17	13	0	0	0	0	0	0	15.4223	16.1464	12.8493	0	0	0	0	0	0	100	1.75653e-06	no	yes	N	N
DNA topoisomerase 2-alpha	IPI00122223	TOP2A	4	2	1	0	0	0	0	0	2	3.85557	1.89958	0.98841	0	0	0	0	0	2.00348	6.73183	0.0183665	no	no	N	N
Tumor protein D54	IPI00319046	TPD52L2	1	0	0	7	7	5	0	0	0	0.963893	0	0	7.02907	7.16851	4.92536	0	0	0	-9.91963	0.321213	no	no	N	Y
triosephosphate isomerase 1	IPI00467833	TPI1	41	43	42	55	47	57	31	46	34	39.5196	40.8409	41.5132	55.2284	48.1314	56.1491	33.0914	47.1612	34.0592	-1.12338	0.348442	no	no	N	N
Isoform 2 of Tropomyosin alpha-1 chain	IPI00227835	TPM1	0	0	0	4	1	3	10	10	7	0	0	0	4.01661	1.02407	2.95522	10.6747	10.2524	7.0122	-100	0.000394567	yes	no	N	Y
Tropomyosin 1, alpha, isoform CRA_c	IPI00403987	TPM1	35	28	30	43	33	44	85	95	97	33.7363	26.5941	29.6523	43.1785	33.7944	43.3432	90.7345	97.3982	97.169	-2.25387	0.0346656	no	no	N	Y
37 kDa protein	IPI00830701	TPM1	0	0	0	0	0	0	1	2	1	0	0	0	0	0	0	1.06747	2.05049	1.00174	-100	0.0676237	no	no	N	Y
28 kDa protein	IPI00830223	TPM1	2	2	2	2	2	5	2	2	2	1.92779	1.89958	1.97682	2.0083	2.04815	4.92536	2.13493	2.05049	2.00348	-1.30688	0.563758	no	no	N	N
Isoform 1 of Tropomyosin alpha-3 chain	IPI00278611	TPM3	0	0	1	1	3	3	2	3	3	0	0	0.98841	1.00415	3.07222	2.95522	2.13493	3.07573	3.00523	-7.71313	0.00678885	yes	no	N	Y
Isoform 2 of Tropomyosin alpha-3 chain	IPI00230044	TPM3	4	5	3	7	6	8	11	9	10	3.85557	4.74894	2.96523	7.02907	6.14444	7.88057	11.7421	9.2272	10.0174	-2.249	0.00692248	no	no	N	N
Tropomyosin 3, gamma	IPI00169707	TPM3	15	16	14	25	12	19	25	18	23	14.4584	15.1966	13.8377	25.1038	12.2889	18.7164	26.6866	18.4544	23.0401	-1.42886	0.0433165	no	no	N	N
Tropomyosin alpha-4 chain	IPI00421223	Tpm4	21	18	17	37	27	43	58	49	52	20.2418	17.0962	16.803	37.1536	27.65	42.3581	61.913	50.237	52.0906	-2.50644	0.000556825	no	no	N	N
Tripeptidyl-peptidase 1	IPI00130661	TPP1	16	10	7	3	2	1	15	16	14	15.4223	9.49789	6.91887	3.01246	2.04815	0.985072	16.012	16.4039	14.0244	1.21324	0.378495	no	no	Y	Y
Isoform Short of Tripeptidyl-peptidase 2	IPI00227843	TPP2	35	40	39	57	49	49	39	40	35	33.7363	37.9915	38.548	57.2367	50.1796	48.2685	41.6311	41.0098	35.061	-1.23956	0.0582491	no	no	N	N
Translocated promoter region, isoform CRA_b	IPI00880644	TPR	3	3	5	9	6	7	6	5	6	2.89168	2.84937	4.94205	9.03737	6.14444	6.8955	6.40479	5.12622	6.01045	-1.85427	0.0541558	no	no	N	N
Translationally-controlled tumor protein	IPI00129685	TPT1	9	10	17	27	28	34	18	29	21	8.67504	9.49789	16.803	27.1121	28.674	33.4924	19.2144	29.7321	21.0366	-2.27673	0.000515105	no	no	N	N
Heat shock protein 75 kDa, mitochondrial	IPI00132762	TRAP1	0	2	0	1	3	1	0	0	0	0	1.89958	0	1.00415	3.07222	0.985072	0	0	0	-1.33226	0.749769	no	no	N	Y
Trafficking protein particle complex subunit 3	IPI00115056	TRAPPC3	0	2	1	3	2	1	1	1	1	0	1.89958	0.98841	3.01246	2.04815	0.985072	1.06747	1.02524	1.00174	-1.58244	0.478575	no	no	N	Y
Isoform 1 of Transcription intermediary factor 1-beta	IPI00312128	TRIM28	0	3	3	14	9	10	1	3	2	0	2.84937	2.96523	14.0581	9.21666	9.85072	1.06747	3.07573	2.00348	-3.37704	0.117147	no	no	Y	N
Isoform 2 of Tripartite motif-containing protein 47	IPI00480235	TRIM47	3	4	2	0	0	0	0	0	0	2.89168	3.79915	1.97682	0	0	0	0	0	0	100	0.000160522	no	yes	N	N
Isoform 1 of tRNA (adenine-N(1)-)-methyltransferase non-catalytic subunit TRM6	IPI00453830	TRMT6	3	3	3	2	1	3	1	1	1	2.89168	2.84937	2.96523	2.0083	1.02407	2.95522	1.06747	1.02524	1.00174	1.91725	0.176492	no	no	N	N
Tumor susceptibility gene 101 protein	IPI00117944	TSG101	3	3	3	0	0	0	7	5	5	2.89168	2.84937	2.96523	0	0	0	7.47226	5.12622	5.00871	-1.01118	0.422618	no	no	N	Y
Translin	IPI00124684	TSN	9	12	15	17	17	19	11	11	10	8.67504	11.3975	14.8261	17.0706	17.4092	18.7164	11.7421	11.2777	10.0174	-1.23548	0.26928	no	no	N	N
Tetraspanin-14	IPI00154081	TSPAN14	5	3	2	0	0	0	8	3	3	4.81947	2.84937	1.97682	0	0	0	8.53972	3.07573	3.00523	1.31945	0.271541	no	no	N	Y
Tetraspanin-4	IPI00121008	TSPAN4	3	5	5	0	0	0	0	0	4	2.89168	4.74894	4.94205	0	0	0	0	0	4.00697	6.28039	0.00492563	no	yes	Y	Y
Tetraspanin-9	IPI00222480	TSPAN9	2	2	3	0	0	0	6	4	4	1.92779	1.89958	2.96523	0	0	0	6.40479	4.10098	4.00697	-1.06828	0.567364	no	no	N	Y
GDP-L-fucose synthetase	IPI00133690	TSTA3	5	4	6	17	15	13	9	9	10	4.81947	3.79915	5.93046	17.0706	15.3611	12.8059	9.60719	9.2272	10.0174	-2.54619	0.00114192	no	no	N	Y
tetratricopeptide repeat domain 37	IPI00114254	TTC37	1	1	5	3	5	5	1	0	1	0.963893	0.949789	4.94205	3.01246	5.12037	4.92536	1.06747	0	1.00174	-1.10327	0.871071	no	no	N	Y
Tubulin--tyrosine ligase-like protein 12	IPI00379876	TTLL12	6	6	7	1	2	5	1	0	0	5.78336	5.69873	6.91887	1.00415	2.04815	4.92536	1.06747	0	0	4.0687	0.00454554	no	no	N	Y
Tubulin alpha-1A chain	IPI00110753	TUBA1A	45	61	55	91	79	103	56	77	67	43.3752	57.9371	54.3625	91.3779	80.9018	101.462	59.7781	78.9438	67.1167	-1.54033	0.00500598	no	no	N	N
Tubulin alpha-4A chain	IPI00117350	TUBA4A	0	0	0	3	2	1	0	1	0	0	0	0	3.01246	2.04815	0.985072	0	1.02524	0	-100	0.0218893	no	no	N	Y
Twinfilin-1	IPI00314844	TWF1	3	3	4	7	12	8	7	7	7	2.89168	2.84937	3.95364	7.02907	12.2889	7.88057	7.47226	7.17671	7.0122	-2.51992	0.00384877	no	no	N	Y
Thioredoxin	IPI00226993	TXN	9	10	12	18	18	19	14	12	16	8.67504	9.49789	11.8609	18.0747	18.4333	18.7164	14.9445	12.3029	16.0279	-1.63981	0.0119847	no	no	N	Y
Thioredoxin domain-containing protein 17	IPI00471077	TXNDC17	3	4	6	11	6	7	4	5	4	2.89168	3.79915	5.93046	11.0457	6.14444	6.8955	4.26986	5.12622	4.00697	-1.48514	0.197235	no	no	N	N
Thioredoxin domain-containing protein 5	IPI00163011	TXNDC5	9	8	10	14	13	10	12	9	11	8.67504	7.59831	9.8841	14.0581	13.3129	9.85072	12.8096	9.2272	11.0192	-1.34336	0.183625	no	no	Y	Y
Thioredoxin-like protein 1	IPI00266281	TXNL1	10	13	9	12	10	15	12	14	14	9.63893	12.3473	8.89569	12.0498	10.2407	14.7761	12.8096	14.3534	14.0244	-1.26699	0.255367	no	no	N	N
Isoform 1 of Thioredoxin reductase 1, cytoplasmic	IPI00776252	TXNRD1	19	17	18	29	24	28	18	22	26	18.314	16.1464	17.7914	29.1204	24.5778	27.582	19.2144	22.5554	26.0453	-1.4267	0.0205886	no	no	N	N
Thymidylate synthase	IPI00130734	TYMS	2	3	3	3	2	2	3	4	3	1.92779	2.84937	2.96523	3.01246	2.04815	1.97014	3.2024	4.10098	3.00523	-1.11977	0.793992	no	no	N	N
Splicing factor U2AF 65 kDa subunit	IPI00113746	U2AF2	9	10	8	15	13	16	1	4	2	8.67504	9.49789	7.90728	15.0623	13.3129	15.7611	1.06747	4.10098	2.00348	1.01661	0.574774	no	no	N	N
Isoform 1 of UDP-N-acetylhexosamine pyrophosphorylase-like protein 1	IPI00462482	UAP1L1	1	1	1	3	6	4	7	7	8	0.963893	0.949789	0.98841	3.01246	6.14444	3.94029	7.47226	7.17671	8.01394	-6.16109	0.000461942	yes	no	N	N
Ubiquitin-like modifier-activating enzyme 1	IPI00123313	UBA1	10	8	11	59	73	69	14	16	18	9.63893	7.59831	10.8725	59.245	74.7573	67.97	14.9445	16.4039	18.0314	-4.4709	0.0421064	no	no	N	Y
SUMO-activating enzyme subunit 2	IPI00130173	UBA2	0	3	0	12	12	13	3	4	4	0	2.84937	0	12.0498	12.2889	12.8059	3.2024	4.10098	4.00697	-8.50277	0.00301481	yes	no	N	Y
ubiquitin-activating enzyme 3 isoform 1	IPI00453622	UBA3	1	1	2	5	4	4	5	7	7	0.963893	0.949789	1.97682	5.02076	4.09629	3.94029	5.33733	7.17671	7.0122	-4.18758	0.00147343	no	no	N	Y
Ubiquitin-like modifier-activating enzyme 6	IPI00226815	UBA6	0	2	1	4	9	6	0	0	1	0	1.89958	0.98841	4.01661	9.21666	5.91043	0	0	1.00174	-3.4878	0.441697	no	no	N	Y
Ubiquitin-conjugating enzyme E2 D3	IPI00411116	UBE2D3	3	4	3	4	4	6	4	6	5	2.89168	3.79915	2.96523	4.01661	4.09629	5.91043	4.26986	6.15146	5.00871	-1.52512	0.234647	no	no	N	Y
Ubiquitin-conjugating enzyme E2 K	IPI00322440	UBE2K	10	11	10	16	13	16	8	13	9	9.63893	10.4477	9.8841	16.0664	13.3129	15.7611	8.53972	13.3282	9.01568	-1.26831	0.251504	no	no	N	Y
NEDD8-conjugating enzyme Ubc12	IPI00169448	UBE2M	4	5	5	5	5	3	0	0	0	3.85557	4.74894	4.94205	5.02076	5.12037	2.95522	0	0	0	2.06876	0.0854979	no	no	N	Y
Ubiquitin-conjugating enzyme E2 N	IPI00165854	UBE2N	6	8	9	15	12	13	8	12	7	5.78336	7.59831	8.89569	15.0623	12.2889	12.8059	8.53972	12.3029	7.0122	-1.52648	0.0682095	no	no	N	Y
Ubiquitin-conjugating enzyme E2 variant 1	IPI00918685	UBE2V1	6	6	6	8	8	8	5	8	5	5.78336	5.69873	5.93046	8.03322	8.19258	7.88057	5.33733	8.20195	5.00871	-1.22482	0.461481	no	no	N	Y
Isoform 1 of Ubiquitin-conjugating enzyme E2 variant 2	IPI00402913	UBE2V2	2	3	3	2	2	2	0	0	0	1.92779	2.84937	2.96523	2.0083	2.04815	1.97014	0	0	0	2.56941	0.0836358	no	no	N	Y
Ubiquitin domain-containing protein UBFD1	IPI00131915	UBFD1	0	0	1	1	1	3	1	0	0	0	0	0.98841	1.00415	1.02407	2.95522	1.06747	0	0	-3.06093	0.231718	no	no	N	Y
Ubiquitin-like protein 4A	IPI00471341	UBL4A	2	1	2	2	4	3	0	0	0	1.92779	0.949789	1.97682	2.0083	4.09629	2.95522	0	0	0	1.07163	0.787297	no	no	N	Y
Isoform 1 of Ubiquilin-1	IPI00153642	UBQLN1	0	0	0	1	2	6	0	0	0	0	0	0	1.00415	2.04815	5.91043	0	0	0	-100	0.0692518	no	no	N	N
Isoform 1 of E3 ubiquitin-protein ligase UBR4	IPI00378681	UBR4	3	6	3	0	0	0	1	1	0	2.89168	5.69873	2.96523	0	0	0	1.06747	1.02524	0	11.0437	0.000912259	no	yes	N	N
Ubiquitin carboxyl-terminal hydrolase isozyme L3	IPI00311369	UCHL3	5	2	5	17	16	16	15	15	13	4.81947	1.89958	4.94205	17.0706	16.3852	15.7611	16.012	15.3787	13.0227	-4.01464	1.29426e-05	no	no	N	Y
Isoform 1 of Ubiquitin carboxyl-terminal hydrolase isozyme L5	IPI00124938	UCHL5	0	2	1	11	10	11	0	0	1	0	1.89958	0.98841	11.0457	10.2407	10.8358	0	0	1.00174	-5.73478	0.428229	no	no	N	N
Ufm1-conjugating enzyme 1	IPI00132903	UFC1	3	1	4	4	4	2	2	1	3	2.89168	0.949789	3.95364	4.01661	4.09629	1.97014	2.13493	1.02524	3.00523	-1.04222	0.906702	no	no	N	N
Putative uncharacterized protein	IPI00331192	UFD1L	5	2	2	9	9	5	3	4	3	4.81947	1.89958	1.97682	9.03737	9.21666	4.92536	3.2024	4.10098	3.00523	-1.92551	0.0914788	no	no	N	Y
UDP-glucose:glycoprotein glucosyltransferase 1	IPI00762897	UGGT1	81	85	75	41	37	37	21	23	38	78.0754	80.732	74.1307	41.1702	37.8907	36.4477	22.4168	23.5806	38.0662	2.33437	1.46578e-05	no	no	Y	N
Isoform 1 of UTP--glucose-1-phosphate uridylyltransferase	IPI00131204	UGP2	6	7	7	7	10	10	11	11	10	5.78336	6.64852	6.91887	7.02907	10.2407	9.85072	11.7421	11.2777	10.0174	-1.5544	0.0791337	no	no	N	N
Isoform 1 of Protein unc-119 homolog B	IPI00225371	UNC119B	0	1	0	2	2	2	0	0	0	0	0.949789	0	2.0083	2.04815	1.97014	0	0	0	-3.1726	0.23524	no	no	N	Y
Isoform 2 of Netrin receptor UNC5B	IPI00378122	UNC5B	0	3	2	0	0	0	0	0	0	0	2.84937	1.97682	0	0	0	0	0	0	100	0.00806147	no	no	Y	Y
Uroporphyrinogen decarboxylase	IPI00111958	UROD	0	0	0	1	2	1	0	0	0	0	0	0	1.00415	2.04815	0.985072	0	0	0	-100	0.0669828	no	no	N	Y
Isoform 1 of General vesicular transport factor p115	IPI00128071	USO1	8	6	7	1	1	0	1	0	0	7.71115	5.69873	6.91887	1.00415	1.02407	0	1.06747	0	0	13.1336	6.18439e-05	no	yes	N	N
Ubiquitin carboxyl-terminal hydrolase 14	IPI00270877	USP14	11	12	10	11	14	21	17	20	21	10.6028	11.3975	9.8841	11.0457	14.337	20.6865	18.1469	20.5049	21.0366	-1.65845	0.010877	no	no	N	N
U4/U6.U5 tri-snRNP-associated protein 2	IPI00457815	USP39	9	9	6	0	0	2	0	0	0	8.67504	8.5481	5.93046	0	0	1.97014	0	0	0	23.5045	0.000152394	no	yes	N	Y
Ubiquitin carboxyl-terminal hydrolase 5	IPI00113214	USP5	7	9	6	20	22	20	10	11	13	6.74725	8.5481	5.93046	20.083	22.5296	19.7014	10.6747	11.2777	13.0227	-2.29176	0.00302255	no	no	N	N
Isoform 3 of Ubiquitin carboxyl-terminal hydrolase 7	IPI00816922	USP7	1	3	0	3	2	1	0	0	1	0.963893	2.84937	0	3.01246	2.04815	0.985072	0	0	1.00174	1.08217	0.898397	no	no	N	N
Ubiquitin carboxyl-terminal hydrolase	IPI00798468	USP9X	2	4	3	1	0	0	1	3	0	1.92779	3.79915	2.96523	1.00415	0	0	1.06747	3.07573	0	3.37734	0.0291675	no	no	N	N
UDP-glucuronic acid decarboxylase 1	IPI00129252	UXS1	6	6	5	3	7	6	4	3	7	5.78336	5.69873	4.94205	3.01246	7.16851	5.91043	4.26986	3.07573	7.0122	1.07879	0.806644	no	no	Y	Y
Vesicle-associated membrane protein 7	IPI00137647	VAMP7	2	0	1	1	0	0	0	0	0	1.92779	0	0.98841	1.00415	0	0	0	0	0	5.80828	0.0985609	no	no	Y	N
Vesicle-associated membrane protein 8	IPI00453589	VAMP8	0	0	0	0	0	0	2	2	4	0	0	0	0	0	0	2.13493	2.05049	4.00697	-100	0.0538697	no	no	N	Y
Vesicle-associated membrane protein-associated protein A	IPI00125267	VAPA	1	1	0	4	4	2	0	0	0	0.963893	0.949789	0	4.01661	4.09629	1.97014	0	0	0	-2.63446	0.559531	no	no	N	N
Valyl-tRNA synthetase	IPI00130353	VARS	11	15	12	13	5	14	2	2	1	10.6028	14.2468	11.8609	13.054	5.12037	13.791	2.13493	2.05049	1.00174	1.97621	0.0555951	no	no	N	N
Vasorin	IPI00321074	VASN	2	2	2	7	10	10	6	3	3	1.92779	1.89958	1.97682	7.02907	10.2407	9.85072	6.40479	3.07573	3.00523	-3.41187	0.00699947	no	no	Y	N
Synaptic vesicle membrane protein VAT-1 homolog	IPI00126072	VAT1	4	3	1	8	13	13	9	7	11	3.85557	2.84937	0.98841	8.03322	13.3129	12.8059	9.60719	7.17671	11.0192	-4.02654	0.000202413	no	no	N	Y
versican isoform 1	IPI00875672	VCAN	27	31	23	76	63	68	1	1	1	26.0251	29.4434	22.7334	76.3156	64.5166	66.9849	1.06747	1.02524	1.00174	-1.3485	0.359854	no	no	Y	N
Vinculin	IPI00405227	VCL	51	51	60	104	102	91	104	108	108	49.1586	48.4392	59.3046	104.432	104.455	89.6415	111.016	110.726	108.188	-2.00271	9.7479e-07	no	no	N	N
Transitional endoplasmic reticulum ATPase	IPI00622235	VCP	13	15	15	67	59	62	72	88	92	12.5306	14.2468	14.8261	67.2782	60.4203	61.0745	76.8575	90.2215	92.1603	-5.3843	6.37614e-07	yes	no	N	N
vascular endothelial growth factor A isoform 2 precursor	IPI00402915	VEGFA	1	2	0	0	0	0	7	9	6	0.963893	1.89958	0	0	0	0	7.47226	9.2272	6.01045	-3.96545	0.738689	no	no	N	N
Pantetheinase	IPI00129215	VNN1	7	10	8	0	0	0	0	0	0	6.74725	9.49789	7.90728	0	0	0	0	0	0	100	8.0321e-06	no	yes	Y	Y
Isoform 2 of Vacuolar protein sorting-associated protein 26A	IPI00329942	VPS26A	8	5	8	13	12	13	16	15	15	7.71115	4.74894	7.90728	13.054	12.2889	12.8059	17.0794	15.3787	15.0261	-2.10221	0.00138548	no	no	N	N
Isoform 1 of Vacuolar protein sorting-associated protein 26B	IPI00223759	VPS26B	8	8	8	5	5	8	6	7	11	7.71115	7.59831	7.90728	5.02076	5.12037	7.88057	6.40479	7.17671	11.0192	1.08942	0.746797	no	no	N	N
Vacuolar protein sorting-associated protein 28 homolog	IPI00133591	VPS28	4	5	3	0	2	2	6	3	2	3.85557	4.74894	2.96523	0	2.04815	1.97014	6.40479	3.07573	2.00348	1.49265	0.284244	no	no	N	N
Isoform 1 of Vacuolar protein sorting-associated protein 29	IPI00136936	VPS29	5	5	6	9	10	8	4	6	6	4.81947	4.74894	5.93046	9.03737	10.2407	7.88057	4.26986	6.15146	6.01045	-1.40625	0.225744	no	no	N	N
Vacuolar protein sorting-associated protein 35	IPI00111181	VPS35	10	11	10	12	9	9	14	18	15	9.63893	10.4477	9.8841	12.0498	9.21666	8.86565	14.9445	18.4544	15.0261	-1.31057	0.200719	no	no	N	N
Vacuolar protein sorting-associated protein 37B	IPI00153207	VPS37B	0	0	0	0	0	0	4	4	3	0	0	0	0	0	0	4.26986	4.10098	3.00523	-100	0.0507639	no	no	N	N
Vacuolar protein sorting-associated protein 45	IPI00124291	VPS45	2	1	1	0	1	2	0	0	0	1.92779	0.949789	0.98841	0	1.02407	1.97014	0	0	0	2.5823	0.221234	no	no	N	N
Visinin-like protein 1	IPI00230418	VSNL1	4	5	5	0	0	0	0	0	0	3.85557	4.74894	4.94205	0	0	0	0	0	0	100	3.17917e-05	no	yes	N	N
Putative uncharacterized protein	IPI00749735	WBP2	1	0	1	10	14	13	2	2	2	0.963893	0	0.98841	10.0415	14.337	12.8059	2.13493	2.05049	2.00348	-11.1083	0.0236048	no	no	N	Y
WD repeat-containing protein 1	IPI00314748	WDR1	31	31	31	40	50	53	58	68	63	29.8807	29.4434	30.6407	40.1661	51.2037	52.2088	61.913	69.7166	63.1098	-1.88028	0.000332809	no	no	N	Y
WD repeat-containing protein 5	IPI00139957	WDR5	7	8	6	1	0	1	2	1	1	6.74725	7.59831	5.93046	1.00415	0	0.985072	2.13493	1.02524	1.00174	6.59261	0.000124819	no	yes	N	Y
WD repeat-containing protein 61	IPI00112320	WDR61	1	0	1	3	1	3	1	2	1	0.963893	0	0.98841	3.01246	1.02407	2.95522	1.06747	2.05049	1.00174	-2.84573	0.121645	no	no	N	Y
Methylosome protein 50	IPI00114819	WDR77	2	6	5	5	7	8	4	5	4	1.92779	5.69873	4.94205	5.02076	7.16851	7.88057	4.26986	5.12622	4.00697	-1.33161	0.36799	no	no	N	Y
WAP four-disulfide core domain protein 2	IPI00119051	WFDC2	13	13	12	14	14	17	23	23	22	12.5306	12.3473	11.8609	14.0581	14.337	16.7462	24.5517	23.5806	22.0383	-1.56935	0.0173409	no	no	Y	Y
X-prolyl aminopeptidase (Aminopeptidase P) 1, soluble, isoform CRA_b	IPI00420231	XPNPEP1	10	9	5	20	25	22	12	13	13	9.63893	8.5481	4.94205	20.083	25.6018	21.6716	12.8096	13.3282	13.0227	-2.30266	0.0031108	no	no	N	Y
Exportin-1	IPI00395038	XPO1	23	26	26	23	23	26	7	3	5	22.1695	24.6945	25.6987	23.0955	23.5537	25.6119	7.47226	3.07573	5.00871	1.65257	0.0855516	no	no	N	Y
Isoform 1 of 5'-3' exoribonuclease 2	IPI00120046	XRN2	6	7	4	1	1	2	0	0	0	5.78336	6.64852	3.95364	1.00415	1.02407	1.97014	0	0	0	8.1961	0.000450488	no	yes	N	N
Xylosyltransferase 1	IPI00187340	XYLT1	0	0	0	2	2	1	1	0	0	0	0	0	2.0083	2.04815	0.985072	1.06747	0	0	-100	0.0243844	no	no	Y	N
Tyrosyl-tRNA synthetase	IPI00314153	YARS	6	9	6	7	7	11	2	3	5	5.78336	8.5481	5.93046	7.02907	7.16851	10.8358	2.13493	3.07573	5.00871	1.14952	0.635155	no	no	N	Y
Synaptobrevin homolog YKT6	IPI00453771	YKT6	7	6	4	1	4	2	0	0	0	6.74725	5.69873	3.95364	1.00415	4.09629	1.97014	0	0	0	4.63883	0.00549394	no	no	N	Y
Isoform Long of 14-3-3 protein beta/alpha	IPI00230682	YWHAB	13	13	12	15	13	17	15	16	16	12.5306	12.3473	11.8609	15.0623	13.3129	16.7462	16.012	16.4039	16.0279	-1.27338	0.202822	no	no	N	N
14-3-3 protein epsilon	IPI00118384	YWHAE	65	63	67	99	96	104	74	85	79	62.6531	59.8367	66.2235	99.4111	98.311	102.447	78.9924	87.1457	79.1377	-1.44517	0.000410441	no	no	N	N
14-3-3 protein gamma	IPI00230707	YWHAG	28	28	25	51	41	51	35	45	40	26.989	26.5941	24.7102	51.2118	41.987	50.2387	37.3613	46.136	40.0697	-1.70515	0.000193777	no	no	N	N
14-3-3 protein eta	IPI00227392	YWHAH	11	16	11	16	16	21	20	23	18	10.6028	15.1966	10.8725	16.0664	16.3852	20.6865	21.3493	23.5806	18.0314	-1.58295	0.0117304	no	no	N	N
Isoform 1 of 14-3-3 protein theta	IPI00408378	YWHAQ	21	21	25	31	22	38	21	26	26	20.2418	19.9456	24.7102	31.1287	22.5296	37.4327	22.4168	26.6563	26.0453	-1.28055	0.0792519	no	no	N	N
14-3-3 protein zeta/delta	IPI00116498	YWHAZ	37	37	41	64	60	68	65	73	67	35.6641	35.1422	40.5248	64.2657	61.4444	66.9849	69.3852	74.8428	67.1167	-1.81459	7.49405e-06	no	no	N	N
zyxin	IPI00387422	ZYX	1	1	0	10	10	7	8	11	13	0.963893	0.949789	0	10.0415	10.2407	6.8955	8.53972	11.2777	13.0227	-15.6812	4.39519e-06	yes	no	N	Y
KTEL motif-containing protein 1	IPI00453707	POGLUT1	4	3	1	0	0	0	0	0	0	3.85557	2.84937	0.98841	0	0	0	0	0	0	100	0.000492142	no	yes	Y	Y
ectonucleoside triphosphate diphosphohydrolase 6	IPI00753638	ENTPD6	5	2	2	0	0	0	0	0	0	4.81947	1.89958	1.97682	0	0	0	0	0	0	100	0.000317756	no	yes	N	Y
Histone H2A type 2-A	IPI00330000		5	2	2	0	0	0	1	0	0	4.81947	1.89958	1.97682	0	0	0	1.06747	0	0	16.2925	0.00190891	no	yes	N	N
Methylosome subunit pICln	IPI00117947	CLNS1A	2	3	2	0	0	0	0	0	0	1.92779	2.84937	1.97682	0	0	0	0	0	0	100	0.000313923	no	yes	N	N
Carboxylesterase ML3	IPI00128121	CES2	2	3	2	0	0	0	0	0	0	1.92779	2.84937	1.97682	0	0	0	0	0	0	100	0.000313923	no	yes	Y	Y
H/ACA ribonucleoprotein complex subunit 3	IPI00133008	NOP10	3	3	2	0	0	0	0	0	0	2.89168	2.84937	1.97682	0	0	0	0	0	0	100	0.000192841	no	yes	N	Y
Disintegrin and metalloproteinase domain-containing protein 8	IPI00114687	ADAM8	3	3	2	0	0	0	0	1	0	2.89168	2.84937	1.97682	0	0	0	0	1.02524	0	15.0557	0.0013506	no	yes	Y	N
BAG family molecular chaperone regulator 3	IPI00331334	BAG3	3	3	2	1	1	1	0	0	0	2.89168	2.84937	1.97682	1.00415	1.02407	0.985072	0	0	0	5.12254	0.00970804	no	yes	N	N
Pregnancy-specific glycoprotein 28	IPI00125982	PSG28	5	4	2	0	0	0	0	0	0	4.81947	3.79915	1.97682	0	0	0	0	0	0	100	0.00012443	no	yes	Y	Y
Hepatocyte growth factor-like protein	IPI00330542	MST1	6	5	2	0	1	0	0	0	0	5.78336	4.74894	1.97682	0	1.02407	0	0	0	0	24.4301	0.000557587	no	yes	Y	Y
stromal cell derived factor 2	IPI00123852	SDF2	7	5	2	0	0	0	0	0	0	6.74725	4.74894	1.97682	0	0	0	0	0	0	100	0.000146628	no	yes	Y	N
Isoform 1 of Placenta-expressed transcript 1 protein	IPI00874433	1600029D21Rik	2	2	3	0	1	1	0	0	0	1.92779	1.89958	2.96523	0	1.02407	0.985072	0	0	0	6.76168	0.00797092	no	yes	Y	Y
Lupus La protein homolog	IPI00134300	SSB	2	2	3	0	1	0	0	0	1	1.92779	1.89958	2.96523	0	1.02407	0	0	0	1.00174	6.70603	0.00798525	no	yes	N	N
Isoform 1 of Splicing factor, arginine/serine-rich 10	IPI00139259	TRA2B	2	3	3	0	0	0	0	0	0	1.92779	2.84937	2.96523	0	0	0	0	0	0	100	0.000196378	no	yes	N	N
hypothetical protein	IPI00463297	GM5745	2	3	3	0	0	0	0	0	0	1.92779	2.84937	2.96523	0	0	0	0	0	0	100	0.000196378	no	yes	N	Y
DnaJ homolog subfamily B member 9	IPI00136218	DNAJB9	3	3	3	0	0	0	0	0	0	2.89168	2.84937	2.96523	0	0	0	0	0	0	100	0.000113743	no	yes	Y	Y
40S ribosomal protein S13	IPI00125901		3	3	3	0	0	0	0	0	0	2.89168	2.84937	2.96523	0	0	0	0	0	0	100	0.000113743	no	yes	N	Y
Mannosyl-oligosaccharide glucosidase	IPI00330323	MOGS	3	3	3	0	0	0	0	0	0	2.89168	2.84937	2.96523	0	0	0	0	0	0	100	0.000113743	no	yes	N	N
Vascular endothelial growth factor D	IPI00131038	FIGF	5	3	3	0	0	0	0	0	0	4.81947	2.84937	2.96523	0	0	0	0	0	0	100	8.75552e-05	no	yes	N	N
Isoform 2 of 40S ribosomal protein S24	IPI00402981	Rps24	4	4	3	0	0	0	1	1	0	3.85557	3.79915	2.96523	0	0	0	1.06747	1.02524	0	10.1495	0.000756002	no	yes	N	Y
Uncharacterized protein ENSP00000244321 homolog	IPI00406503	2310033E01Rik	2	5	3	0	0	0	0	0	0	1.92779	4.74894	2.96523	0	0	0	0	0	0	100	0.000169648	no	yes	Y	Y
29 kDa protein	IPI00108454		1	6	3	1	0	0	0	0	0	0.963893	5.69873	2.96523	1.00415	0	0	0	0	0	19.1761	0.00374989	no	yes	N	N
cell adhesion molecule with homology to L1CAM	IPI00831546	CHL1	5	6	3	0	0	0	0	0	0	4.81947	5.69873	2.96523	0	0	0	0	0	0	100	4.97775e-05	no	yes	Y	N
nucleolar and coiled-body phosphoprotein 1 isoform D	IPI00719871	NOLC1	4	4	4	0	0	1	1	0	0	3.85557	3.79915	3.95364	0	0	0.985072	1.06747	0	0	11.3112	0.000458624	no	yes	N	N
Isoform 1 of ADP-dependent glucokinase	IPI00132529	ADPGK	3	5	4	0	0	0	0	0	0	2.89168	4.74894	3.95364	0	0	0	0	0	0	100	6.01087e-05	no	yes	Y	Y
Prolactin-8A9	IPI00132059	Prl8a9	4	5	4	0	0	0	0	0	0	3.85557	4.74894	3.95364	0	0	0	0	0	0	100	3.87327e-05	no	yes	Y	Y
5-hydroxyisourate hydrolase	IPI00677618	1190003J15Rik	4	5	4	1	0	2	0	0	0	3.85557	4.74894	3.95364	1.00415	0	1.97014	0	0	0	8.44446	0.00102119	no	yes	N	Y
Periodic tryptophan protein 1 homolog	IPI00320422	PWP1	6	6	4	0	0	0	1	0	1	5.78336	5.69873	3.95364	0	0	0	1.06747	0	1.00174	14.9195	0.000172452	no	yes	N	Y
Protein canopy homolog 4	IPI00875961	CNPY4	6	8	4	0	0	0	0	0	0	5.78336	7.59831	3.95364	0	0	0	0	0	0	100	2.85077e-05	no	yes	Y	N
Mannosidase, alpha, class 1B, member 1	IPI00124093	MAN1B1	6	2	5	0	0	0	0	0	0	5.78336	1.89958	4.94205	0	0	0	0	0	0	100	0.000134803	no	yes	N	N
lipase A	IPI00554860	LIPA	6	3	5	0	0	0	0	0	0	5.78336	2.84937	4.94205	0	0	0	0	0	0	100	5.4306e-05	no	yes	Y	Y
Isoform 1 of Regulation of nuclear pre-mRNA domain-containing protein 1B	IPI00338515	RPRD1B	3	5	5	2	0	1	0	0	0	2.89168	4.74894	4.94205	2.0083	0	0.985072	0	0	0	8.40701	0.00135342	no	yes	N	N
Isoform 1 of Multimerin-2	IPI00263041	MMRN2	5	5	5	0	0	0	0	0	0	4.81947	4.74894	4.94205	0	0	0	0	0	0	100	2.39975e-05	no	yes	Y	Y
similar to La ribonucleoprotein domain family, member 1	IPI00670545		5	5	5	1	0	1	1	0	1	4.81947	4.74894	4.94205	1.00415	0	0.985072	1.06747	0	1.00174	7.15077	0.000337755	no	yes	N	N
Parathyroid hormone-related protein	IPI00132544	PTHLH	6	6	5	2	2	2	0	0	0	5.78336	5.69873	4.94205	2.0083	2.04815	1.97014	0	0	0	5.45055	0.00106115	no	yes	Y	Y
Septin 8	IPI00875717	SEPT8	5	7	5	1	2	1	0	0	1	4.81947	6.64852	4.94205	1.00415	2.04815	0.985072	0	0	1.00174	6.51307	0.000408123	no	yes	N	N
Slit homolog 2 protein	IPI00128415	SLIT2	5	4	6	0	0	0	0	1	1	4.81947	3.79915	5.93046	0	0	0	0	1.02524	1.00174	14.3554	0.000217999	no	yes	Y	N
Putative uncharacterized protein	IPI00798469	Ces2f	4	5	6	0	0	0	0	0	0	3.85557	4.74894	5.93046	0	0	0	0	0	0	100	3.07244e-05	no	yes	Y	Y
Multiple coagulation factor deficiency protein 2 homolog	IPI00170316	MCFD2	7	5	6	0	0	0	0	1	0	6.74725	4.74894	5.93046	0	0	0	0	1.02524	0	33.9951	6.9995e-05	no	yes	Y	Y
Isoform 1 of von Willebrand factor A domain-containing protein 1	IPI00331609	VWA1	6	6	6	0	0	0	0	0	0	5.78336	5.69873	5.93046	0	0	0	0	0	0	100	1.45065e-05	no	yes	Y	Y
H-2 class I histocompatibility antigen, K-W28 alpha chain	IPI00117041	HLA-C	8	9	6	0	2	0	0	0	0	7.71115	8.5481	5.93046	0	2.04815	0	0	0	0	21.6681	0.00017178	no	yes	Y	N
Prolactin-inducible protein homolog	IPI00113711	PIP	10	6	7	0	0	0	0	0	0	9.63893	5.69873	6.91887	0	0	0	0	0	0	100	1.39629e-05	no	yes	Y	N
Thymic stromal lymphopoietin	IPI00120471	TSLP	8	11	7	0	0	0	0	0	0	7.71115	10.4477	6.91887	0	0	0	0	0	0	100	8.75951e-06	no	yes	Y	Y
Bactericidal/permeability-increasing protein-like 2	IPI00224122	BPIL2	5	5	8	0	0	0	0	0	0	4.81947	4.74894	7.90728	0	0	0	0	0	0	100	2.61544e-05	no	yes	Y	Y
Isoform 1 of Beta-1,3-glucosyltransferase	IPI00761932	B3GALTL	8	5	8	0	0	0	0	0	0	7.71115	4.74894	7.90728	0	0	0	0	0	0	100	1.6737e-05	no	yes	Y	Y
Aspartoacylase	IPI00331094	ASPA	9	5	8	0	0	0	0	0	0	8.67504	4.74894	7.90728	0	0	0	0	0	0	100	1.78043e-05	no	yes	N	N
Cysteine-rich secretory protein 1	IPI00132195	CRISP3	12	10	8	0	0	0	0	0	0	11.5667	9.49789	7.90728	0	0	0	0	0	0	100	5.72957e-06	no	yes	Y	Y
Prothymosin alpha	IPI00224784		6	6	9	1	0	0	2	1	1	5.78336	5.69873	8.89569	1.00415	0	0	2.13493	1.02524	1.00174	7.88909	0.000186043	no	yes	N	N
similar to hCG1640785	IPI00677917		7	8	9	1	0	0	0	0	0	6.74725	7.59831	8.89569	1.00415	0	0	0	0	0	46.2903	2.67583e-05	no	yes	N	N
Eukaryotic translation initiation factor 3 subunit C	IPI00321647	EIF3CL	9	9	9	2	1	1	0	0	1	8.67504	8.5481	8.89569	2.0083	1.02407	0.985072	0	0	1.00174	10.4076	2.99898e-05	no	yes	N	N
Transforming growth factor beta-1	IPI00114457	TGFB1	8	10	9	0	0	0	4	3	1	7.71115	9.49789	8.89569	0	0	0	4.26986	3.07573	1.00174	6.25462	0.00119464	no	yes	Y	Y
Stromal cell-derived factor 2-like protein 1	IPI00227657	SDF2L1	10	12	9	1	1	1	2	2	2	9.63893	11.3975	8.89569	1.00415	1.02407	0.985072	2.13493	2.05049	2.00348	6.50542	2.17544e-05	no	yes	Y	Y
Reticulocalbin-1	IPI00137831	RCN1	10	7	10	0	0	0	0	0	0	9.63893	6.64852	9.8841	0	0	0	0	0	0	100	7.80273e-06	no	yes	Y	Y
chitinase domain containing 1 isoform 1	IPI00467127	CHID1	11	7	10	0	0	0	3	1	3	10.6028	6.64852	9.8841	0	0	0	3.2024	1.02524	3.00523	7.50337	0.000681169	no	yes	Y	Y
latent transforming growth factor beta binding protein 3	IPI00468256	LTBP3	8	9	10	1	1	1	1	1	1	7.71115	8.5481	9.8841	1.00415	1.02407	0.985072	1.06747	1.02524	1.00174	8.56071	1.54147e-05	no	yes	Y	N
Gamma-synuclein	IPI00271440	SNCG	9	11	10	0	0	0	0	0	0	8.67504	10.4477	9.8841	0	0	0	0	0	0	100	4.27869e-06	no	yes	N	N
40S ribosomal protein S3a	IPI00331345	RPS3A	9	11	10	4	1	2	0	0	1	8.67504	10.4477	9.8841	4.01661	1.02407	1.97014	0	0	1.00174	7.24033	0.000188791	no	yes	N	Y
Protocadherin 18	IPI00330554	PCDH18	15	10	11	0	0	1	4	2	1	14.4584	9.49789	10.8725	0	0	0.985072	4.26986	2.05049	1.00174	8.38524	0.000171043	no	yes	Y	N
Splicing factor, arginine/serine-rich 9	IPI00132340	SRSF9	9	17	11	1	0	0	3	2	4	8.67504	16.1464	10.8725	1.00415	0	0	3.2024	2.05049	4.00697	6.95517	0.000452863	no	yes	N	N
GDP-fucose protein O-fucosyltransferase 1	IPI00131488	POFUT1	10	12	12	1	2	0	2	1	1	9.63893	11.3975	11.8609	1.00415	2.04815	0	2.13493	1.02524	1.00174	9.12014	1.36667e-05	no	yes	Y	Y
Histone H3.2	IPI00230730		12	17	12	3	0	1	2	4	2	11.5667	16.1464	11.8609	3.01246	0	0.985072	2.13493	4.10098	2.00348	6.46797	4.91812e-05	no	yes	N	Y
Carboxylesterase 5, isoform CRA_b	IPI00222489	Ces2e	12	12	13	0	0	0	0	0	1	11.5667	11.3975	12.8493	0	0	0	0	0	1.00174	71.5024	6.78295e-06	no	yes	Y	Y
Rho GDP-dissociation inhibitor 2	IPI00122568	ARHGDIB	13	15	13	0	0	0	2	1	0	12.5306	14.2468	12.8493	0	0	0	2.13493	1.02524	0	25.0789	1.71167e-05	no	yes	N	N
prosaposin-like 1	IPI00224184	PSAPL1	14	17	15	1	2	1	1	1	1	13.4945	16.1464	14.8261	1.00415	2.04815	0.985072	1.06747	1.02524	1.00174	12.47	1.17938e-06	no	yes	Y	Y
Alpha-1-acid glycoprotein 1	IPI00118130	ORM1/ORM2	18	17	15	2	2	3	0	0	1	17.3501	16.1464	14.8261	2.0083	2.04815	2.95522	0	0	1.00174	12.0604	8.40408e-06	no	yes	Y	Y
Putative polypeptide N-acetylgalactosaminyltransferase-like protein 4	IPI00230295	GALNTL4	24	19	15	0	0	0	0	1	0	23.1334	18.046	14.8261	0	0	0	0	1.02524	0	109.253	5.40745e-06	no	yes	N	Y
Isoform IIb of Prolyl 4-hydroxylase subunit alpha-2	IPI00120100	P4HA2	11	12	16	0	0	0	0	0	0	10.6028	11.3975	15.8146	0	0	0	0	0	0	100	3.97324e-06	no	yes	Y	Y
RAN GTPase activating protein 1	IPI00928300	CHADL	12	13	16	1	0	0	1	2	1	11.5667	12.3473	15.8146	1.00415	0	0	1.06747	2.05049	1.00174	15.5073	7.36353e-06	no	yes	N	N
Putative uncharacterized protein	IPI00317340	LTF	26	29	27	0	0	0	0	0	0	25.0612	27.5439	26.6871	0	0	0	0	0	0	100	4.0426e-07	no	yes	Y	N
Protein tyrosine phosphatase, receptor type Z, polypeptide 1	IPI00627008	PTPRZ1	24	30	27	0	1	1	0	0	0	23.1334	28.4937	26.6871	0	1.02407	0.985072	0	0	0	77.9577	8.07533e-07	no	yes	Y	N
Isoform 1 of Splicing factor, arginine/serine-rich 1	IPI00420807	SRSF1	25	32	28	4	0	1	7	8	7	24.0973	30.3932	27.6755	4.01661	0	0.985072	7.47226	8.20195	7.0122	5.93512	0.000178795	no	yes	N	N
Serpina3h protein	IPI00355673	Serpina3h	36	37	34	0	0	0	0	0	0	34.7002	35.1422	33.6059	0	0	0	0	0	0	100	2.16451e-07	no	yes	N	Y
Putative uncharacterized protein	IPI00320204	Ces2g	41	40	41	0	1	0	0	0	0	39.5196	37.9915	40.5248	0	1.02407	0	0	0	0	230.523	3.18538e-07	no	yes	Y	Y
Hematological and neurological expressed 1-like protein	IPI00107958	HN1L	0	0	0	9	10	9	4	6	4	0	0	0	9.03737	10.2407	8.86565	4.26986	6.15146	4.00697	-100	7.33387e-06	yes	no	N	Y
Macrophage colony-stimulating factor 1 receptor	IPI00108003	CSF1R	0	0	1	3	3	3	5	4	4	0	0	0.98841	3.01246	3.07222	2.95522	5.33733	4.10098	4.00697	-11.3744	0.000501707	yes	no	Y	N
Gag-Pol polyprotein	IPI00108206	Mela	0	0	1	12	7	6	82	69	70	0	0	0.98841	12.0498	7.16851	5.91043	87.5321	70.7418	70.122	-128.249	0.00339904	yes	no	N	N
Abhydrolase domain-containing protein 14B	IPI00111876	ABHD14B	0	0	0	6	5	4	5	6	5	0	0	0	6.02491	5.12037	3.94029	5.33733	6.15146	5.00871	-100	4.16708e-06	yes	no	N	N
Delta-aminolevulinic acid dehydratase	IPI00112719	ALAD	0	0	1	13	14	13	11	12	17	0	0	0.98841	13.054	14.337	12.8059	11.7421	12.3029	17.0296	-41.1123	2.63472e-07	yes	no	N	Y
Beta-mannosidase	IPI00118011	MANBA	0	0	0	0	1	2	26	15	21	0	0	0	0	1.02407	1.97014	27.7541	15.3787	21.0366	-100	0.00747965	yes	no	Y	Y
UPF0160 protein MYG1, mitochondrial	IPI00122392	C12ORF10	0	0	0	6	8	8	2	2	3	0	0	0	6.02491	8.19258	7.88057	2.13493	2.05049	3.00523	-100	0.000194364	yes	no	Y	Y
Protein-arginine deiminase type-2	IPI00123014	PADI2	0	0	0	2	4	2	8	7	8	0	0	0	2.0083	4.09629	1.97014	8.53972	7.17671	8.01394	-100	0.000175411	yes	no	N	N
Protein S100-A13	IPI00124115	S100A13	1	0	0	5	3	4	1	2	2	0.963893	0	0	5.02076	3.07222	3.94029	1.06747	2.05049	2.00348	-8.89865	0.00419486	yes	no	N	Y
ATP synthase-coupling factor 6, mitochondrial	IPI00125460	ATP5J	0	0	0	3	4	5	2	3	4	0	0	0	3.01246	4.09629	4.92536	2.13493	3.07573	4.00697	-100	5.41607e-05	yes	no	N	Y
Mannose-6-phosphate isomerase	IPI00125807	MPI	0	1	2	6	7	7	7	3	3	0	0.949789	1.97682	6.02491	7.16851	6.8955	7.47226	3.07573	3.00523	-5.74763	0.000992176	yes	no	Y	Y
DnaJ homolog subfamily C member 2	IPI00126317	DNAJC2	0	0	0	3	2	3	2	1	2	0	0	0	3.01246	2.04815	2.95522	2.13493	1.02524	2.00348	-100	0.000916777	yes	no	N	Y
Alpha-mannosidase 2C1	IPI00127450	MAN2C1	0	0	0	2	1	1	3	4	6	0	0	0	2.0083	1.02407	0.985072	3.2024	4.10098	6.01045	-100	0.00111973	yes	no	N	Y
ATPase inhibitor, mitochondrial	IPI00127598	ATPIF1	0	1	0	8	9	7	2	3	2	0	0.949789	0	8.03322	9.21666	6.8955	2.13493	3.07573	2.00348	-16.5087	0.00211378	yes	no	N	Y
Collagen alpha-1(V) chain	IPI00128689	COL5A1	0	0	0	5	9	10	6	11	7	0	0	0	5.02076	9.21666	9.85072	6.40479	11.2777	7.0122	-100	1.67626e-06	yes	no	Y	N
Golgi membrane protein 1	IPI00128905	GOLM1	0	0	0	2	4	3	7	8	8	0	0	0	2.0083	4.09629	2.95522	7.47226	8.20195	8.01394	-100	8.32551e-05	yes	no	Y	Y
Isoform 1 of Twinfilin-2	IPI00129299	TWF2	0	0	0	5	6	6	0	2	2	0	0	0	5.02076	6.14444	5.91043	0	2.05049	2.00348	-100	0.00209162	yes	no	N	N
Calcium-regulated heat stable protein 1	IPI00133349	CARHSP1	0	0	0	4	3	4	2	1	2	0	0	0	4.01661	3.07222	3.94029	2.13493	1.02524	2.00348	-100	0.000369302	yes	no	N	Y
Adrenodoxin, mitochondrial	IPI00135939	FDX1	0	0	0	3	2	3	2	3	1	0	0	0	3.01246	2.04815	2.95522	2.13493	3.07573	1.00174	-100	0.000592867	yes	no	Y	Y
Isoform 1 of Calcineurin-like phosphoesterase domain-containing protein 1	IPI00169704	CPPED1	0	0	0	2	1	3	3	4	5	0	0	0	2.0083	1.02407	2.95522	3.2024	4.10098	5.00871	-100	0.000257546	yes	no	N	N
Selenide, water dikinase 1	IPI00221759	SEPHS1	1	1	1	8	11	9	7	9	7	0.963893	0.949789	0.98841	8.03322	11.2648	8.86565	7.47226	9.2272	7.0122	-8.93757	1.277e-05	yes	no	N	Y
Loss of heterozygosity 11 chromosomal region 2 gene A protein homolog	IPI00221817	VWA5A	0	0	0	5	4	8	1	0	1	0	0	0	5.02076	4.09629	7.88057	1.06747	0	1.00174	-100	0.00714072	yes	no	N	Y
aldehyde dehydrogenase 7 family, member A1 isoform a	IPI00230084	ALDH7A1	1	0	1	8	7	7	8	6	8	0.963893	0	0.98841	8.03322	7.16851	6.8955	8.53972	6.15146	8.01394	-11.4742	1.28747e-05	yes	no	Y	Y
Microtubule-associated proteins 1A/1B light chain 3B	IPI00230349	MAP1LC3B	0	0	0	3	0	4	3	3	3	0	0	0	3.01246	0	3.94029	3.2024	3.07573	3.00523	-100	0.000663207	yes	no	N	Y
Adenosine deaminase	IPI00261467	ADA	0	0	0	9	11	6	7	5	2	0	0	0	9.03737	11.2648	5.91043	7.47226	5.12622	2.00348	-100	4.1663e-05	yes	no	N	N
Ribosyldihydronicotinamide dehydrogenase [quinone]	IPI00266614	NQO2	0	0	0	2	3	2	2	4	1	0	0	0	2.0083	3.07222	1.97014	2.13493	4.10098	1.00174	-100	0.000677152	yes	no	N	N
Testin-2	IPI00280732	4930486L24Rik	1	1	0	13	13	11	23	21	24	0.963893	0.949789	0	13.054	13.3129	10.8358	24.5517	21.5301	24.0418	-28.0418	9.35579e-06	yes	no	Y	Y
Fumarylacetoacetase	IPI00310035	FAH	0	0	0	3	5	3	4	5	4	0	0	0	3.01246	5.12037	2.95522	4.26986	5.12622	4.00697	-100	2.22262e-05	yes	no	N	Y
Keratin, type I cytoskeletal 18	IPI00311493	KRT18	5	6	5	42	34	37	35	46	39	4.81947	5.69873	4.94205	42.1744	34.8185	36.4477	37.3613	47.1612	39.068	-7.66582	2.75834e-08	yes	no	N	Y
Hematological and neurological expressed 1 protein	IPI00314755	HN1	0	0	0	19	15	18	1	2	1	0	0	0	19.0789	15.3611	17.7313	1.06747	2.05049	1.00174	-100	0.00244793	yes	no	N	N
Isoform 1 of Mammalian ependymin-related protein 1	IPI00316989	EPDR1	0	0	0	4	4	4	9	8	7	0	0	0	4.01661	4.09629	3.94029	9.60719	8.20195	7.0122	-100	1.33872e-05	yes	no	Y	Y
Isocitrate dehydrogenase [NADP], mitochondrial	IPI00318614	IDH2	0	0	0	5	4	5	1	0	1	0	0	0	5.02076	4.09629	4.92536	1.06747	0	1.00174	-100	0.00570727	yes	no	N	Y
Isoform 1 of Ankyrin repeat and FYVE domain-containing protein 1	IPI00329843	ANKFY1	0	0	0	1	3	2	1	3	4	0	0	0	1.00415	3.07222	1.97014	1.06747	3.07573	4.00697	-100	0.000817785	yes	no	N	N
Hydroxymethylglutaryl-CoA synthase, cytoplasmic	IPI00331707		1	0	0	8	9	10	12	11	10	0.963893	0	0	8.03322	9.21666	9.85072	12.8096	11.2777	10.0174	-31.749	1.16971e-06	yes	no	N	Y
DNA-directed RNA polymerase II subunit RPB9	IPI00343941	POLR2I	0	0	0	5	3	5	2	2	4	0	0	0	5.02076	3.07222	4.92536	2.13493	2.05049	4.00697	-100	8.16382e-05	yes	no	N	Y
C-X-C motif chemokine 3	IPI00356181	CXCL1	1	1	1	4	2	3	8	9	11	0.963893	0.949789	0.98841	4.01661	2.04815	2.95522	8.53972	9.2272	11.0192	-6.51359	0.00669522	yes	no	Y	N
Proprotein convertase subtilisin/kexin type 9	IPI00377933	PCSK9	0	0	0	2	3	3	2	1	1	0	0	0	2.0083	3.07222	2.95522	2.13493	1.02524	1.00174	-100	0.0014585	yes	no	Y	Y
C-C motif chemokine 5	IPI00382025	CCL5	0	0	1	1	2	2	2	5	3	0	0	0.98841	1.00415	2.04815	1.97014	2.13493	5.12622	3.00523	-7.73405	0.00810744	yes	no	Y	Y
Keratin, type II cytoskeletal 7	IPI00406377	KRT7	4	0	2	12	18	22	23	22	21	3.85557	0	1.97682	12.0498	18.4333	21.6716	24.5517	22.5554	21.0366	-10.313	5.88117e-06	yes	no	N	Y
Isoform 1 of Microtubule-associated protein 4	IPI00408119	MAP4	2	1	2	66	45	40	28	26	38	1.92779	0.949789	1.97682	66.274	46.0833	39.4029	29.889	26.6563	38.0662	-25.3762	5.17703e-06	yes	no	N	N
Craniofacial development protein 1	IPI00453599	CFDP1	1	0	0	4	4	3	1	1	2	0.963893	0	0	4.01661	4.09629	2.95522	1.06747	1.02524	2.00348	-7.86618	0.00807366	yes	no	N	N
Sema domain, immunoglobulin domain (Ig), transmembrane domain (TM) and short cytoplasmic domain, (Semaphorin) 4D, isoform CRA_a	IPI00454115	SEMA4D	0	1	1	5	7	5	4	2	4	0	0.949789	0.98841	5.02076	7.16851	4.92536	4.26986	2.05049	4.00697	-7.07924	0.000878332	yes	no	Y	N
Allograft inflammatory factor 1-like	IPI00458418	AIF1L	0	0	0	2	2	1	3	2	2	0	0	0	2.0083	2.04815	0.985072	3.2024	2.05049	2.00348	-100	0.00144833	yes	no	N	Y
Coiled-coil domain-containing protein 124	IPI00458723	CCDC124	0	0	1	5	3	2	3	1	2	0	0	0.98841	5.02076	3.07222	1.97014	3.2024	1.02524	2.00348	-8.24266	0.00559377	yes	no	N	N
M.musculus endogenous provirus env (Fragment)	IPI00463556		0	0	0	7	2	1	79	84	85	0	0	0	7.02907	2.04815	0.985072	84.3298	86.1205	85.1481	-100	0.00196141	yes	no	N	N
similar to KIAA2019 protein	IPI00850843	AHNAK2	0	0	0	8	12	8	0	2	1	0	0	0	8.03322	12.2889	7.88057	0	2.05049	1.00174	-100	0.00563466	yes	no	N	N
31 kDa protein	IPI00880432	GNPDA2	0	0	0	2	4	2	5	6	5	0	0	0	2.0083	4.09629	1.97014	5.33733	6.15146	5.00871	-100	7.3252e-05	yes	no	N	N
glucosamine-6-phosphate deaminase 1	IPI00896095	GNPDA1	1	1	2	10	4	4	10	15	14	0.963893	0.949789	1.97682	10.0415	4.09629	3.94029	10.6747	15.3787	14.0244	-7.47408	0.0017975	yes	no	N	N
Disintegrin and metalloproteinase domain-containing protein 12	IPI00126140	ADAM12	0	0	0	1	1	1	2	2	3	0	0	0	1.00415	1.02407	0.985072	2.13493	2.05049	3.00523	-100	0.00364514	no	no	Y	N
Cell division protein kinase 6	IPI00128463	CDK6	0	0	0	1	3	3	1	1	1	0	0	0	1.00415	3.07222	2.95522	1.06747	1.02524	1.00174	-100	0.00377845	no	no	N	N
28S ribosomal protein S36, mitochondrial	IPI00315808	MRPS36	0	0	0	1	2	1	3	1	1	0	0	0	1.00415	2.04815	0.985072	3.2024	1.02524	1.00174	-100	0.00581307	no	no	N	Y
cingulin	IPI00757790	CGN	0	0	0	3	1	1	1	1	1	0	0	0	3.01246	1.02407	0.985072	1.06747	1.02524	1.00174	-100	0.00931155	no	no	N	N
Thyroid hormone receptor-associated protein 3	IPI00556768	THRAP3	0	0	0	1	1	2	2	1	1	0	0	0	1.00415	1.02407	1.97014	2.13493	1.02524	1.00174	-100	0.00931155	no	no	N	N
Isoform 1 of Extended synaptotagmin-1	IPI00128450	ESYT1	0	0	0	2	2	2	1	1	0	0	0	0	2.0083	2.04815	1.97014	1.06747	1.02524	0	-100	0.00931155	no	no	N	N
Isoform 3 of Presequence protease, mitochondrial	IPI00788353	PITRM1	0	0	0	4	1	1	0	1	2	0	0	0	4.01661	1.02407	0.985072	0	1.02524	2.00348	-100	0.0101394	no	no	N	N
Heme-binding protein 2	IPI00123968	HEBP2	0	0	0	3	2	2	0	1	0	0	0	0	3.01246	2.04815	1.97014	0	1.02524	0	-100	0.01466	no	no	N	Y
Glutathione peroxidase 1	IPI00319652	GPX1	0	0	0	3	3	2	0	0	1	0	0	0	3.01246	3.07222	1.97014	0	0	1.00174	-100	0.0148018	no	no	Y	Y
Geranylgeranyl transferase type-2 subunit beta	IPI00133505	RABGGTB	0	0	0	2	2	1	1	0	1	0	0	0	2.0083	2.04815	0.985072	1.06747	0	1.00174	-100	0.0149972	no	no	N	Y
UPF0687 protein C20orf27 homolog	IPI00133853	C20orf27	0	0	0	1	2	2	1	0	1	0	0	0	1.00415	2.04815	1.97014	1.06747	0	1.00174	-100	0.0149972	no	no	N	Y
Isoform 1 of A-kinase anchor protein 12	IPI00123709	AKAP12	0	0	0	9	6	5	0	0	2	0	0	0	9.03737	6.14444	4.92536	0	0	2.00348	-100	0.0152615	no	no	N	N
Large proline-rich protein BAT2	IPI00380722	PRRC2A	0	0	0	1	1	3	1	0	1	0	0	0	1.00415	1.02407	2.95522	1.06747	0	1.00174	-100	0.0152718	no	no	N	N
Dual specificity protein phosphatase 3	IPI00110990	DUSP3	0	0	0	0	2	0	1	3	3	0	0	0	0	2.04815	0	1.06747	3.07573	3.00523	-100	0.0159045	no	no	N	Y
Protein FAM107B	IPI00133338	FAM107B	0	0	0	5	4	4	0	1	0	0	0	0	5.02076	4.09629	3.94029	0	1.02524	0	-100	0.0174955	no	no	N	Y
Angiopoietin-related protein 7	IPI00153416	ANGPTL7	0	0	0	0	1	0	2	3	4	0	0	0	0	1.02407	0	2.13493	3.07573	4.00697	-100	0.0185077	no	no	Y	Y
Pterin-4-alpha-carbinolamine dehydratase	IPI00223800	PCBD1	0	0	0	1	0	0	5	4	3	0	0	0	1.00415	0	0	5.33733	4.10098	3.00523	-100	0.0191107	no	no	N	N
Isoform Long of C-C motif chemokine 20	IPI00130917	CCL20	0	0	0	0	1	0	4	4	6	0	0	0	0	1.02407	0	4.26986	4.10098	6.01045	-100	0.0193088	no	no	Y	Y
Transgelin	IPI00226515	TAGLN	0	0	0	0	0	1	7	6	7	0	0	0	0	0	0.985072	7.47226	6.15146	7.0122	-100	0.020057	no	no	N	Y
complement component 1, s subcomponent	IPI00653675	C1S	0	0	0	2	0	0	59	48	52	0	0	0	2.0083	0	0	62.9804	49.2117	52.0906	-100	0.0201826	no	no	Y	Y
WNT1-inducible-signaling pathway protein 1	IPI00117813	WISP1	0	0	0	0	1	0	3	3	6	0	0	0	0	1.02407	0	3.2024	3.07573	6.01045	-100	0.0204246	no	no	Y	Y
Aldose 1-epimerase	IPI00169670	GALM	0	0	0	0	0	1	8	9	9	0	0	0	0	0	0.985072	8.53972	9.2272	9.01568	-100	0.0207347	no	no	N	N
Galactocerebrosidase	IPI00109904	GALC	0	0	0	1	0	0	10	6	7	0	0	0	1.00415	0	0	10.6747	6.15146	7.0122	-100	0.0211691	no	no	Y	Y
Gag-myb protein (Fragment)	IPI00473366	MYB	0	0	0	1	0	0	9	11	12	0	0	0	1.00415	0	0	9.60719	11.2777	12.0209	-100	0.0213078	no	no	N	Y
Thrombospondin-3	IPI00114304	THBS3	0	0	0	0	1	0	14	13	11	0	0	0	0	1.02407	0	14.9445	13.3282	11.0192	-100	0.0217066	no	no	Y	N
72 kDa type IV collagenase	IPI00112904	MMP2	0	0	0	0	1	0	14	10	10	0	0	0	0	1.02407	0	14.9445	10.2524	10.0174	-100	0.0217075	no	no	Y	Y
Protein CIAO1	IPI00320161	CIAO1	0	0	0	3	1	1	0	0	3	0	0	0	3.01246	1.02407	0.985072	0	0	3.00523	-100	0.0219018	no	no	N	Y
Isoform 1 of Periostin	IPI00338018	POSTN	0	0	0	1	0	0	41	45	41	0	0	0	1.00415	0	0	43.7661	46.136	41.0714	-100	0.0228789	no	no	Y	N
Enhancer of yellow 2 transcription factor homolog	IPI00310578	ENY2	0	0	0	2	1	1	0	1	1	0	0	0	2.0083	1.02407	0.985072	0	1.02524	1.00174	-100	0.024322	no	no	N	N
NADH dehydrogenase [ubiquinone] 1 alpha subcomplex subunit 4	IPI00125929	NDUFA4	0	0	0	1	0	2	0	1	2	0	0	0	1.00415	0	1.97014	0	1.02524	2.00348	-100	0.0243221	no	no	Y	Y
Retinal rod rhodopsin-sensitive cGMP 3',5'-cyclic phosphodiesterase subunit delta	IPI00115190	PDE6D	0	0	0	2	1	2	1	0	0	0	0	0	2.0083	1.02407	1.97014	1.06747	0	0	-100	0.0243475	no	no	N	N
Granulocyte colony-stimulating factor	IPI00112515	CSF3	0	0	0	1	0	0	2	1	2	0	0	0	1.00415	0	0	2.13493	1.02524	2.00348	-100	0.0244645	no	no	Y	Y
a disintegrin-like and metalloprotease (reprolysin type) with thrombospondin type 1 motif, 5	IPI00896696	ADAMTS5	0	0	0	2	1	1	1	0	0	0	0	0	2.0083	1.02407	0.985072	1.06747	0	0	-100	0.0398031	no	no	Y	N
Tyrosine-protein phosphatase non-receptor type 12	IPI00337948	PTPN12	0	0	0	2	0	1	1	0	1	0	0	0	2.0083	0	0.985072	1.06747	0	1.00174	-100	0.0398031	no	no	N	N
SEC14-like protein 2	IPI00114818	SEC14L2	0	0	0	1	2	0	0	1	1	0	0	0	1.00415	2.04815	0	0	1.02524	1.00174	-100	0.0398031	no	no	N	N
Putative uncharacterized protein (Fragment)	IPI00107913	CMC1	0	0	0	1	2	0	0	1	1	0	0	0	1.00415	2.04815	0	0	1.02524	1.00174	-100	0.0398031	no	no	N	Y
similar to ribosomal protein L38	IPI00138302		0	0	0	1	1	2	0	0	1	0	0	0	1.00415	1.02407	1.97014	0	0	1.00174	-100	0.0398031	no	no	N	Y
BH3-interacting domain death agonist	IPI00308086	BID	0	0	0	1	0	0	2	1	1	0	0	0	1.00415	0	0	2.13493	1.02524	1.00174	-100	0.0398031	no	no	N	Y
Exosome complex exonuclease RRP4	IPI00121437	EXOSC2	0	0	0	2	3	2	0	0	0	0	0	0	2.0083	3.07222	1.97014	0	0	0	-100	0.0474803	no	no	N	N
Small acidic protein	IPI00127941	C11orf58	0	0	0	2	3	2	0	0	0	0	0	0	2.0083	3.07222	1.97014	0	0	0	-100	0.0474803	no	no	N	N
Sperm-associated antigen 7	IPI00273232	SPAG7	0	0	0	2	3	2	0	0	0	0	0	0	2.0083	3.07222	1.97014	0	0	0	-100	0.0474803	no	no	N	N
Protein NipSnap homolog 3A	IPI00132444	NIPSNAP3A	0	0	0	3	2	3	0	0	0	0	0	0	3.01246	2.04815	2.95522	0	0	0	-100	0.0476707	no	no	N	Y
UPF0552 protein C15orf38 homolog	IPI00461011	C15orf38	0	0	0	3	3	2	0	0	0	0	0	0	3.01246	3.07222	1.97014	0	0	0	-100	0.0480935	no	no	N	N
EF-hand domain-containing protein D1	IPI00137288	EFHD1	0	0	0	3	3	2	0	0	0	0	0	0	3.01246	3.07222	1.97014	0	0	0	-100	0.0480935	no	no	N	N
CTP synthase 1	IPI00111959	CTPS	0	0	0	4	3	3	0	0	0	0	0	0	4.01661	3.07222	2.95522	0	0	0	-100	0.0484986	no	no	N	N
Matrix-remodeling-associated protein 8	IPI00310519	MXRA8	0	0	0	0	0	0	2	2	3	0	0	0	0	0	0	2.13493	2.05049	3.00523	-100	0.049356	no	no	Y	N
hypothetical protein LOC192173	IPI00114944	FAM195B	1	0	0	3	3	4	1	1	2	0.963893	0	0	3.01246	3.07222	3.94029	1.06747	1.02524	2.00348	-7.32506	0.0103393	no	no	N	Y
Interleukin-6 receptor subunit beta	IPI00120155	IL6ST	1	0	0	2	2	2	2	1	3	0.963893	0	0	2.0083	2.04815	1.97014	2.13493	1.02524	3.00523	-6.32435	0.0222962	no	no	Y	N
Lmo7 protein	IPI00922955	LMO7	1	0	0	7	8	13	1	3	0	0.963893	0	0	7.02907	8.19258	12.8059	1.06747	3.07573	0	-16.6879	0.0414352	no	no	N	N
SCAN domain containing 3	IPI00407413	ZBED5	1	1	0	3	3	4	3	3	2	0.963893	0.949789	0	3.01246	3.07222	3.94029	3.2024	3.07573	2.00348	-4.78308	0.0109579	no	no	Y	N
testis derived transcript 3	IPI00316951	DCUN1D1	1	1	0	4	2	3	2	2	2	0.963893	0.949789	0	4.01661	2.04815	2.95522	2.13493	2.05049	2.00348	-3.97372	0.0315205	no	no	N	N
Nice-4 protein homolog isoform 2	IPI00889845	UBAP2L	0	2	0	2	3	4	2	3	2	0	1.89958	0	2.0083	3.07222	3.94029	2.13493	3.07573	2.00348	-4.27331	0.0222403	no	no	N	N
Splicing factor, arginine/serine-rich 4	IPI00139364	Srsf4	1	2	0	0	0	0	0	0	0	0.963893	1.89958	0	0	0	0	0	0	0	100	0.0147151	no	no	N	N
Inositol monophosphatase 2	IPI00126255	IMPA2	3	3	0	1	0	1	0	0	0	2.89168	2.84937	0	1.00415	0	0.985072	0	0	0	5.77215	0.0406453	no	no	N	N
Protein	IPI00830734	ZNF259	0	0	1	2	3	3	2	2	1	0	0	0.98841	2.0083	3.07222	2.95522	2.13493	2.05049	1.00174	-6.68898	0.0150226	no	no	N	Y
Acylphosphatase-2	IPI00272401	ACYP2	0	0	1	2	2	2	3	2	2	0	0	0.98841	2.0083	2.04815	1.97014	3.2024	2.05049	2.00348	-6.71936	0.0150226	no	no	N	Y
Ubiquilin-2	IPI00387416	UBQLN2	0	0	1	9	8	11	1	0	2	0	0	0.98841	9.03737	8.19258	10.8358	1.06747	0	2.00348	-15.7509	0.0477679	no	no	N	N
Isoform 1 of Prolactin-8A6	IPI00119161	Prl8a6	2	0	1	0	0	0	0	0	0	1.92779	0	0.98841	0	0	0	0	0	0	100	0.0150349	no	no	Y	Y
Galactosylgalactosylxylosylprotein 3-beta-glucuronosyltransferase 3	IPI00116744	B3GAT3	3	0	1	0	0	0	0	0	0	2.89168	0	0.98841	0	0	0	0	0	0	100	0.0152163	no	no	Y	Y
Small ubiquitin-related modifier 1	IPI00124593	Sumo1	0	1	1	4	5	4	1	1	1	0	0.949789	0.98841	4.01661	5.12037	3.94029	1.06747	1.02524	1.00174	-4.17184	0.0353174	no	no	N	Y
Tartrate-resistant acid phosphatase type 5	IPI00137491	ACP5	1	1	1	2	2	3	5	4	6	0.963893	0.949789	0.98841	2.0083	2.04815	2.95522	5.33733	4.10098	6.01045	-3.8697	0.010732	no	no	Y	Y
Nuclear protein Hcc-1	IPI00133801	SARNP	1	1	1	10	9	11	1	3	3	0.963893	0.949789	0.98841	10.0415	9.21666	10.8358	1.06747	3.07573	3.00523	-6.41647	0.0231643	no	no	N	N
Kelch domain-containing protein 4	IPI00121859	KLHDC4	2	1	1	0	0	0	0	0	0	1.92779	0.949789	0.98841	0	0	0	0	0	0	100	0.00351749	no	no	N	N
FXYD domain-containing ion transport regulator 3	IPI00126190	Fxyd3	2	1	1	0	0	0	0	0	0	1.92779	0.949789	0.98841	0	0	0	0	0	0	100	0.00351749	no	no	Y	Y
Isoform 1 of Ly6/PLAUR domain-containing protein 6B	IPI00110244	LYPD6B	1	2	1	0	0	0	0	0	0	0.963893	1.89958	0.98841	0	0	0	0	0	0	100	0.00351556	no	no	N	Y
lectin, galactose binding, soluble 7	IPI00468187	LGALS7	1	2	1	0	0	0	0	0	0	0.963893	1.89958	0.98841	0	0	0	0	0	0	100	0.00351556	no	no	N	Y
Neuregulin-1 type I beta1-a	IPI00131593	NRG1	1	2	1	0	0	0	0	0	0	0.963893	1.89958	0.98841	0	0	0	0	0	0	100	0.00351556	no	no	N	N
Isoform 2 of Sorbin and SH3 domain-containing protein 2	IPI00673886	Sorbs2	1	2	1	19	20	20	3	6	5	0.963893	1.89958	0.98841	19.0789	20.4815	19.7014	3.2024	6.15146	5.00871	-9.55694	0.011269	no	no	N	N
Parafibromin	IPI00170345	CDC73	2	2	1	0	0	0	0	0	0	1.92779	1.89958	0.98841	0	0	0	0	0	0	100	0.00128317	no	no	N	N
Histone H3.1	IPI00553538		2	2	1	0	0	0	0	0	0	1.92779	1.89958	0.98841	0	0	0	0	0	0	100	0.00128317	no	no	N	Y
Putative uncharacterized protein	IPI00474959	RCN2	2	2	1	6	3	4	5	9	11	1.92779	1.89958	0.98841	6.02491	3.07222	3.94029	5.33733	9.2272	11.0192	-4.00985	0.00426954	no	no	Y	Y
Glutathione S-transferase Mu 1	IPI00230212	GSTM5	2	2	1	4	3	3	9	11	10	1.92779	1.89958	0.98841	4.01661	3.07222	2.95522	9.60719	11.2777	10.0174	-4.25127	0.0122216	no	no	N	Y
Isoform 1 of La-related protein 7	IPI00340860	LARP7	2	2	1	0	1	0	0	0	0	1.92779	1.89958	0.98841	0	1.02407	0	0	0	0	9.40514	0.0135927	no	no	N	N
Isoform 2 of Acylamino-acid-releasing enzyme	IPI00279218	APEH	3	2	1	7	12	10	5	6	5	2.89168	1.89958	0.98841	7.02907	12.2889	9.85072	5.33733	6.15146	5.00871	-3.95059	0.00131705	no	no	N	Y
Isoform 1 of Recombining binding protein suppressor of hairless	IPI00132267	RBPJ	3	2	1	0	0	0	0	0	1	2.89168	1.89958	0.98841	0	0	0	0	0	1.00174	11.5392	0.00644233	no	no	N	N
Ubiquitin-conjugating enzyme E2 H	IPI00125481	UBE2H	3	2	1	0	1	0	0	0	0	2.89168	1.89958	0.98841	0	1.02407	0	0	0	0	11.2876	0.0064913	no	no	N	N
ADP-ribose pyrophosphatase, mitochondrial	IPI00405390	NUDT9	3	2	1	3	4	7	4	7	5	2.89168	1.89958	0.98841	3.01246	4.09629	6.8955	4.26986	7.17671	5.00871	-2.63506	0.0169692	no	no	Y	Y
hypothetical protein	IPI00460103	Gm10086	1	3	1	0	0	0	0	0	0	0.963893	2.84937	0.98841	0	0	0	0	0	0	100	0.00199129	no	no	N	Y
ferritin light chain 1	IPI00608020	FTL	1	3	1	0	0	0	0	0	0	0.963893	2.84937	0.98841	0	0	0	0	0	0	100	0.00199129	no	no	N	N
hydroxyacyl glutathione hydrolase	IPI00115866	HAGH	1	3	1	6	2	7	3	4	3	0.963893	2.84937	0.98841	6.02491	2.04815	6.8955	3.2024	4.10098	3.00523	-2.63212	0.0308686	no	no	Y	Y
Interferon-activable protein 202	IPI00126725	IFI202B	2	3	1	0	0	0	0	0	0	1.92779	2.84937	0.98841	0	0	0	0	0	0	100	0.000811517	no	no	N	N
Isoform 1 of Artemin	IPI00129230	ARTN	2	3	1	1	1	1	0	0	0	1.92779	2.84937	0.98841	1.00415	1.02407	0.985072	0	0	0	3.82675	0.0494336	no	no	Y	Y
Anamorsin	IPI00187301	CIAPIN1	4	3	1	7	10	7	4	5	4	3.85557	2.84937	0.98841	7.02907	10.2407	6.8955	4.26986	5.12622	4.00697	-2.44161	0.0155433	no	no	N	Y
Putative uncharacterized protein	IPI00134344	SPTBN2	2	4	1	0	1	0	1	1	0	1.92779	3.79915	0.98841	0	1.02407	0	1.06747	1.02524	0	4.30916	0.0249415	no	no	N	N
Probable fructose-2,6-bisphosphatase TIGAR	IPI00227451	C12orf5	3	0	2	0	1	0	0	0	0	2.89168	0	1.97682	0	1.02407	0	0	0	0	9.50811	0.0362725	no	no	N	N
Putative uncharacterized protein	IPI00228864	4930595M18Rik	1	1	2	0	0	0	0	0	0	0.963893	0.949789	1.97682	0	0	0	0	0	0	100	0.00352135	no	no	N	N
Probable tRNA(His) guanylyltransferase	IPI00110860	THG1L	1	1	2	0	0	0	0	0	0	0.963893	0.949789	1.97682	0	0	0	0	0	0	100	0.00352135	no	no	Y	N
Proteasome maturation protein	IPI00133070	POMP	1	1	2	0	0	0	0	0	0	0.963893	0.949789	1.97682	0	0	0	0	0	0	100	0.00352135	no	no	N	Y
Oligoribonuclease, mitochondrial (Fragment)	IPI00173343	REXO2	1	1	2	4	2	3	7	9	8	0.963893	0.949789	1.97682	4.01661	2.04815	2.95522	7.47226	9.2272	8.01394	-4.33535	0.00738461	no	no	N	Y
Platelet-derived growth factor subunit B	IPI00132238	PDGFB	1	1	2	2	2	5	4	4	5	0.963893	0.949789	1.97682	2.0083	2.04815	4.92536	4.26986	4.10098	5.00871	-2.87384	0.0285878	no	no	Y	Y
StAR-related lipid transfer protein 5	IPI00284769	STARD5	1	1	2	0	0	1	0	0	0	0.963893	0.949789	1.97682	0	0	0.985072	0	0	0	7.89892	0.036736	no	no	N	N
Isoform 1 of Zinc finger Ran-binding domain-containing protein 2	IPI00126804	ZRANB2	1	1	2	0	0	1	0	0	0	0.963893	0.949789	1.97682	0	0	0.985072	0	0	0	7.89892	0.036736	no	no	N	N
60S ribosomal protein L14	IPI00133185	RPL14	2	1	2	0	0	0	0	0	0	1.92779	0.949789	1.97682	0	0	0	0	0	0	100	0.00129996	no	no	N	N
Angiogenin	IPI00125082	ANG	2	1	2	0	1	1	0	0	0	1.92779	0.949789	1.97682	0	1.02407	0.985072	0	0	0	4.8323	0.0464155	no	no	Y	Y
Rho-associated protein kinase 2	IPI00108150	ROCK2	1	2	2	0	0	0	0	0	1	0.963893	1.89958	1.97682	0	0	0	0	0	1.00174	9.66374	0.0135927	no	no	N	N
Prefoldin subunit 6	IPI00138238	PFDN6	1	2	2	6	5	4	2	3	4	0.963893	1.89958	1.97682	6.02491	5.12037	3.94029	2.13493	3.07573	4.00697	-2.51051	0.0386615	no	no	N	Y
Ladinin-1	IPI00319558	LAD1	1	2	2	14	8	11	4	2	2	0.963893	1.89958	1.97682	14.0581	8.19258	10.8358	4.26986	2.05049	2.00348	-4.27767	0.0497817	no	no	N	N
RNA (guanine-9-) methyltransferase domain containing 2	IPI00224572	RG9MTD2	2	2	2	0	0	0	0	0	0	1.92779	1.89958	1.97682	0	0	0	0	0	0	100	0.000504498	no	no	N	N
Protein S100-A14	IPI00133621	S100A14	2	2	2	0	0	0	0	0	0	1.92779	1.89958	1.97682	0	0	0	0	0	0	100	0.000504498	no	no	N	Y
Isoform 1 of Eukaryotic initiation factor 4A-II	IPI00400432	EIF4A2	2	2	2	1	1	1	0	0	0	1.92779	1.89958	1.97682	1.00415	1.02407	0.985072	0	0	0	3.85238	0.0494336	no	no	N	N
retinoblastoma binding protein 5	IPI00226384	RBBP5	1	3	2	0	0	0	0	0	0	0.963893	2.84937	1.97682	0	0	0	0	0	0	100	0.000823166	no	no	N	N
Putative uncharacterized protein	IPI00314984	SFRS13A	2	3	2	0	0	0	1	2	1	1.92779	2.84937	1.97682	0	0	0	1.06747	2.05049	1.00174	3.27887	0.0490739	no	no	N	Y
Isoform 2 of N-acetylglucosamine-1-phosphotransferase subunit gamma	IPI00225889	GNPTG	3	3	2	1	1	0	1	1	1	2.89168	2.84937	1.97682	1.00415	1.02407	0	1.06747	1.02524	1.00174	3.01322	0.0469888	no	no	Y	Y
Isoform 1 of CAP-Gly domain-containing linker protein 1	IPI00123063	CLIP1	1	4	2	1	0	1	0	0	1	0.963893	3.79915	1.97682	1.00415	0	0.985072	0	0	1.00174	4.50682	0.0244746	no	no	N	N
Putative uncharacterized protein	IPI00110658	HBA1/HBA2	1	4	2	0	1	1	1	0	0	0.963893	3.79915	1.97682	0	1.02407	0.985072	1.06747	0	0	4.38136	0.024869	no	no	N	N
GUGU alpha	IPI00469387	FETUB	4	4	2	0	0	0	3	1	1	3.85557	3.79915	1.97682	0	0	0	3.2024	1.02524	1.00174	3.68363	0.0190273	no	no	Y	Y
Isoform 1 of Protein CDV3	IPI00227808	CDV3	5	4	2	16	18	24	6	8	6	4.81947	3.79915	1.97682	16.0664	18.4333	23.6417	6.40479	8.20195	6.01045	-3.71663	0.0151734	no	no	N	N
Xaa-Pro dipeptidase	IPI00406419	PEPD	2	1	3	4	6	10	9	9	7	1.92779	0.949789	2.96523	4.01661	6.14444	9.85072	9.60719	9.2272	7.0122	-3.92434	0.000816988	no	no	N	N
Isoform 1 of U1 small nuclear ribonucleoprotein 70 kDa	IPI00625105	SNRNP70	1	2	3	0	0	0	0	0	0	0.963893	1.89958	2.96523	0	0	0	0	0	0	100	0.000842225	no	no	N	N
60S ribosomal protein L31	IPI00123007		2	2	3	0	0	0	1	1	1	1.92779	1.89958	2.96523	0	0	0	1.06747	1.02524	1.00174	4.39018	0.0221885	no	no	N	N
Bifunctional ATP-dependent dihydroxyacetone kinase/FAD-AMP lyase (cyclizing)	IPI00310669	DAK	3	2	3	1	2	2	0	0	0	2.89168	1.89958	2.96523	1.00415	2.04815	1.97014	0	0	0	3.08873	0.0469888	no	no	N	N
Isoform 1 of Mannosyl-oligosaccharide 1,2-alpha-mannosidase IB	IPI00131609	MAN1A2	3	4	3	1	0	1	1	3	1	2.89168	3.79915	2.96523	1.00415	0	0.985072	1.06747	3.07573	1.00174	2.70699	0.0407727	no	no	N	Y
Coiled-coil-helix-coiled-coil-helix domain-containing protein 7	IPI00169953	CHCHD7	4	4	3	2	2	2	0	0	0	3.85557	3.79915	2.96523	2.0083	2.04815	1.97014	0	0	0	3.52436	0.0122802	no	no	N	Y
Probable aminopeptidase NPEPL1	IPI00416303	NPEPL1	5	4	3	8	10	8	7	5	8	4.81947	3.79915	2.96523	8.03322	10.2407	7.88057	7.47226	5.12622	8.01394	-2.01863	0.0212329	no	no	N	N
Peptidyl-prolyl cis-trans isomerase NIMA-interacting 4	IPI00109696		2	5	3	11	7	8	6	4	4	1.92779	4.74894	2.96523	11.0457	7.16851	7.88057	6.40479	4.10098	4.00697	-2.10577	0.0291052	no	no	N	Y
Mitochondrial import inner membrane translocase subunit Tim13	IPI00134484	TIMM13	5	7	3	14	15	14	7	6	7	4.81947	6.64852	2.96523	14.0581	15.3611	13.791	7.47226	6.15146	7.0122	-2.21178	0.0167291	no	no	N	Y
Isopentenyl-diphosphate Delta-isomerase 1	IPI00115850	IDI1	4	8	3	17	15	19	18	21	15	3.85557	7.59831	2.96523	17.0706	15.3611	18.7164	19.2144	21.5301	15.0261	-3.70753	2.15933e-05	no	no	N	N
Isoform 1 of N-acetylmuramoyl-L-alanine amidase	IPI00165807	PGLYRP2	1	1	4	0	0	1	0	0	0	0.963893	0.949789	3.95364	0	0	0.985072	0	0	0	11.9125	0.0137832	no	no	Y	Y
Isoform 2 of Cytoskeleton-associated protein 5	IPI00317134	CKAP5	2	1	4	0	0	0	1	0	1	1.92779	0.949789	3.95364	0	0	0	1.06747	0	1.00174	6.60273	0.0128631	no	no	N	N
Isoform 1 of tRNA-nucleotidyltransferase 1, mitochondrial	IPI00187402	TRNT1	4	2	4	5	10	6	13	11	11	3.85557	1.89958	3.95364	5.02076	10.2407	5.91043	13.877	11.2777	11.0192	-2.95329	0.00276125	no	no	N	Y
Twisted gastrulation protein homolog 1	IPI00112506	TWSG1	2	3	4	0	0	0	2	0	2	1.92779	2.84937	3.95364	0	0	0	2.13493	0	2.00348	4.21939	0.0172726	no	no	Y	Y
3,2-trans-enoyl-CoA isomerase, mitochondrial	IPI00114416	ECI1	3	3	4	9	8	7	7	10	12	2.89168	2.84937	3.95364	9.03737	8.19258	6.8955	7.47226	10.2524	12.0209	-2.77838	0.00128487	no	no	N	Y
Phosphoribosylformylglycinamidine synthase	IPI00265406	PFAS	2	4	4	21	25	20	5	7	8	1.92779	3.79915	3.95364	21.0872	25.6018	19.7014	5.33733	7.17671	8.01394	-4.48932	0.0161249	no	no	N	N
40S ribosomal protein S7	IPI00136984	RPS7	4	4	4	2	0	0	1	1	1	3.85557	3.79915	3.95364	2.0083	0	0	1.06747	1.02524	1.00174	4.54984	0.00301441	no	no	N	Y
Neudesin	IPI00132005	NENF	4	4	4	2	1	1	1	2	0	3.85557	3.79915	3.95364	2.0083	1.02407	0.985072	1.06747	2.05049	0	3.25374	0.0109527	no	no	Y	Y
Cyclin-dependent kinases regulatory subunit 2	IPI00113194	CKS2	5	7	4	2	2	3	2	2	3	4.81947	6.64852	3.95364	2.0083	2.04815	2.95522	2.13493	2.05049	3.00523	2.17171	0.0346211	no	no	N	N
complement component 1, q subcomponent binding protein	IPI00132799	C1QBP	7	7	4	4	1	1	2	3	3	6.74725	6.64852	3.95364	4.01661	1.02407	0.985072	2.13493	3.07573	3.00523	2.43643	0.0126881	no	no	Y	Y
Phosphoglucomutase-2	IPI00338302		1	2	5	11	14	12	7	6	8	0.963893	1.89958	4.94205	11.0457	14.337	11.8209	7.47226	6.15146	8.01394	-3.76921	0.000889863	no	no	N	N
Nuclear transport factor 2	IPI00124149		6	3	5	11	8	10	6	7	7	5.78336	2.84937	4.94205	11.0457	8.19258	9.85072	6.40479	7.17671	7.0122	-1.82996	0.033905	no	no	N	Y
Putative uncharacterized protein	IPI00127129	GGTA1	4	4	5	2	1	1	1	0	2	3.85557	3.79915	4.94205	2.0083	1.02407	0.985072	1.06747	0	2.00348	3.5542	0.00564745	no	no	N	Y
similar to hCG45299 isoform 3	IPI00757181	LOC100045958	4	6	5	0	0	0	3	1	2	3.85557	5.69873	4.94205	0	0	0	3.2024	1.02524	2.00348	4.65289	0.00380137	no	no	N	N
Putative uncharacterized protein	IPI00223437	COPG	6	8	5	3	4	4	2	2	2	5.78336	7.59831	4.94205	3.01246	4.09629	3.94029	2.13493	2.05049	2.00348	2.12598	0.0246167	no	no	N	N
H2-D1 protein (Fragment)	IPI00845660	LOC676708	5	3	6	2	3	3	0	0	0	4.81947	2.84937	5.93046	2.0083	3.07222	2.95522	0	0	0	3.3847	0.0171386	no	no	N	N
15 kDa selenoprotein	IPI00112641	SEP15	5	7	6	3	1	1	2	2	2	4.81947	6.64852	5.93046	3.01246	1.02407	0.985072	2.13493	2.05049	2.00348	3.10395	0.00289854	no	no	Y	Y
SH3 domain-binding glutamic acid-rich-like protein	IPI00122265	SH3BGRL	6	6	7	10	12	10	12	13	11	5.78336	5.69873	6.91887	10.0415	12.2889	9.85072	12.8096	13.3282	11.0192	-1.88409	0.0100354	no	no	N	Y
Isoform 1 of Hyaluronidase-1	IPI00453571	HYAL1	5	7	7	2	4	1	0	2	1	4.81947	6.64852	6.91887	2.0083	4.09629	0.985072	0	2.05049	1.00174	3.62592	0.00230684	no	no	Y	Y
Cysteine and glycine-rich protein 1	IPI00123891	CSRP1	7	7	7	15	17	16	18	22	18	6.74725	6.64852	6.91887	15.0623	17.4092	15.7611	19.2144	22.5554	18.0314	-2.65901	7.75626e-05	no	no	N	N
Isoform Long of Ephrin-A5	IPI00114364	EFNA5	11	12	8	3	5	2	8	6	7	10.6028	11.3975	7.90728	3.01246	5.12037	1.97014	8.53972	6.15146	7.0122	1.8806	0.0163413	no	no	Y	Y
trypsin 4	IPI00128108	Try4	9	6	9	13	10	17	14	11	16	8.67504	5.69873	8.89569	13.054	10.2407	16.7462	14.9445	11.2777	16.0279	-1.76822	0.00984436	no	no	Y	Y
D-glucuronyl C5-epimerase	IPI00318215	GLCE	6	7	9	3	2	2	5	5	4	5.78336	6.64852	8.89569	3.01246	2.04815	1.97014	5.33733	5.12622	4.00697	1.98384	0.0249008	no	no	N	Y
Histone H2A type 1-F	IPI00229543	HIST1H2AG	7	7	9	0	0	0	4	3	3	6.74725	6.64852	8.89569	0	0	0	4.26986	3.07573	3.00523	4.30719	0.00439541	no	no	N	Y
Lysosomal alpha-mannosidase	IPI00381303	MAN2B1	8	11	9	20	19	18	68	49	62	7.71115	10.4477	8.89569	20.083	19.4574	17.7313	72.5876	50.237	62.108	-4.47623	0.0168656	no	no	Y	Y
60S ribosomal protein L30	IPI00222549		6	12	9	4	6	3	6	4	3	5.78336	11.3975	8.89569	4.01661	6.14444	2.95522	6.40479	4.10098	3.00523	1.95863	0.0158919	no	no	N	N
40S ribosomal protein S8	IPI00466820		4	5	10	2	2	2	3	2	3	3.85557	4.74894	9.8841	2.0083	2.04815	1.97014	3.2024	2.05049	3.00523	2.58859	0.0103891	no	no	N	N
hypothetical protein isoform 4	IPI00670735	LOC677317	10	11	10	27	27	37	27	30	32	9.63893	10.4477	9.8841	27.1121	27.65	36.4477	28.8216	30.7573	32.0558	-3.05038	2.80873e-06	no	no	N	N
Enhancer of rudimentary homolog	IPI00403589		10	14	10	7	9	7	6	4	4	9.63893	13.297	9.8841	7.02907	9.21666	6.8955	6.40479	4.10098	4.00697	1.74325	0.0201399	no	no	N	Y
GTP-binding nuclear protein Ran	IPI00134621		15	18	10	28	25	33	14	17	19	14.4584	17.0962	9.8841	28.1163	25.6018	32.5074	14.9445	17.4291	19.0331	-1.66067	0.0264605	no	no	N	Y
Protein CREG1	IPI00133103	CREG1	12	13	11	1	1	2	4	4	4	11.5667	12.3473	10.8725	1.00415	1.02407	1.97014	4.26986	4.10098	4.00697	4.24843	0.00010781	no	no	Y	Y
Receptor-type tyrosine-protein phosphatase gamma	IPI00114671	PTPRG	10	8	12	0	1	1	6	7	9	9.63893	7.59831	11.8609	0	1.02407	0.985072	6.40479	7.17671	9.01568	2.3651	0.0346709	no	no	Y	N
Cysteine-rich with EGF-like domain protein 2	IPI00111286	CRELD2	12	9	12	2	2	4	5	6	6	11.5667	8.5481	11.8609	2.0083	2.04815	3.94029	5.33733	6.15146	6.01045	2.5083	0.00173765	no	no	Y	Y
Glutamate dehydrogenase 1, mitochondrial	IPI00114209	GLUD1	11	10	12	15	20	19	23	20	23	10.6028	9.49789	11.8609	15.0623	20.4815	18.7164	24.5517	20.5049	23.0401	-1.91412	0.0010071	no	no	Y	N
Eukaryotic translation initiation factor 1A, X-chromosomal	IPI00308984	EIF1AX	16	11	12	6	4	6	7	9	8	15.4223	10.4477	11.8609	6.02491	4.09629	5.91043	7.47226	9.2272	8.01394	1.85205	0.00749657	no	no	N	N
Ras-related protein Rab-1A	IPI00114560	RAB1A	14	14	12	11	10	9	6	6	7	13.4945	13.297	11.8609	11.0457	10.2407	8.86565	6.40479	6.15146	7.0122	1.55479	0.0413192	no	no	N	N
ferritin light chain 2	IPI00625129	FTL	10	11	13	14	15	15	15	20	16	9.63893	10.4477	12.8493	14.0581	15.3611	14.7761	16.012	20.5049	16.0279	-1.46861	0.0474746	no	no	N	N
Carboxypeptidase A4	IPI00467122	CPA4	17	13	14	5	6	7	9	8	9	16.3862	12.3473	13.8377	5.02076	6.14444	6.8955	9.60719	8.20195	9.01568	1.89688	0.00348279	no	no	Y	Y
39 kDa protein	IPI00130670		9	15	14	17	20	21	15	17	16	8.67504	14.2468	13.8377	17.0706	20.4815	20.6865	16.012	17.4291	16.0279	-1.46503	0.0370128	no	no	N	N
cell division cycle 10 homolog	IPI00224626	SEPT7	14	18	14	9	6	8	14	10	8	13.4945	17.0962	13.8377	9.03737	6.14444	7.88057	14.9445	10.2524	8.01394	1.57902	0.0226711	no	no	N	N
40S ribosomal protein SA	IPI00123604		16	14	15	31	24	31	13	19	19	15.4223	13.297	14.8261	31.1287	24.5778	30.5372	13.877	19.4796	19.0331	-1.59182	0.0266722	no	no	N	Y
protocadherin gamma subfamily C, 3	IPI00129613		13	15	15	8	11	6	5	6	5	12.5306	14.2468	14.8261	8.03322	11.2648	5.91043	5.33733	6.15146	5.00871	1.99509	0.00282867	no	no	Y	N
Putative uncharacterized protein	IPI00405351		18	19	15	5	2	3	4	4	3	17.3501	18.046	14.8261	5.02076	2.04815	2.95522	4.26986	4.10098	3.00523	4.69362	7.61429e-06	no	no	Y	N
Putative uncharacterized protein	IPI00467841		14	13	16	32	27	42	30	39	23	13.4945	12.3473	15.8146	32.1329	27.65	41.373	32.024	39.9845	23.0401	-2.35504	0.00016745	no	no	N	Y
Putative uncharacterized protein	IPI00929850		13	14	16	16	16	18	23	23	20	12.5306	13.297	15.8146	16.0664	16.3852	17.7313	24.5517	23.5806	20.0348	-1.42103	0.0444574	no	no	N	N
Isoform 1 of Protein SET	IPI00111560		20	22	16	4	2	3	8	6	6	19.2779	20.8953	15.8146	4.01661	2.04815	2.95522	8.53972	6.15146	6.01045	3.76748	5.5903e-05	no	no	N	N
Keratin, type II cytoskeletal 2 epidermal	IPI00622240	KRT2	28	13	17	33	26	24	25	26	20	26.989	12.3473	16.803	33.137	26.6259	23.6417	26.6866	26.6563	20.0348	-1.39637	0.0483871	no	no	N	N
Nucleoside diphosphate kinase B	IPI00127417	NME2	14	15	17	26	27	31	23	30	21	13.4945	14.2468	16.803	26.108	27.65	30.5372	24.5517	30.7573	21.0366	-1.80316	0.000631171	no	no	N	N
Neuropilin-1	IPI00123996	NRP1	21	19	18	3	0	0	11	8	9	20.2418	18.046	17.7914	3.01246	0	0	11.7421	8.20195	9.01568	3.50799	0.00648411	no	no	Y	Y
Isoform 1 of Keratin, type I cytoskeletal 10	IPI00798492	KRT10	34	18	19	36	29	35	37	35	33	32.7724	17.0962	18.7798	36.1495	29.6981	34.4775	39.4962	35.8835	33.0575	-1.52052	0.00597909	no	no	N	N
Septin-2	IPI00114945	SEPT2	14	20	21	13	9	9	11	13	13	13.4945	18.9958	20.7566	13.054	9.21666	8.86565	11.7421	13.3282	13.0227	1.53828	0.0190445	no	no	N	N
A disintegrin and metalloproteinase with thrombospondin motifs 1	IPI00130099	ADAMTS1	28	33	26	10	6	8	11	11	9	26.989	31.343	25.6987	10.0415	6.14444	7.88057	11.7421	11.2777	9.01568	2.99564	8.90622e-06	no	no	Y	N
H-2 class I histocompatibility antigen, L-D alpha chain	IPI00109996	H2-LD	26	25	27	16	18	17	12	8	11	25.0612	23.7447	26.6871	16.0664	18.4333	16.7462	12.8096	8.20195	11.0192	1.81306	0.00128921	no	no	Y	Y
Glyceraldehyde-3-phosphate dehydrogenase	IPI00273646		28	32	31	71	68	76	31	43	38	26.989	30.3932	30.6407	71.2948	69.637	74.8655	33.0914	44.0855	38.0662	-1.88042	0.0193173	no	no	N	Y
High mobility group protein B1	IPI00420261	HMGB1L1	41	41	31	10	3	9	9	13	9	39.5196	38.9413	30.6407	10.0415	3.07222	8.86565	9.60719	13.3282	9.01568	4.04602	7.25834e-06	no	no	N	N
Isoform 3 of Septin-11	IPI00420385	SEPT11	31	34	33	21	17	23	25	23	21	29.8807	32.2928	32.6175	21.0872	17.4092	22.6567	26.6866	23.5806	21.0366	1.43127	0.00778558	no	no	N	N
Profilin-1	IPI00224740	PFN1	32	31	35	88	75	80	50	59	58	30.8446	29.4434	34.5943	88.3654	76.8055	78.8057	53.3733	60.4894	58.1011	-2.19187	0.000134207	no	no	N	Y
Tubulin beta-5 chain	IPI00117352	TUBB	31	48	44	89	70	85	54	82	72	29.8807	45.5899	43.49	89.3696	71.6851	83.7311	57.6431	84.07	72.1255	-1.92763	0.000167441	no	no	N	N
C-X-C motif chemokine 5	IPI00116264	CXCL6	55	51	56	23	19	19	28	30	36	53.0141	48.4392	55.351	23.0955	19.4574	18.7164	29.889	30.7573	36.0627	1.98514	0.000185824	no	no	Y	Y
Histone H2A.x	IPI00230264	H2AFX	51	53	56	19	14	18	32	33	26	49.1586	50.3388	55.351	19.0789	14.337	17.7313	34.1589	33.8331	26.0453	2.13313	0.000499803	no	no	N	Y
Histone H2B type 1-F/J/L	IPI00114642		72	76	72	17	6	11	38	45	33	69.4003	72.1839	71.1655	17.0706	6.14444	10.8358	40.5637	46.136	33.0575	2.76643	0.00265478	no	no	N	N
Alpha-enolase	IPI00462072		108	115	116	165	169	178	118	119	127	104.1	109.226	114.656	165.685	173.068	175.343	125.961	122.004	127.221	-1.35569	0.0127641	no	no	N	N
Cathepsin L1	IPI00128154	CTSL2	129	122	121	32	34	34	84	67	85	124.342	115.874	119.598	32.1329	34.8185	33.4924	89.6671	68.6913	85.1481	2.09224	0.00330528	no	no	Y	Y
11 kDa protein	IPI00329998		139	146	140	33	15	32	89	63	75	133.981	138.669	138.377	33.137	15.3611	31.5223	95.0044	64.5904	75.1307	2.61181	0.00206457	no	no	N	N
Actin, cytoplasmic 1	IPI00110850	ACTB	135	158	142	269	236	272	197	216	241	130.126	150.067	140.354	270.117	241.681	267.94	210.291	221.453	241.42	-1.7274	6.93951e-06	no	no	N	N
Isoform M2 of Pyruvate kinase isozymes M1/M2	IPI00407130	PKM2	159	172	178	254	269	247	191	240	221	153.259	163.364	175.937	255.055	275.476	243.313	203.886	246.059	221.385	-1.467	0.000139686	no	no	N	N
Small EDRK-rich factor 2	IPI00172036	SERF2	0	0	0	5	5	6	0	0	0	0	0	0	5.02076	5.12037	5.91043	0	0	0	-100	0.0501332	no	no	N	Y
A disintegrin and metalloproteinase with thrombospondin motifs 4	IPI00469188	ADAMTS4	0	0	0	0	0	0	3	2	2	0	0	0	0	0	0	3.2024	2.05049	2.00348	-100	0.0501899	no	no	Y	N
Striatin	IPI00352986	STRN	0	0	0	3	5	4	0	0	0	0	0	0	3.01246	5.12037	3.94029	0	0	0	-100	0.0503514	no	no	N	N
Isoform 3 of 2-oxoglutarate and iron-dependent oxygenase domain-containing protein 1	IPI00264559	OGFOD1	0	0	0	0	0	0	3	3	2	0	0	0	0	0	0	3.2024	3.07573	2.00348	-100	0.0503783	no	no	N	N
M.musculus endogenous provirus env (Fragment)	IPI00463558	MYCN	0	0	0	0	0	0	3	4	4	0	0	0	0	0	0	3.2024	4.10098	4.00697	-100	0.0504163	no	no	N	N
Cysteine and glycine-rich protein 2	IPI00470178	CSRP2	0	0	0	4	5	3	0	0	0	0	0	0	4.01661	5.12037	2.95522	0	0	0	-100	0.050442	no	no	N	Y
Stromelysin-3	IPI00132396	MMP11	0	0	0	7	5	6	0	0	0	0	0	0	7.02907	5.12037	5.91043	0	0	0	-100	0.0507658	no	no	Y	N
Coiled-coil domain-containing protein 72	IPI00169469		0	0	0	3	5	3	0	0	0	0	0	0	3.01246	5.12037	2.95522	0	0	0	-100	0.0508239	no	no	N	Y
Isoform ARPP-16 of cAMP-regulated phosphoprotein 19	IPI00752633	ARPP19	0	0	0	4	3	2	0	0	0	0	0	0	4.01661	3.07222	1.97014	0	0	0	-100	0.0509247	no	no	N	Y
Isoform 2 of WD repeat domain phosphoinositide-interacting protein 1	IPI00153336	WIPI1	0	0	0	1	2	2	0	0	0	0	0	0	1.00415	2.04815	1.97014	0	0	0	-100	0.0510324	no	no	N	Y
Serpin B7	IPI00108725	SERPINB7	0	0	0	1	2	2	0	0	0	0	0	0	1.00415	2.04815	1.97014	0	0	0	-100	0.0510324	no	no	N	N
F-box-like/WD repeat-containing protein TBL1X	IPI00223056	TBL1X	0	0	0	8	9	8	0	0	0	0	0	0	8.03322	9.21666	7.88057	0	0	0	-100	0.0512578	no	no	N	Y
L-lactate dehydrogenase B chain	IPI00229510	LDHB	0	0	0	0	0	0	3	4	5	0	0	0	0	0	0	3.2024	4.10098	5.00871	-100	0.051446	no	no	N	Y
Renin binding protein, isoform CRA_a	IPI00124826	RENBP	0	0	0	0	0	0	3	5	4	0	0	0	0	0	0	3.2024	5.12622	4.00697	-100	0.0515511	no	no	N	N
Prostaglandin-H2 D-isomerase	IPI00114252	PTGDS	0	0	0	0	0	0	5	4	6	0	0	0	0	0	0	5.33733	4.10098	6.01045	-100	0.0516957	no	no	Y	Y
Ectonucleotide pyrophosphatase/phosphodiesterase family member 5	IPI00111163	ENPP5	0	0	0	0	0	0	7	6	7	0	0	0	0	0	0	7.47226	6.15146	7.0122	-100	0.0518366	no	no	Y	Y
Low-density lipoprotein receptor-related protein 5	IPI00135406	LRP5	0	0	0	3	6	4	0	0	0	0	0	0	3.01246	6.14444	3.94029	0	0	0	-100	0.0518775	no	no	Y	N
Isoform 1 of Vascular cell adhesion protein 1	IPI00126834	VCAM1	0	0	0	0	0	0	11	11	11	0	0	0	0	0	0	11.7421	11.2777	11.0192	-100	0.0524177	no	no	Y	Y
Matrix metalloproteinase-9	IPI00319200	MMP9	0	0	0	0	0	0	11	10	11	0	0	0	0	0	0	11.7421	10.2524	11.0192	-100	0.0524234	no	no	Y	Y
Platelet-derived growth factor receptor-like protein	IPI00468170	PDGFRL	0	0	0	0	0	0	7	10	10	0	0	0	0	0	0	7.47226	10.2524	10.0174	-100	0.0525282	no	no	Y	Y
PEST proteolytic signal-containing nuclear protein	IPI00553784	PCNP	0	0	0	10	5	6	0	0	0	0	0	0	10.0415	5.12037	5.91043	0	0	0	-100	0.0525832	no	no	N	Y
Vascular endothelial growth factor C	IPI00131065	VEGFC	0	0	0	0	0	0	9	13	11	0	0	0	0	0	0	9.60719	13.3282	11.0192	-100	0.0526848	no	no	Y	Y
Prostaglandin reductase 1	IPI00131887	PTGR1	0	0	0	0	0	0	16	12	15	0	0	0	0	0	0	17.0794	12.3029	15.0261	-100	0.0528583	no	no	N	N
Complement C1r-A subcomponent	IPI00407502	C1R	0	0	0	0	0	0	38	41	42	0	0	0	0	0	0	40.5637	42.035	42.0732	-100	0.0528885	no	no	Y	Y
Isoform 1 of Plasma glutamate carboxypeptidase	IPI00126050	PGCP	0	0	0	0	0	0	11	11	17	0	0	0	0	0	0	11.7421	11.2777	17.0296	-100	0.0530503	no	no	Y	Y
Insulin-like growth factor-binding protein 2	IPI00313327	IGFBP2	0	0	0	0	0	0	4	6	3	0	0	0	0	0	0	4.26986	6.15146	3.00523	-100	0.0531262	no	no	Y	Y
Alpha-2-macroglobulin	IPI00624663	Pzp	0	0	0	0	0	0	1	2	2	0	0	0	0	0	0	1.06747	2.05049	2.00348	-100	0.0531285	no	no	Y	Y
similar to hCG27535	IPI00381097	LOC113230	0	0	0	0	0	0	1	2	2	0	0	0	0	0	0	1.06747	2.05049	2.00348	-100	0.0531285	no	no	N	Y
MKIAA1466 protein (Fragment)	IPI00752400		0	0	0	0	0	0	6	3	4	0	0	0	0	0	0	6.40479	3.07573	4.00697	-100	0.0533465	no	no	N	N
Isoform 1 of Myc box-dependent-interacting protein 1	IPI00114352	BIN1	0	0	0	2	4	5	0	0	0	0	0	0	2.0083	4.09629	4.92536	0	0	0	-100	0.053385	no	no	N	N
Plastin-2	IPI00118892	LCP1	0	0	0	0	0	0	7	10	5	0	0	0	0	0	0	7.47226	10.2524	5.00871	-100	0.053494	no	no	N	Y
Isoform 1 of Intercellular adhesion molecule 1	IPI00122973	ICAM1	0	0	0	0	0	0	4	4	2	0	0	0	0	0	0	4.26986	4.10098	2.00348	-100	0.0537791	no	no	Y	Y
Semaphorin-7A	IPI00315280	SEMA7A	0	0	0	0	0	0	6	6	3	0	0	0	0	0	0	6.40479	6.15146	3.00523	-100	0.0538676	no	no	Y	N
Reticulon-4 receptor-like 2	IPI00356283	RTN4RL2	0	0	0	0	0	0	2	1	2	0	0	0	0	0	0	2.13493	1.02524	2.00348	-100	0.0540523	no	no	Y	Y
Inter-alpha-trypsin inhibitor heavy chain H3	IPI00124725	ITIH3	0	0	0	0	0	0	2	1	2	0	0	0	0	0	0	2.13493	1.02524	2.00348	-100	0.0540523	no	no	Y	Y
Carbonic anhydrase 2	IPI00121534	CA2	0	0	0	0	0	0	2	4	2	0	0	0	0	0	0	2.13493	4.10098	2.00348	-100	0.0542743	no	no	N	Y
Transmembrane protein 176B	IPI00387361	TMEM176B	0	0	0	0	0	0	11	5	5	0	0	0	0	0	0	11.7421	5.12622	5.00871	-100	0.0550742	no	no	N	Y
Striatin-3	IPI00229990	STRN3	0	0	0	1	2	3	0	0	0	0	0	0	1.00415	2.04815	2.95522	0	0	0	-100	0.0582574	no	no	N	N
AH receptor-interacting protein	IPI00117178	AIP	0	0	0	1	3	2	0	0	0	0	0	0	1.00415	3.07222	1.97014	0	0	0	-100	0.0588014	no	no	N	N
Isoform 1 of Prostaglandin reductase 2	IPI00134334	PTGR2	0	0	0	1	3	3	0	0	0	0	0	0	1.00415	3.07222	2.95522	0	0	0	-100	0.0590132	no	no	N	N
Phospholipase A1 member A	IPI00314451	PLA1A	0	0	0	0	0	0	1	2	3	0	0	0	0	0	0	1.06747	2.05049	3.00523	-100	0.0598222	no	no	Y	Y
lysosomal-associated protein transmembrane 4A	IPI00122648	LAPTM4A	0	0	0	0	0	0	1	3	2	0	0	0	0	0	0	1.06747	3.07573	2.00348	-100	0.0601312	no	no	N	N
N-acylethanolamine-hydrolyzing acid amidase	IPI00320157	NAAA	0	0	0	0	0	0	3	2	1	0	0	0	0	0	0	3.2024	2.05049	1.00174	-100	0.0614746	no	no	Y	Y
WNT1-inducible-signaling pathway protein 2	IPI00129116	WISP2	0	0	0	3	4	1	0	0	0	0	0	0	3.01246	4.09629	0.985072	0	0	0	-100	0.0619973	no	no	Y	Y
cell growth regulator with EF hand domain 1	IPI00347698	CGREF1	0	0	0	0	0	0	4	3	1	0	0	0	0	0	0	4.26986	3.07573	1.00174	-100	0.0637319	no	no	N	Y
Sorbitol dehydrogenase	IPI00753038	SORD	0	0	0	0	0	0	4	1	5	0	0	0	0	0	0	4.26986	1.02524	5.00871	-100	0.0647318	no	no	N	Y
similar to ribosomal protein L3	IPI00458105	Gm12816	0	0	0	1	1	2	0	0	0	0	0	0	1.00415	1.02407	1.97014	0	0	0	-100	0.0667242	no	no	N	N
COMM domain-containing protein 6	IPI00606952	COMMD6	0	0	0	1	1	2	0	0	0	0	0	0	1.00415	1.02407	1.97014	0	0	0	-100	0.0667242	no	no	N	Y
Isoform B2 of Lamin-B2	IPI00126191	LMNB2	0	0	0	1	1	2	0	0	0	0	0	0	1.00415	1.02407	1.97014	0	0	0	-100	0.0667242	no	no	N	N
Isoform 1 of UPF0424 protein C1orf128 homolog	IPI00845712	PITHD1	0	0	0	2	1	1	0	0	0	0	0	0	2.0083	1.02407	0.985072	0	0	0	-100	0.0668484	no	no	N	Y
Uncharacterized protein FLJ45252 homolog	IPI00874995	AAK1	0	0	0	0	1	2	0	1	0	0	0	0	0	1.02407	1.97014	0	1.02524	0	-100	0.0668567	no	no	N	Y
Isoamyl acetate-hydrolyzing esterase 1 homolog	IPI00119004	IAH1	0	0	0	2	1	0	0	0	1	0	0	0	2.0083	1.02407	0	0	0	1.00174	-100	0.0669648	no	no	Y	N
transforming growth factor, beta 3	IPI00135633	TGFB3	0	0	0	1	2	1	0	0	0	0	0	0	1.00415	2.04815	0.985072	0	0	0	-100	0.0669828	no	no	Y	Y
Pyridoxine-5'-phosphate oxidase	IPI00129096	PNPO	0	0	0	1	2	1	0	0	0	0	0	0	1.00415	2.04815	0.985072	0	0	0	-100	0.0669828	no	no	N	Y
Isoform 1 of Epidermal growth factor receptor substrate 15	IPI00117454	EPS15	0	0	0	1	2	1	0	0	0	0	0	0	1.00415	2.04815	0.985072	0	0	0	-100	0.0669828	no	no	Y	N
Beta-catenin-interacting protein 1	IPI00122060	CTNNBIP1	0	0	0	1	2	1	0	0	0	0	0	0	1.00415	2.04815	0.985072	0	0	0	-100	0.0669828	no	no	N	Y
Stromal membrane-associated protein 1	IPI00127492	SMAP1	0	0	0	1	2	1	0	0	0	0	0	0	1.00415	2.04815	0.985072	0	0	0	-100	0.0669828	no	no	N	N
Isoform 1 of UPF0364 protein C6orf211 homolog	IPI00117106	C6orf211	0	0	0	0	0	1	1	0	2	0	0	0	0	0	0.985072	1.06747	0	2.00348	-100	0.0670983	no	no	N	N
FK506-binding protein 10	IPI00122493	FKBP10	0	0	0	0	1	0	1	0	2	0	0	0	0	1.02407	0	1.06747	0	2.00348	-100	0.0674104	no	no	Y	Y
Putative hydroxypyruvate isomerase	IPI00153368	HYI	0	0	0	1	2	0	1	0	0	0	0	0	1.00415	2.04815	0	1.06747	0	0	-100	0.0676252	no	no	N	N
FK506-binding protein 5	IPI00338963	FKBP5	0	0	0	0	1	3	0	1	0	0	0	0	0	1.02407	2.95522	0	1.02524	0	-100	0.0710692	no	no	N	N
Isoform 1 of Kunitz-type protease inhibitor 2	IPI00123705	SPINT2	0	0	0	0	0	0	3	1	1	0	0	0	0	0	0	3.2024	1.02524	1.00174	-100	0.0738838	no	no	Y	N
41 kDa protein	IPI00515177	CRLF3	0	0	0	1	1	4	0	0	0	0	0	0	1.00415	1.02407	3.94029	0	0	0	-100	0.0754778	no	no	N	N
Coiled-coil domain-containing protein 25	IPI00153742	CCDC25	0	0	0	1	4	0	1	0	0	0	0	0	1.00415	4.09629	0	1.06747	0	0	-100	0.0770504	no	no	N	Y
Tetratricopeptide repeat protein 39C	IPI00112093	TTC39C	0	0	0	0	2	2	0	0	0	0	0	0	0	2.04815	1.97014	0	0	0	-100	0.1378	no	no	N	N
Unc-13 homolog B	IPI00649330	UNC13B	0	0	0	0	0	0	2	0	2	0	0	0	0	0	0	2.13493	0	2.00348	-100	0.140408	no	no	N	N
Secernin-1	IPI00112536	SCRN1	0	0	0	0	2	3	0	0	0	0	0	0	0	2.04815	2.95522	0	0	0	-100	0.141947	no	no	N	Y
N(G),N(G)-dimethylarginine dimethylaminohydrolase 2	IPI00336881	DDAH2	0	0	0	0	0	0	0	2	3	0	0	0	0	0	0	0	2.05049	3.00523	-100	0.142646	no	no	N	Y
Neuroblastoma suppressor of tumorigenicity 1	IPI00121310	NBL1	0	0	0	0	0	0	2	3	0	0	0	0	0	0	0	2.13493	3.07573	0	-100	0.144563	no	no	Y	N
superkiller viralicidic activity 2-like	IPI00454140	SKIV2L	0	0	0	1	0	2	0	0	0	0	0	0	1.00415	0	1.97014	0	0	0	-100	0.14727	no	no	N	N
Keratin, type II cuticular Hb6	IPI00405473	KRT86	0	0	0	2	0	1	0	0	0	0	0	0	2.0083	0	0.985072	0	0	0	-100	0.14787	no	no	N	N
Iron-sulfur cluster assembly 2 homolog, mitochondrial	IPI00120671	ISCA2	0	0	0	2	0	1	0	0	0	0	0	0	2.0083	0	0.985072	0	0	0	-100	0.14787	no	no	Y	Y
Gamma-aminobutyric acid receptor-associated protein	IPI00120754	GABARAP	0	0	0	0	1	2	0	0	0	0	0	0	0	1.02407	1.97014	0	0	0	-100	0.147879	no	no	N	Y
Isoform 1 of Focal adhesion kinase 1	IPI00113563	PTK2	0	0	0	2	1	0	0	0	0	0	0	0	2.0083	1.02407	0	0	0	0	-100	0.149049	no	no	N	N
Semaphorin-4C	IPI00890869	SEMA4C	0	0	0	2	1	0	0	0	0	0	0	0	2.0083	1.02407	0	0	0	0	-100	0.149049	no	no	Y	N
Cyclin-dependent kinase 4 inhibitor B	IPI00138143	CDKN2B	0	0	0	2	1	0	0	0	0	0	0	0	2.0083	1.02407	0	0	0	0	-100	0.149049	no	no	N	Y
Putative uncharacterized protein	IPI00320462	BPHL	0	0	0	2	1	0	0	0	0	0	0	0	2.0083	1.02407	0	0	0	0	-100	0.149049	no	no	N	Y
Furin	IPI00314624	FURIN	0	0	0	0	2	1	0	0	0	0	0	0	0	2.04815	0.985072	0	0	0	-100	0.149058	no	no	Y	N
cAMP-dependent protein kinase type II-beta regulatory subunit	IPI00224570	PRKAR2B	0	0	0	0	0	2	1	0	0	0	0	0	0	0	1.97014	1.06747	0	0	-100	0.149118	no	no	N	Y
Plastin-1	IPI00344681	PLS1	0	0	0	0	0	0	0	2	1	0	0	0	0	0	0	0	2.05049	1.00174	-100	0.149626	no	no	N	N
Isoform 1 of AIG2-like domain-containing protein 1	IPI00124027	A2LD1	0	0	0	1	2	0	0	0	0	0	0	0	1.00415	2.04815	0	0	0	0	-100	0.14963	no	no	N	Y
Pigment epithelium-derived factor	IPI00331088	SERPINF1	0	0	0	0	0	0	1	0	2	0	0	0	0	0	0	1.06747	0	2.00348	-100	0.150112	no	no	Y	Y
Molybdenum cofactor synthesis protein 2A	IPI00130416	MOCS2	0	0	0	0	1	0	2	0	0	0	0	0	0	1.02407	0	2.13493	0	0	-100	0.152496	no	no	N	N
Annexin A8	IPI00132756	ANXA8/ANXA8L1	0	0	0	0	0	0	2	1	0	0	0	0	0	0	0	2.13493	1.02524	0	-100	0.152527	no	no	N	N
Isoform 1 of E3 ubiquitin-protein ligase UBR2	IPI00468701	UBR2	0	0	0	0	0	3	0	1	0	0	0	0	0	0	2.95522	0	1.02524	0	-100	0.155664	no	no	N	N
Isoform 1 of Zinc phosphodiesterase ELAC protein 2	IPI00400401	ELAC2	0	0	0	3	1	0	0	0	0	0	0	0	3.01246	1.02407	0	0	0	0	-100	0.156431	no	no	N	N
Isoform 2 of CLIP-associating protein 1	IPI00669522	CLASP1	0	0	0	3	1	0	0	0	0	0	0	0	3.01246	1.02407	0	0	0	0	-100	0.156431	no	no	N	N
Isoform 1 of 5'-nucleotidase domain-containing protein 1	IPI00225949	NT5DC1	0	0	0	0	3	1	0	0	0	0	0	0	0	3.07222	0.985072	0	0	0	-100	0.156701	no	no	N	N
Keratin, type I cuticular Ha1	IPI00124945	KRT31	0	0	0	5	1	0	0	0	0	0	0	0	5.02076	1.02407	0	0	0	0	-100	0.161817	no	no	Y	N
UDP-GlcNAc:betaGal beta-1,3-N-acetylglucosaminyltransferase 7	IPI00467712	B3GNT7	0	0	0	0	0	2	0	0	0	0	0	0	0	0	1.97014	0	0	0	-100	0.331671	no	no	Y	Y
Fatty acid-binding protein, adipocyte	IPI00116705	FABP4	0	0	0	2	0	0	0	0	0	0	0	0	2.0083	0	0	0	0	0	-100	0.332416	no	no	N	Y
Protein POF1B	IPI00135996	POF1B	0	0	0	2	0	0	0	0	0	0	0	0	2.0083	0	0	0	0	0	-100	0.332416	no	no	N	Y
44 kDa protein	IPI00343451		0	0	0	0	2	0	0	0	0	0	0	0	0	2.04815	0	0	0	0	-100	0.333153	no	no	N	N
Isoform 1 of Sodium-coupled neutral amino acid transporter 5	IPI00226025	SLC38A5	0	0	0	0	0	0	0	2	0	0	0	0	0	0	0	0	2.05049	0	-100	0.333195	no	no	N	Y
complement component factor H	IPI00130010	CFH	0	0	0	0	0	0	0	0	3	0	0	0	0	0	0	0	0	3.00523	-100	0.334428	no	no	Y	N
Aggrecan core protein	IPI00119035	Acan	0	0	0	3	0	0	0	0	0	0	0	0	3.01246	0	0	0	0	0	-100	0.334491	no	no	Y	Y
Serine incorporator 3	IPI00319078	SERINC3	0	0	0	0	0	0	2	0	0	0	0	0	0	0	0	2.13493	0	0	-100	0.334625	no	no	Y	Y
Exosome complex exonuclease RRP44	IPI00407764	DIS3	0	0	0	4	0	0	0	0	0	0	0	0	4.01661	0	0	0	0	0	-100	0.335433	no	no	N	N
Leucine-rich repeat-containing protein 15	IPI00330681	LRRC15	0	0	0	4	0	0	0	0	0	0	0	0	4.01661	0	0	0	0	0	-100	0.335433	no	no	Y	Y
41 kDa protein	IPI00889954	HP	1	0	0	0	1	0	3	1	2	0.963893	0	0	0	1.02407	0	3.2024	1.02524	2.00348	-3.76349	0.168415	no	no	Y	Y
22 kDa protein	IPI00881776	NFU1	1	0	0	1	0	1	1	2	1	0.963893	0	0	1.00415	0	0.985072	1.06747	2.05049	1.00174	-3.16888	0.226903	no	no	N	N
Isoform 1 of Adrenodoxin-like protein, mitochondrial	IPI00132087	FDX1L	1	0	0	0	1	1	2	2	0	0.963893	0	0	0	1.02407	0.985072	2.13493	2.05049	0	-3.2133	0.226903	no	no	Y	N
Uncharacterized protein C9orf119 homolog	IPI00170074	C9orf119	1	0	0	2	2	3	0	0	0	0.963893	0	0	2.0083	2.04815	2.95522	0	0	0	-3.63716	0.255379	no	no	N	Y
Sjoegren syndrome/scleroderma autoantigen 1 homolog	IPI00319160	SSSCA1	1	0	0	2	2	1	0	0	0	0.963893	0	0	2.0083	2.04815	0.985072	0	0	0	-2.61519	0.329771	no	no	N	Y
Keratin, type I cytoskeletal 19	IPI00112947	Krt19	1	0	0	5	6	2	0	0	0	0.963893	0	0	5.02076	6.14444	1.97014	0	0	0	-6.81369	0.344813	no	no	N	Y
Putative uncharacterized protein	IPI00319040	IDUA	1	0	0	0	0	0	3	1	2	0.963893	0	0	0	0	0	3.2024	1.02524	2.00348	-3.23227	0.356964	no	no	Y	Y
Mannosidase 2, alpha 2, isoform CRA_c	IPI00224294	MAN2A2	1	0	0	0	0	0	4	1	5	0.963893	0	0	0	0	0	4.26986	1.02524	5.00871	-5.34489	0.39844	no	no	N	Y
Isoform 2 of SWI/SNF complex subunit SMARCC2	IPI00381019	SMARCC2	1	0	0	0	1	0	0	1	2	0.963893	0	0	0	1.02407	0	0	1.02524	2.00348	-2.10231	0.476324	no	no	N	N
Nuclear receptor 2C2-associated protein	IPI00622220	NR2C2AP	1	0	0	1	0	2	0	0	0	0.963893	0	0	1.00415	0	1.97014	0	0	0	-1.54286	0.692507	no	no	N	Y
similar to Scoc protein	IPI00458011	Gm16500	1	0	0	0	0	0	0	1	2	0.963893	0	0	0	0	0	0	1.02524	2.00348	-1.57109	0.699309	no	no	N	Y
Keratin, type II cuticular Hb5	IPI00331459	KRT85	1	0	0	4	0	1	0	0	0	0.963893	0	0	4.01661	0	0.985072	0	0	0	-2.59452	0.78854	no	no	N	N
Mast cell protease 8	IPI00120351	Mcpt8	2	0	0	0	0	0	0	0	0	1.92779	0	0	0	0	0	0	0	0	100	0.105089	no	no	Y	Y
Npas3 protein (Fragment)	IPI00849590	NPAS3	2	0	0	0	0	0	0	0	0	1.92779	0	0	0	0	0	0	0	0	100	0.105089	no	no	N	N
Isoform 1 of Hepatoma-derived growth factor-related protein 3	IPI00224067	HDGFRP3	2	0	0	0	0	0	0	0	0	1.92779	0	0	0	0	0	0	0	0	100	0.105089	no	no	N	Y
similar to mKIAA0910 protein	IPI00850983	SYNJ1	2	0	0	0	0	1	0	0	0	1.92779	0	0	0	0	0.985072	0	0	0	3.914	0.36797	no	no	N	N
glucosaminyl (N-acetyl) transferase 1, core 2	IPI00177158	GCNT1	2	0	0	0	0	0	2	2	2	1.92779	0	0	0	0	0	2.13493	2.05049	2.00348	-1.60518	0.575368	no	no	N	N
Isoform 4 of Nephronectin	IPI00124689	NPNT	0	1	0	1	0	0	3	3	5	0	0.949789	0	1.00415	0	0	3.2024	3.07573	5.00871	-6.47038	0.130738	no	no	Y	N
Cell division cycle 5-related protein	IPI00284444	CDC5L	0	1	0	5	4	6	0	1	0	0	0.949789	0	5.02076	4.09629	5.91043	0	1.02524	0	-8.45069	0.13207	no	no	N	N
Protein phosphatase 1 regulatory subunit 14B	IPI00623545	PPP1R14B	0	1	0	4	5	2	0	0	1	0	0.949789	0	4.01661	5.12037	1.97014	0	0	1.00174	-6.3745	0.142223	no	no	Y	Y
BAT2 domain containing 1	IPI00330171	PRRC2C	0	1	0	2	2	2	0	0	1	0	0.949789	0	2.0083	2.04815	1.97014	0	0	1.00174	-3.69995	0.155368	no	no	N	N
Thiopurine S-methyltransferase	IPI00115215	TPMT	0	1	0	2	3	2	0	0	0	0	0.949789	0	2.0083	3.07222	1.97014	0	0	0	-3.7117	0.258137	no	no	N	N
Heme oxygenase 2	IPI00309322	HMOX2	0	1	0	3	2	3	0	0	0	0	0.949789	0	3.01246	2.04815	2.95522	0	0	0	-4.21979	0.265978	no	no	N	N
Bcl-2-like protein 13	IPI00321499	BCL2L13	0	1	0	3	2	3	0	0	0	0	0.949789	0	3.01246	2.04815	2.95522	0	0	0	-4.21979	0.265978	no	no	N	N
6-pyruvoyl tetrahydrobiopterin synthase	IPI00154100	PTS	0	1	0	0	0	0	3	2	2	0	0.949789	0	0	0	0	3.2024	2.05049	2.00348	-3.81999	0.279718	no	no	N	Y
ATP synthase subunit e, mitochondrial	IPI00111770	ATP5I	0	1	0	1	1	2	0	0	1	0	0.949789	0	1.00415	1.02407	1.97014	0	0	1.00174	-2.63222	0.329768	no	no	N	Y
Putative uncharacterized protein	IPI00409360	ACOX1	0	1	0	3	5	8	0	0	0	0	0.949789	0	3.01246	5.12037	7.88057	0	0	0	-8.42998	0.336167	no	no	N	Y
Nitrilase 1	IPI00128873	NIT1	0	1	0	1	3	1	0	0	0	0	0.949789	0	1.00415	3.07222	0.985072	0	0	0	-2.66451	0.42652	no	no	N	Y
Ubiquitin-conjugating enzyme E2 S	IPI00121891	UBE2S	0	1	0	1	2	1	0	0	0	0	0.949789	0	1.00415	2.04815	0.985072	0	0	0	-2.1254	0.476324	no	no	N	N
similar to rat GCP360 isoform 9	IPI00665421	GOLGB1	0	1	0	0	0	0	0	2	3	0	0.949789	0	0	0	0	0	2.05049	3.00523	-2.6615	0.688868	no	no	N	N
cDNA sequence BC003993, isoform CRA_a	IPI00752806	CWC22	0	1	0	1	0	0	0	0	2	0	0.949789	0	1.00415	0	0	0	0	2.00348	-1.58332	0.694605	no	no	N	N
U6 snRNA-associated Sm-like protein LSm7	IPI00132901		0	1	0	0	3	0	0	0	0	0	0.949789	0	0	3.07222	0	0	0	0	-1.61732	0.760959	no	no	N	N
Ki-67 protein	IPI00124959	MKI67	0	1	0	0	0	2	0	0	0	0	0.949789	0	0	0	1.97014	0	0	0	-1.03715	0.791903	no	no	N	N
Isoform 1 of Bifunctional heparan sulfate N-deacetylase/N-sulfotransferase 1	IPI00404189	NDST1	1	1	0	1	1	0	4	3	3	0.963893	0.949789	0	1.00415	1.02407	0	4.26986	3.07573	3.00523	-3.23435	0.100672	no	no	N	Y
Hepatitis B virus X-interacting protein homolog	IPI00132747	HBXIP	1	1	0	1	1	1	2	2	2	0.963893	0.949789	0	1.00415	1.02407	0.985072	2.13493	2.05049	2.00348	-2.40432	0.230657	no	no	N	Y
CDKN2AIP N-terminal-like protein	IPI00134102	CDKN2AIPNL	1	1	0	2	1	2	0	0	0	0.963893	0.949789	0	2.0083	1.02407	1.97014	0	0	0	-1.30704	0.738926	no	no	N	N
Phosphotriesterase-related protein	IPI00121517	PTER	2	1	0	1	1	2	0	0	0	1.92779	0.949789	0	1.00415	1.02407	1.97014	0	0	0	1.43937	0.645813	no	no	N	N
dCTP pyrophosphatase 1	IPI00135700	DCTPP1	2	1	0	3	4	3	0	0	0	1.92779	0.949789	0	3.01246	4.09629	2.95522	0	0	0	-1.74869	0.717024	no	no	N	Y
Mitochondrial intermembrane space import and assembly protein 40	IPI00124389	CHCHD4	2	1	0	2	2	3	0	0	0	1.92779	0.949789	0	2.0083	2.04815	2.95522	0	0	0	-1.21833	0.799249	no	no	N	Y
Calponin-2	IPI00116649	CNN2	0	2	0	1	0	0	4	3	3	0	1.89958	0	1.00415	0	0	4.26986	3.07573	3.00523	-2.98882	0.234529	no	no	N	N
Protein C20orf11 homolog	IPI00110487	C20orf11	0	2	0	1	0	0	0	0	0	0	1.89958	0	1.00415	0	0	0	0	0	3.78344	0.365726	no	no	N	N
Hexose-6-phosphate dehydrogenase	IPI00222809	H6PD	0	2	0	2	0	0	2	1	2	0	1.89958	0	2.0083	0	0	2.13493	1.02524	2.00348	-1.88778	0.422758	no	no	Y	Y
Ribosome biogenesis protein WDR12	IPI00121562	WDR12	0	2	0	3	3	7	0	0	0	0	1.89958	0	3.01246	3.07222	6.8955	0	0	0	-3.4166	0.438337	no	no	N	Y
hypothetical protein LOC217843	IPI00652566	KIAA1409	0	2	0	0	0	0	1	1	1	0	1.89958	0	0	0	0	1.06747	1.02524	1.00174	1.22773	0.796879	no	no	N	Y
Mitogen-activated protein kinase scaffold protein 1	IPI00133047	LAMTOR3	0	2	0	0	0	0	2	1	1	0	1.89958	0	0	0	0	2.13493	1.02524	1.00174	-1.09549	0.945079	no	no	N	N
Isoform 4 of Tudor domain-containing protein PHF20L1	IPI00876302	PHF20L1	0	2	0	1	2	1	0	0	0	0	1.89958	0	1.00415	2.04815	0.985072	0	0	0	-1.0627	0.953248	no	no	N	N
Protein dpy-30 homolog	IPI00117168	DPY30	1	2	0	4	1	2	2	2	1	0.963893	1.89958	0	4.01661	1.02407	1.97014	2.13493	2.05049	1.00174	-2.12993	0.217337	no	no	N	Y
Isoform 1 of Core-binding factor subunit beta	IPI00116450	CBFB	1	2	0	1	3	2	0	2	3	0.963893	1.89958	0	1.00415	3.07222	1.97014	0	2.05049	3.00523	-1.9386	0.28556	no	no	N	N
Isoform 1 of Protein canopy homolog 3	IPI00119039	CNPY3	1	2	0	1	0	0	1	1	1	0.963893	1.89958	0	1.00415	0	0	1.06747	1.02524	1.00174	1.39729	0.645813	no	no	Y	N
Nucleolar protein 16	IPI00458704	NOP16	0	3	0	0	0	0	0	0	0	0	2.84937	0	0	0	0	0	0	0	100	0.105129	no	no	N	Y
tRNA (adenine-N(1)-)-methyltransferase catalytic subunit TRMT61A	IPI00330705	TRMT61A	0	3	0	0	1	0	0	0	0	0	2.84937	0	0	1.02407	0	0	0	0	5.56477	0.407167	no	no	N	Y
Hexokinase-2	IPI00114342	HK2	0	3	0	1	2	1	1	2	2	0	2.84937	0	1.00415	2.04815	0.985072	1.06747	2.05049	2.00348	-1.60717	0.478575	no	no	N	N
Chromobox protein homolog 5	IPI00123755	CBX5	3	3	0	1	1	1	1	0	1	2.89168	2.84937	0	1.00415	1.02407	0.985072	1.06747	0	1.00174	2.25914	0.17378	no	no	N	Y
Putative uncharacterized protein	IPI00349401	SF3B2	3	3	0	4	5	4	0	3	2	2.89168	2.84937	0	4.01661	5.12037	3.94029	0	3.07573	2.00348	-1.58129	0.31628	no	no	N	N
Protein S100-A4	IPI00124096	S100A4	0	0	1	6	5	4	0	1	1	0	0	0.98841	6.02491	5.12037	3.94029	0	1.02524	1.00174	-8.65661	0.0501837	no	no	N	Y
Mps one binder kinase activator-like 3	IPI00420832	MOBKL3	0	0	1	2	5	3	1	1	0	0	0	0.98841	2.0083	5.12037	2.95522	1.06747	1.02524	0	-6.15969	0.057696	no	no	N	Y
53 kDa protein	IPI00928022	FNTB	0	0	1	1	1	1	1	2	2	0	0	0.98841	1.00415	1.02407	0.985072	1.06747	2.05049	2.00348	-4.11506	0.105968	no	no	N	Y
Ubiquitin-fold modifier 1	IPI00139378	UFM1	0	0	1	1	2	1	1	2	1	0	0	0.98841	1.00415	2.04815	0.985072	1.06747	2.05049	1.00174	-4.12636	0.105968	no	no	N	N
Abhydrolase domain-containing protein 11	IPI00170213	ABHD11	0	0	1	0	1	0	2	1	2	0	0	0.98841	0	1.02407	0	2.13493	1.02524	2.00348	-3.13014	0.226903	no	no	Y	Y
Isoform 1 of Putative sodium-coupled neutral amino acid transporter 10	IPI00228647	SLC38A10	0	0	1	2	2	2	0	0	0	0	0	0.98841	2.0083	2.04815	1.97014	0	0	0	-3.04863	0.237324	no	no	Y	Y
Ubiquitin-conjugating enzyme E2 A	IPI00130521	UBE2A	0	0	1	3	3	2	0	0	0	0	0	0.98841	3.01246	3.07222	1.97014	0	0	0	-4.07464	0.27287	no	no	N	Y
Isoform 2 of Putative deoxyribonuclease TATDN1	IPI00875988	TATDN1	0	0	1	0	1	0	1	1	2	0	0	0.98841	0	1.02407	0	1.06747	1.02524	2.00348	-2.59015	0.329768	no	no	N	N
Hepatocyte growth factor activator	IPI00227857	HGFAC	0	0	1	0	0	0	11	7	8	0	0	0.98841	0	0	0	11.7421	7.17671	8.01394	-13.6243	0.339587	no	no	Y	Y
basophilic leukemia expressed protein BLES03	IPI00122620	C11orf68	0	0	1	1	3	3	0	0	0	0	0	0.98841	1.00415	3.07222	2.95522	0	0	0	-3.55702	0.347963	no	no	Y	Y
WW domain-binding protein 11	IPI00123333	WBP11	0	0	1	2	1	1	0	0	0	0	0	0.98841	2.0083	1.02407	0.985072	0	0	0	-2.03228	0.476324	no	no	N	N
oxidation resistance 1 isoform D	IPI00654216	OXR1	0	0	1	0	2	0	0	0	1	0	0	0.98841	0	2.04815	0	0	0	1.00174	-1.54283	0.706659	no	no	N	N
Sorting nexin-5	IPI00112053	SNX5	0	0	1	0	0	3	0	0	0	0	0	0.98841	0	0	2.95522	0	0	0	-1.49493	0.764139	no	no	N	N
Centrin-2	IPI00128741	CETN2	0	0	1	2	0	0	0	0	0	0	0	0.98841	2.0083	0	0	0	0	0	-1.01593	0.784626	no	no	N	Y
FK506-binding protein 9	IPI00130486	FKBP9	1	0	1	1	0	0	1	2	4	0.963893	0	0.98841	1.00415	0	0	1.06747	2.05049	4.00697	-2.08192	0.396381	no	no	Y	Y
similar to zinc RING finger protein SAG	IPI00663178	LOC639931	1	0	1	3	0	3	0	0	2	0.963893	0	0.98841	3.01246	0	2.95522	0	0	2.00348	-2.04148	0.440886	no	no	N	Y
Ribose-phosphate pyrophosphokinase	IPI00318204	PRPS1	1	0	1	2	4	2	0	0	0	0.963893	0	0.98841	2.0083	4.09629	1.97014	0	0	0	-2.068	0.559672	no	no	N	N
Sphingomyelin phosphodiesterase	IPI00137792	SMPD1	1	0	1	0	0	0	6	3	2	0.963893	0	0.98841	0	0	0	6.40479	3.07573	2.00348	-2.94114	0.665199	no	no	N	Y
PDZ and LIM domain protein 2	IPI00153375	PDLIM2	1	0	1	2	1	1	0	1	0	0.963893	0	0.98841	2.0083	1.02407	0.985072	0	1.02524	0	-1.29147	0.738926	no	no	N	Y
MKIAA3013 protein	IPI00874991	SCAF11	1	0	1	0	0	0	2	0	1	0.963893	0	0.98841	0	0	0	2.13493	0	1.00174	1.24482	0.796879	no	no	N	Y
Zinc finger protein-like 1	IPI00119045	ZFPL1	1	0	1	0	2	1	0	0	0	0.963893	0	0.98841	0	2.04815	0.985072	0	0	0	1.28728	0.796879	no	no	N	N
Lysozyme C-2	IPI00107952	Lyz1/Lyz2	0	1	1	2	2	1	3	2	1	0	0.949789	0.98841	2.0083	2.04815	0.985072	3.2024	2.05049	1.00174	-2.91408	0.121645	no	no	Y	Y
Protein C10	IPI00127501	C12orf57	0	1	1	5	0	2	1	2	1	0	0.949789	0.98841	5.02076	0	1.97014	1.06747	2.05049	1.00174	-2.86622	0.165124	no	no	Y	Y
Nucleosome-binding protein 1	IPI00311626	HMGN5	0	1	1	0	0	2	0	0	0	0	0.949789	0.98841	0	0	1.97014	0	0	0	1.96757	0.436341	no	no	N	N
Isoform 1 of Nuclear pore complex protein Nup93	IPI00222307	NUP93	0	1	1	3	3	2	0	0	0	0	0.949789	0.98841	3.01246	3.07222	1.97014	0	0	0	-2.07791	0.455055	no	no	N	N
Peroxisomal multifunctional enzyme type 2	IPI00331628	HSD17B4	0	1	1	1	3	2	0	0	0	0	0.949789	0.98841	1.00415	3.07222	1.97014	0	0	0	-1.55983	0.598745	no	no	Y	Y
Ubiquitin-conjugating enzyme E2 E3	IPI00323176	UBE2E3	0	1	1	2	1	2	0	0	0	0	0.949789	0.98841	2.0083	1.02407	1.97014	0	0	0	-1.29051	0.738926	no	no	N	Y
Parkinson disease 7 domain-containing protein 1	IPI00224733	PDDC1	0	1	1	2	1	2	0	0	0	0	0.949789	0.98841	2.0083	1.02407	1.97014	0	0	0	-1.29051	0.738926	no	no	Y	Y
Isoform 1 of Polyadenylate-binding protein 2	IPI00136169	PABPN1	1	1	1	4	5	2	1	2	2	0.963893	0.949789	0.98841	4.01661	5.12037	1.97014	1.06747	2.05049	2.00348	-2.79601	0.067578	no	no	Y	N
Tubulin beta-2B chain	IPI00109061	TUBB2B	1	1	1	7	8	10	1	2	1	0.963893	0.949789	0.98841	7.02907	8.19258	9.85072	1.06747	2.05049	1.00174	-5.02949	0.0811719	no	no	N	Y
Heat shock factor-binding protein 1	IPI00133387	HSBP1	1	1	1	2	2	2	1	3	2	0.963893	0.949789	0.98841	2.0083	2.04815	1.97014	1.06747	3.07573	2.00348	-2.09733	0.217337	no	no	N	N
Zinc finger and BTB domain containing 8 opposite strand	IPI00162980	ZBTB8OS	1	1	1	3	2	1	2	2	2	0.963893	0.949789	0.98841	3.01246	2.04815	0.985072	2.13493	2.05049	2.00348	-2.10789	0.217337	no	no	N	Y
HD domain-containing protein 2	IPI00137694	HDDC2	1	1	1	3	2	5	1	0	1	0.963893	0.949789	0.98841	3.01246	2.04815	4.92536	1.06747	0	1.00174	-2.07698	0.235588	no	no	N	Y
Envelope protein	IPI00626977	CTSE	1	1	1	4	1	0	27	27	26	0.963893	0.949789	0.98841	4.01661	1.02407	0	28.8216	27.6816	26.0453	-15.0907	0.283173	no	no	Y	N
Putative hydrolase RBBP9	IPI00135277	RBBP9	1	1	1	2	3	2	1	0	2	0.963893	0.949789	0.98841	2.0083	3.07222	1.97014	1.06747	0	2.00348	-1.74385	0.371662	no	no	N	N
Peptidyl-prolyl cis-trans isomerase, mitochondrial	IPI00116228	PPIF	1	1	1	1	1	1	2	3	2	0.963893	0.949789	0.98841	1.00415	1.02407	0.985072	2.13493	3.07573	2.00348	-1.76208	0.371662	no	no	Y	Y
DNA-directed RNA polymerase II subunit RPB4	IPI00268215	POLR2D	1	1	1	3	3	3	0	0	0	0.963893	0.949789	0.98841	3.01246	3.07222	2.95522	0	0	0	-1.55748	0.548231	no	no	N	Y
Diablo homolog, mitochondrial	IPI00120937	DIABLO	1	1	1	3	3	1	1	0	0	0.963893	0.949789	0.98841	3.01246	3.07222	0.985072	1.06747	0	0	-1.40196	0.60879	no	no	N	Y
interferon receptor 2 isoform b precursor	IPI00395209	IFNAR2	1	1	1	1	1	1	2	2	1	0.963893	0.949789	0.98841	1.00415	1.02407	0.985072	2.13493	2.05049	1.00174	-1.41285	0.60879	no	no	Y	Y
SEC24 related gene family, member D	IPI00284595	SEC24D	1	1	1	0	2	2	0	0	0	0.963893	0.949789	0.98841	0	2.04815	1.97014	0	0	0	1.44444	0.645813	no	no	N	N
Xylosyltransferase 2	IPI00228810	XYLT2	1	1	1	0	0	0	2	1	1	0.963893	0.949789	0.98841	0	0	0	2.13493	1.02524	1.00174	1.39459	0.645813	no	no	Y	N
TP53-regulated inhibitor of apoptosis 1	IPI00112278	TRIAP1	1	1	1	2	2	4	0	0	0	0.963893	0.949789	0.98841	2.0083	2.04815	3.94029	0	0	0	-1.37775	0.738394	no	no	N	Y
Pirin	IPI00109437	PIR	1	1	1	0	0	0	2	2	3	0.963893	0.949789	0.98841	0	0	0	2.13493	2.05049	3.00523	-1.23887	0.763716	no	no	N	Y
TRM112-like protein	IPI00120871		1	1	1	1	0	1	1	2	2	0.963893	0.949789	0.98841	1.00415	0	0.985072	1.06747	2.05049	2.00348	-1.22509	0.763716	no	no	N	Y
NADH dehydrogenase [ubiquinone] iron-sulfur protein 6, mitochondrial	IPI00128345	NDUFS6	1	1	1	2	2	2	1	0	0	0.963893	0.949789	0.98841	2.0083	2.04815	1.97014	1.06747	0	0	-1.22223	0.763716	no	no	Y	Y
Transcription initiation factor IIB	IPI00153874	GTF2B	1	1	1	3	5	2	0	0	0	0.963893	0.949789	0.98841	3.01246	5.12037	1.97014	0	0	0	-1.74064	0.816765	no	no	N	N
Complement C1q tumor necrosis factor-related protein 3	IPI00112711	C1qtnf3	1	1	1	0	0	0	1	2	2	0.963893	0.949789	0.98841	0	0	0	1.06747	2.05049	2.00348	1.13331	0.857688	no	no	Y	Y
KDEL (Lys-Asp-Glu-Leu) containing 2 protein	IPI00344686	KDELC2	1	1	1	0	0	0	2	1	2	0.963893	0.949789	0.98841	0	0	0	2.13493	1.02524	2.00348	1.12404	0.857688	no	no	Y	Y
LIM domain and actin binding 1 isoform a	IPI00112339	LIMA1	1	1	1	0	0	0	4	7	5	0.963893	0.949789	0.98841	0	0	0	4.26986	7.17671	5.00871	-2.83507	0.85817	no	no	N	N
Signal recognition particle 14 kDa protein	IPI00132418	SRP14	1	1	1	2	0	1	1	1	1	0.963893	0.949789	0.98841	2.0083	0	0.985072	1.06747	1.02524	1.00174	-1.04887	0.942787	no	no	N	N
Cytochrome b-c1 complex subunit 6, mitochondrial	IPI00129516	UQCRHL	1	1	1	1	0	2	1	1	1	0.963893	0.949789	0.98841	1.00415	0	1.97014	1.06747	1.02524	1.00174	-1.04558	0.942787	no	no	N	Y
Isoform 1 of Probable D-tyrosyl-tRNA(Tyr) deacylase 2	IPI00221814	C14orf126	2	1	1	3	5	5	2	3	2	1.92779	0.949789	0.98841	3.01246	5.12037	4.92536	2.13493	3.07573	2.00348	-2.62188	0.0512673	no	no	N	Y
Ephrin-A3	IPI00350390	EFNA3	2	1	1	0	1	1	0	0	0	1.92779	0.949789	0.98841	0	1.02407	0.985072	0	0	0	3.84839	0.108655	no	no	Y	Y
SPRY domain-containing protein 4	IPI00128201	SPRYD4	2	1	1	1	1	1	0	0	0	1.92779	0.949789	0.98841	1.00415	1.02407	0.985072	0	0	0	2.56595	0.221234	no	no	N	Y
Platelet glycoprotein Ib alpha chain	IPI00136164	GP1BA	2	1	1	1	1	1	0	0	0	1.92779	0.949789	0.98841	1.00415	1.02407	0.985072	0	0	0	2.56595	0.221234	no	no	Y	N
cytochrome c oxidase, subunit Vb	IPI00116154		2	1	1	3	2	2	1	2	1	1.92779	0.949789	0.98841	3.01246	2.04815	1.97014	1.06747	2.05049	1.00174	-1.44212	0.51619	no	no	Y	Y
Isoform CDK2-alpha of Cell division protein kinase 2	IPI00225350	CDK2	2	1	1	1	2	1	1	1	1	1.92779	0.949789	0.98841	1.00415	2.04815	0.985072	1.06747	1.02524	1.00174	1.08415	0.895149	no	no	N	N
Isoform 2 of NADH dehydrogenase [ubiquinone] flavoprotein 2, mitochondrial	IPI00845716	NDUFV2	2	1	1	2	1	1	1	1	2	1.92779	0.949789	0.98841	2.0083	1.02407	0.985072	1.06747	1.02524	2.00348	-1.04936	0.933954	no	no	N	N
SNW domain-containing protein 1	IPI00317298	SNW1	0	2	1	5	4	4	1	1	2	0	1.89958	0.98841	5.02076	4.09629	3.94029	1.06747	1.02524	2.00348	-2.96981	0.0546952	no	no	N	Y
Nucleoporin Nup37	IPI00109615	NUP37	0	2	1	1	2	1	0	0	0	0	1.89958	0.98841	1.00415	2.04815	0.985072	0	0	0	1.43063	0.645813	no	no	N	Y
39S ribosomal protein L49, mitochondrial	IPI00131988	MRPL49	0	2	1	2	1	1	1	1	1	0	1.89958	0.98841	2.0083	1.02407	0.985072	1.06747	1.02524	1.00174	-1.23129	0.763716	no	no	N	Y
Isoform 1 of BolA-like protein 2	IPI00221694	BOLA2	0	2	1	1	2	2	1	0	1	0	1.89958	0.98841	1.00415	2.04815	1.97014	1.06747	0	1.00174	-1.22778	0.763716	no	no	N	Y
NHP2-like protein 1	IPI00621272		1	2	1	5	4	5	1	1	2	0.963893	1.89958	0.98841	5.02076	4.09629	4.92536	1.06747	1.02524	2.00348	-2.35451	0.0923689	no	no	N	N
Cold-inducible RNA-binding protein	IPI00121073	CIRBP	1	2	1	5	3	2	0	2	2	0.963893	1.89958	0.98841	5.02076	3.07222	1.97014	0	2.05049	2.00348	-1.83249	0.256912	no	no	N	Y
Putative uncharacterized protein	IPI00761759	LARP4	1	2	1	1	2	3	1	3	3	0.963893	1.89958	0.98841	1.00415	2.04815	2.95522	1.06747	3.07573	3.00523	-1.70773	0.327373	no	no	N	N
Isoform 1 of Acetyl-CoA carboxylase 1	IPI00474783	ACACA	1	2	1	2	1	1	0	0	0	0.963893	1.89958	0.98841	2.0083	1.02407	0.985072	0	0	0	1.91758	0.367552	no	no	N	N
C-X-C motif chemokine 10	IPI00109915	CXCL10	1	2	1	1	1	1	2	2	3	0.963893	1.89958	0.98841	1.00415	1.02407	0.985072	2.13493	2.05049	3.00523	-1.32454	0.637405	no	no	Y	Y
Cytochrome c oxidase copper chaperone	IPI00113203	COX17	1	2	1	2	2	2	1	1	2	0.963893	1.89958	0.98841	2.0083	2.04815	1.97014	1.06747	1.02524	2.00348	-1.31401	0.637405	no	no	N	Y
Peroxisomal carnitine O-octanoyltransferase	IPI00120165	CROT	1	2	1	2	3	5	1	0	0	0.963893	1.89958	0.98841	2.0083	3.07222	4.92536	1.06747	0	0	-1.4374	0.672996	no	no	N	N
Mitochondrial import inner membrane translocase subunit Tim10	IPI00165902	TIMM10	1	2	1	3	3	3	0	0	0	0.963893	1.89958	0.98841	3.01246	3.07222	2.95522	0	0	0	-1.17344	0.83081	no	no	N	Y
Thioredoxin, mitochondrial	IPI00125652	TXN2	1	2	1	1	1	1	1	2	1	0.963893	1.89958	0.98841	1.00415	1.02407	0.985072	1.06747	2.05049	1.00174	1.08002	0.895149	no	no	Y	Y
U6 snRNA-associated Sm-like protein LSm3	IPI00230388	LSM3	1	2	1	1	1	2	1	2	1	0.963893	1.89958	0.98841	1.00415	1.02407	1.97014	1.06747	2.05049	1.00174	-1.05378	0.933954	no	no	N	Y
Adaptin ear-binding coat-associated protein 2	IPI00133798	NECAP2	1	2	1	3	5	4	0	0	0	0.963893	1.89958	0.98841	3.01246	5.12037	3.94029	0	0	0	-1.56717	0.945286	no	no	N	N
Zinc finger protein 706	IPI00132963	ZNF706	2	2	1	3	4	5	2	2	4	1.92779	1.89958	0.98841	3.01246	4.09629	4.92536	2.13493	2.05049	4.00697	-2.10003	0.111237	no	no	N	Y
Isoform 1 of Eukaryotic translation initiation factor 5B	IPI00756424	EIF5B	2	2	1	2	1	2	0	0	0	1.92779	1.89958	0.98841	2.0083	1.02407	1.97014	0	0	0	1.92534	0.313728	no	no	N	N
Isoform 1 of Collagen alpha-1(XVI) chain	IPI00648306	COL16A1	2	2	1	0	0	0	2	2	2	1.92779	1.89958	0.98841	0	0	0	2.13493	2.05049	2.00348	1.55626	0.452302	no	no	Y	N
similar to likely ortholog of H. sapiens phosphoribosyl pyrophosphate synthetase-associated protein 1	IPI00315538		2	2	1	4	4	1	0	0	0	1.92779	1.89958	0.98841	4.01661	4.09629	0.985072	0	0	0	1.05865	0.620304	no	no	N	N
Bifunctional methylenetetrahydrofolate dehydrogenase/cyclohydrolase, mitochondrial	IPI00109824	MTHFD2	6	2	1	3	3	0	5	3	2	5.78336	1.89958	0.98841	3.01246	3.07222	0	5.33733	3.07573	2.00348	1.05099	0.909101	no	no	Y	Y
Phosphorylated adapter RNA export protein	IPI00331075	PHAX	1	3	1	0	0	0	1	1	1	0.963893	2.84937	0.98841	0	0	0	1.06747	1.02524	1.00174	3.10341	0.106701	no	no	N	Y
Isoform 2 of Tropomyosin beta chain	IPI00874728	TPM2	2	3	1	0	0	0	10	8	8	1.92779	2.84937	0.98841	0	0	0	10.6747	8.20195	8.01394	-2.332	0.787689	no	no	N	Y
hypothetical protein LOC330286	IPI00623897	KIAA1549	3	3	1	0	0	0	1	3	2	2.89168	2.84937	0.98841	0	0	0	1.06747	3.07573	2.00348	2.18962	0.156443	no	no	Y	N
baculoviral IAP repeat-containing 6	IPI00134095	BIRC6	3	3	1	0	0	0	1	3	4	2.89168	2.84937	0.98841	0	0	0	1.06747	3.07573	4.00697	1.65137	0.289359	no	no	Y	N
Vimentin	IPI00227299	VIM	3	3	1	4	6	2	0	0	1	2.89168	2.84937	0.98841	4.01661	6.14444	1.97014	0	0	1.00174	1.02482	0.727187	no	no	N	Y
Eukaryotic translation initiation factor 3 subunit J	IPI00471443		1	5	1	2	0	0	1	1	0	0.963893	4.74894	0.98841	2.0083	0	0	1.06747	1.02524	0	3.26809	0.10197	no	no	Y	N
60S ribosome subunit biogenesis protein NIP7 homolog	IPI00133555	NIP7	0	0	2	0	0	0	0	0	0	0	0	1.97682	0	0	0	0	0	0	100	0.106279	no	no	N	N
Olfactory receptor Olfr1276	IPI00125093	Olfr1276	0	0	2	0	0	0	2	0	0	0	0	1.97682	0	0	0	2.13493	0	0	1.85188	0.577385	no	no	N	Y
Desmoglein-1-alpha	IPI00468647	DSG1	0	0	2	1	0	1	2	0	1	0	0	1.97682	1.00415	0	0.985072	2.13493	0	1.00174	-1.2965	0.738926	no	no	Y	Y
Proteasome assembly chaperone 3	IPI00112701	PSMG3	0	0	2	1	1	1	0	0	0	0	0	1.97682	1.00415	1.02407	0.985072	0	0	0	1.31206	0.796879	no	no	N	Y
Protein diaphanous homolog 1	IPI00808370	DIAPH1	1	0	2	3	1	1	0	0	0	0.963893	0	1.97682	3.01246	1.02407	0.985072	0	0	0	1.17123	0.822028	no	no	N	N
Lysosomal thioesterase PPT2	IPI00130764	PPT2	1	0	2	0	0	0	2	2	1	0.963893	0	1.97682	0	0	0	2.13493	2.05049	1.00174	1.13384	0.857688	no	no	Y	Y
Spermine synthase	IPI00124127		1	0	2	1	4	3	0	0	0	0.963893	0	1.97682	1.00415	4.09629	2.95522	0	0	0	-1.36968	0.927881	no	no	N	N
Protein farnesyltransferase/geranylgeranyltransferase type-1 subunit alpha	IPI00118904	FNTA	2	0	2	3	1	2	2	3	2	1.92779	0	1.97682	3.01246	1.02407	1.97014	2.13493	3.07573	2.00348	-1.69298	0.327373	no	no	N	N
Isoform 1 of CWF19-like protein 1	IPI00276112	CWF19L1	2	0	2	1	3	0	0	0	0	1.92779	0	1.97682	1.00415	3.07222	0	0	0	0	1.91573	0.341768	no	no	N	Y
Iduronate 2-sulfatase	IPI00125815	IDS	2	0	2	0	0	0	8	7	6	1.92779	0	1.97682	0	0	0	8.53972	7.17671	6.01045	-2.78221	0.853652	no	no	Y	Y
Sulfatase-modifying factor 2	IPI00223483	SUMF2	1	1	2	1	2	2	4	6	4	0.963893	0.949789	1.97682	1.00415	2.04815	1.97014	4.26986	6.15146	4.00697	-2.49977	0.07069	no	no	Y	Y
c-Myc-responsive protein Rcl	IPI00378252	C6orf108	1	1	2	1	1	0	0	0	0	0.963893	0.949789	1.97682	1.00415	1.02407	0	0	0	0	3.83636	0.108655	no	no	N	N
Proteasome assembly chaperone 4	IPI00676631	PSMG4	1	1	2	5	4	4	1	1	1	0.963893	0.949789	1.97682	5.02076	4.09629	3.94029	1.06747	1.02524	1.00174	-2.0758	0.15756	no	no	N	Y
Mitochondrial import inner membrane translocase subunit Tim8 B	IPI00132169	TIMM8B	1	1	2	4	3	3	1	2	2	0.963893	0.949789	1.97682	4.01661	3.07222	2.95522	1.06747	2.05049	2.00348	-1.94904	0.199887	no	no	N	Y
Signal recognition particle 9 kDa protein	IPI00230420	SRP9	1	1	2	2	4	3	2	2	1	0.963893	0.949789	1.97682	2.0083	4.09629	2.95522	2.13493	2.05049	1.00174	-1.83099	0.256912	no	no	N	Y
Ribosomal protein L21	IPI00315548		1	1	2	2	0	2	0	0	0	0.963893	0.949789	1.97682	2.0083	0	1.97014	0	0	0	1.95579	0.367552	no	no	N	Y
Alpha-2-macroglobulin receptor-associated protein	IPI00469307	LRPAP1	1	1	2	2	1	0	0	1	0	0.963893	0.949789	1.97682	2.0083	1.02407	0	0	1.02524	0	1.91763	0.367552	no	no	Y	Y
Delta(3,5)-Delta(2,4)-dienoyl-CoA isomerase, mitochondrial	IPI00130804	ECH1	1	1	2	0	0	0	2	2	1	0.963893	0.949789	1.97682	0	0	0	2.13493	2.05049	1.00174	1.50005	0.53643	no	no	N	Y
Isoform 1 of Small ubiquitin-related modifier 3	IPI00129580	SUMO3	1	1	2	1	1	1	1	1	1	0.963893	0.949789	1.97682	1.00415	1.02407	0.985072	1.06747	1.02524	1.00174	1.27396	0.715853	no	no	N	Y
Uncharacterized protein C11orf73 homolog	IPI00319403	C11orf73	1	1	2	2	3	2	1	1	0	0.963893	0.949789	1.97682	2.0083	3.07222	1.97014	1.06747	1.02524	0	-1.17509	0.777073	no	no	Y	Y
Magnesium-dependent phosphatase 1	IPI00112138	MDP1	1	1	2	2	2	3	0	0	0	0.963893	0.949789	1.97682	2.0083	2.04815	2.95522	0	0	0	1.10972	0.895149	no	no	N	N
Galectin-related protein A	IPI00124501	HSPC159	2	1	2	2	2	0	0	0	0	1.92779	0.949789	1.97682	2.0083	2.04815	0	0	0	0	2.39342	0.196616	no	no	N	N
Guanine nucleotide exchange factor MSS4	IPI00128561	RABIF	2	1	2	1	0	1	0	2	2	1.92779	0.949789	1.97682	1.00415	0	0.985072	0	2.05049	2.00348	1.60657	0.452302	no	no	N	N
Charged multivesicular body protein 3	IPI00347275	VPS24	2	1	2	2	1	0	1	2	1	1.92779	0.949789	1.97682	2.0083	1.02407	0	1.06747	2.05049	1.00174	1.35748	0.604902	no	no	N	N
Isoform Gamma-1 of Serine/threonine-protein phosphatase PP1-gamma catalytic subunit	IPI00123862	PPP1CC	2	1	2	2	2	1	1	2	2	1.92779	0.949789	1.97682	2.0083	2.04815	0.985072	1.06747	2.05049	2.00348	-1.04678	0.926179	no	no	N	N
Inositol polyphosphate 1-phosphatase	IPI00114801	INPP1	3	1	2	4	7	7	3	2	3	2.89168	0.949789	1.97682	4.01661	7.16851	6.8955	3.2024	2.05049	3.00523	-2.26344	0.0521323	no	no	N	Y
16 kDa protein	IPI00625524	2410017P09Rik	0	2	2	4	4	4	3	3	2	0	1.89958	1.97682	4.01661	4.09629	3.94029	3.2024	3.07573	2.00348	-2.6229	0.0512673	no	no	N	Y
similar to 60S ribosomal protein L9	IPI00117610	GM14231	0	2	2	1	1	1	3	1	3	0	1.89958	1.97682	1.00415	1.02407	0.985072	3.2024	1.02524	3.00523	-1.32161	0.637405	no	no	N	Y
DnaJ homolog subfamily C member 9	IPI00128268	DNAJC9	0	2	2	3	3	1	1	0	0	0	1.89958	1.97682	3.01246	3.07222	0.985072	1.06747	0	0	-1.04958	0.934081	no	no	N	Y
similar to ribosomal protein S26	IPI00261455	LOC644191	1	2	2	0	0	1	1	1	1	0.963893	1.89958	1.97682	0	0	0.985072	1.06747	1.02524	1.00174	2.37297	0.196616	no	no	N	N
8 kDa protein	IPI00881567	UBL5	1	2	2	4	3	1	3	3	2	0.963893	1.89958	1.97682	4.01661	3.07222	0.985072	3.2024	3.07573	2.00348	-1.68952	0.289311	no	no	N	Y
Stromelysin-2	IPI00115822	MMP10	1	2	2	0	0	0	3	1	1	0.963893	1.89958	1.97682	0	0	0	3.2024	1.02524	1.00174	1.85119	0.313728	no	no	Y	Y
UPF0727 protein C6orf115 homolog	IPI00856307	C6orf115	1	2	2	2	1	2	3	4	3	0.963893	1.89958	1.97682	2.0083	1.02407	1.97014	3.2024	4.10098	3.00523	-1.58163	0.360292	no	no	N	Y
Isoform 1 of Acyl-protein thioesterase 1	IPI00130018	LYPLA1	2	2	2	2	1	1	0	0	0	1.92779	1.89958	1.97682	2.0083	1.02407	0.985072	0	0	0	2.88949	0.100173	no	no	N	Y
Splicing factor, arginine/serine-rich 5	IPI00314709	SRSF5	2	2	2	0	1	2	0	1	0	1.92779	1.89958	1.97682	0	1.02407	1.97014	0	1.02524	0	2.88804	0.100173	no	no	N	N
kininogen 2 isoform 1	IPI00400202	KNG1	2	2	2	1	1	1	2	0	0	1.92779	1.89958	1.97682	1.00415	1.02407	0.985072	2.13493	0	0	2.25483	0.17378	no	no	Y	Y
similar to RIKEN cDNA 0610010K06 gene	IPI00408556	C1ORF58	2	2	2	3	4	4	3	3	3	1.92779	1.89958	1.97682	3.01246	4.09629	3.94029	3.2024	3.07573	3.00523	-1.75153	0.206429	no	no	N	N
Mitochondrial import inner membrane translocase subunit Tim8 A	IPI00125776	TIMM8A	2	2	2	3	2	4	3	3	2	1.92779	1.89958	1.97682	3.01246	2.04815	3.94029	3.2024	3.07573	2.00348	-1.4888	0.386882	no	no	N	Y
60S ribosomal protein L35a	IPI00115902		2	2	2	1	1	1	2	1	2	1.92779	1.89958	1.97682	1.00415	1.02407	0.985072	2.13493	1.02524	2.00348	1.41964	0.515716	no	no	N	Y
U6 snRNA-associated Sm-like protein LSm6	IPI00129873	LSM6	2	2	2	2	3	3	2	2	3	1.92779	1.89958	1.97682	2.0083	3.07222	2.95522	2.13493	2.05049	3.00523	-1.31167	0.563758	no	no	N	Y
U1 small nuclear ribonucleoprotein C	IPI00123376	SNRPC	2	2	2	4	4	4	0	2	1	1.92779	1.89958	1.97682	4.01661	4.09629	3.94029	0	2.05049	1.00174	-1.30125	0.563758	no	no	N	N
pterin-4 alpha-carbinolamine dehydratase 2	IPI00469840	PCBD2	2	2	2	2	2	1	0	2	2	1.92779	1.89958	1.97682	2.0083	2.04815	0.985072	0	2.05049	2.00348	1.27628	0.655727	no	no	Y	Y
Isoform 1 of N-acetylgalactosaminyltransferase 7	IPI00117611	GALNT7	2	2	2	0	0	0	4	4	4	1.92779	1.89958	1.97682	0	0	0	4.26986	4.10098	4.00697	-1.06628	0.710808	no	no	Y	Y
prefoldin 4 isoform 1	IPI00378557	PFDN4	2	2	2	2	2	2	2	2	2	1.92779	1.89958	1.97682	2.0083	2.04815	1.97014	2.13493	2.05049	2.00348	-1.0523	0.919156	no	no	N	Y
Cleavage and polyadenylation specificity factor subunit 6	IPI00421085	CPSF6	3	2	2	2	2	3	0	0	0	2.89168	1.89958	1.97682	2.0083	2.04815	2.95522	0	0	0	1.93052	0.233254	no	no	N	N
APAF1-interacting protein	IPI00330933	APIP	3	2	2	6	4	6	0	0	0	2.89168	1.89958	1.97682	6.02491	4.09629	5.91043	0	0	0	-1.18436	0.621045	no	no	N	N
Isoform AGX2 of UDP-N-acetylhexosamine pyrophosphorylase	IPI00387370	UAP1	3	2	2	4	4	5	0	1	1	2.89168	1.89958	1.97682	4.01661	4.09629	4.92536	0	1.02524	1.00174	-1.11296	0.792447	no	no	N	Y
apolipoprotein B precursor	IPI00666034	APOB	1	3	2	0	0	0	8	6	9	0.963893	2.84937	1.97682	0	0	0	8.53972	6.15146	9.01568	-2.0472	0.777079	no	no	Y	N
Polymerase delta-interacting protein 2	IPI00126634	POLDIP2	2	3	2	3	4	2	0	0	0	1.92779	2.84937	1.97682	3.01246	4.09629	1.97014	0	0	0	1.48784	0.401239	no	no	Y	Y
Isoform 2 of RNA-binding protein Raly	IPI00130147	RALY	2	3	2	3	2	1	1	1	1	1.92779	2.84937	1.97682	3.01246	2.04815	0.985072	1.06747	1.02524	1.00174	1.47787	0.44265	no	no	N	N
Angio-associated migratory protein	IPI00169880	AAMP	2	3	2	1	3	2	1	3	1	1.92779	2.84937	1.97682	1.00415	3.07222	1.97014	1.06747	3.07573	1.00174	1.20699	0.695722	no	no	N	Y
tumor protein D52 isoform 3	IPI00622833	TPD52	2	3	2	9	8	12	0	0	1	1.92779	2.84937	1.97682	9.03737	8.19258	11.8209	0	0	1.00174	-2.22481	0.9856	no	no	N	N
Isoform 3 of UPF0587 protein C1orf123 homolog	IPI00120915	C1orf123	3	3	2	7	6	2	2	3	4	2.89168	2.84937	1.97682	7.02907	6.14444	1.97014	2.13493	3.07573	4.00697	-1.57824	0.247198	no	no	N	N
V-type proton ATPase subunit F	IPI00315999	ATP6V1F	3	3	2	2	1	2	1	2	1	2.89168	2.84937	1.97682	2.0083	1.02407	1.97014	1.06747	2.05049	1.00174	1.6921	0.285297	no	no	N	Y
semaphorin 5A	IPI00875846	SEMA5A	3	3	2	10	7	7	0	0	0	2.89168	2.84937	1.97682	10.0415	7.16851	6.8955	0	0	0	-1.56167	0.592708	no	no	Y	N
Hemoglobin subunit beta-1	IPI00553333		3	3	2	2	2	2	2	2	2	2.89168	2.84937	1.97682	2.0083	2.04815	1.97014	2.13493	2.05049	2.00348	1.26362	0.606697	no	no	N	Y
1-O-acylceramide synthase	IPI00124428	PLA2G15	3	3	2	1	1	1	8	6	8	2.89168	2.84937	1.97682	1.00415	1.02407	0.985072	8.53972	6.15146	8.01394	-1.66616	0.607592	no	no	Y	Y
similar to Laminin subunit alpha-3 precursor	IPI00750350		4	3	2	3	1	2	4	1	3	3.85557	2.84937	1.97682	3.01246	1.02407	1.97014	4.26986	1.02524	3.00523	1.21364	0.641186	no	no	Y	N
Cysteine-rich motor neuron 1 protein	IPI00124453	CRIM1	5	3	2	0	3	0	10	13	6	4.81947	2.84937	1.97682	0	3.07222	0	10.6747	13.3282	6.01045	-1.71505	0.935245	no	no	Y	N
28 kDa heat- and acid-stable phosphoprotein	IPI00352475	PDAP1	1	4	2	1	1	1	0	2	0	0.963893	3.79915	1.97682	1.00415	1.02407	0.985072	0	2.05049	0	2.66199	0.0920597	no	no	N	N
Replication protein A 14 kDa subunit	IPI00132128	RPA3	3	4	2	2	3	3	2	1	2	2.89168	3.79915	1.97682	2.0083	3.07222	2.95522	2.13493	1.02524	2.00348	1.31334	0.530248	no	no	N	N
Isoform 1 of Enolase-phosphatase E1	IPI00653664	ENOPH1	5	4	2	7	6	5	4	5	4	4.81947	3.79915	1.97682	7.02907	6.14444	4.92536	4.26986	5.12622	4.00697	-1.48658	0.248294	no	no	N	Y
Keratin, type II cytoskeletal 73	IPI00347110	KRT73	5	4	2	8	4	4	5	5	2	4.81947	3.79915	1.97682	8.03322	4.09629	3.94029	5.33733	5.12622	2.00348	-1.34666	0.402878	no	no	N	N
hypothetical protein	IPI00462453	RPL7A	1	1	3	2	1	2	1	1	1	0.963893	0.949789	2.96523	2.0083	1.02407	1.97014	1.06747	1.02524	1.00174	1.20512	0.763802	no	no	N	N
Isoform 1 of UPF0366 protein C11orf67 homolog	IPI00396805	C11orf67	1	1	3	3	2	2	2	0	1	0.963893	0.949789	2.96523	3.01246	2.04815	1.97014	2.13493	0	1.00174	-1.04198	0.926179	no	no	N	N
Protein FAM3A	IPI00318923	FAM3A	3	1	3	0	0	0	2	2	0	2.89168	0.949789	2.96523	0	0	0	2.13493	2.05049	0	3.25258	0.060584	no	no	N	Y
Glia maturation factor, beta	IPI00467495	GMFB	3	1	3	5	5	3	4	6	4	2.89168	0.949789	2.96523	5.02076	5.12037	2.95522	4.26986	6.15146	4.00697	-2.02188	0.0754817	no	no	N	N
60S ribosomal protein L13	IPI00224505		1	2	3	4	2	3	2	1	1	0.963893	1.89958	2.96523	4.01661	2.04815	2.95522	2.13493	1.02524	1.00174	-1.13077	0.789637	no	no	N	N
U6 snRNA-associated Sm-like protein LSm4	IPI00134784	LSM4	2	2	3	3	7	4	2	1	2	1.92779	1.89958	2.96523	3.01246	7.16851	3.94029	2.13493	1.02524	2.00348	-1.41955	0.408798	no	no	N	Y
SEC31-like 1	IPI00377592		2	2	3	1	1	3	2	2	1	1.92779	1.89958	2.96523	1.00415	1.02407	2.95522	2.13493	2.05049	1.00174	1.33573	0.565736	no	no	N	N
U2 small nuclear ribonucleoprotein B''	IPI00132576	SNRPB2	2	2	3	3	4	4	2	2	1	1.92779	1.89958	2.96523	3.01246	4.09629	3.94029	2.13493	2.05049	1.00174	-1.19514	0.68104	no	no	N	Y
Follistatin-related protein 3	IPI00111018	FSTL3	2	2	3	0	0	0	12	11	12	1.92779	1.89958	2.96523	0	0	0	12.8096	11.2777	12.0209	-2.65791	0.700583	no	no	Y	Y
Isoform 2 of Uncharacterized protein KIAA0319-like	IPI00453492	KIAA0319L	3	2	3	0	0	1	2	2	2	2.89168	1.89958	2.96523	0	0	0.985072	2.13493	2.05049	2.00348	2.1624	0.135203	no	no	N	N
Isoform 1 of NudC domain-containing protein 3	IPI00268927	NUDCD3	3	2	3	3	2	2	1	1	1	2.89168	1.89958	2.96523	3.01246	2.04815	1.97014	1.06747	1.02524	1.00174	1.53212	0.381948	no	no	N	N
Arylsulfatase A	IPI00118039	ARSA	3	2	3	0	0	0	7	6	8	2.89168	1.89958	2.96523	0	0	0	7.47226	6.15146	8.01394	-1.39481	0.564743	no	no	Y	Y
Frataxin, mitochondrial	IPI00136201	FXN	3	2	3	2	4	3	1	1	2	2.89168	1.89958	2.96523	2.0083	4.09629	2.95522	1.06747	1.02524	2.00348	1.17916	0.72848	no	no	Y	Y
myosin light chain, regulatory B-like	IPI00109044	MYL9	4	2	3	7	6	7	4	4	4	3.85557	1.89958	2.96523	7.02907	6.14444	6.8955	4.26986	4.10098	4.00697	-1.8604	0.0799784	no	no	N	N
Mortality factor 4-like protein 2	IPI00463666	MORF4L2	4	2	3	3	3	2	0	0	2	3.85557	1.89958	2.96523	3.01246	3.07222	1.97014	0	0	2.00348	1.73397	0.247302	no	no	N	N
Isoform 4 of N-acetyltransferase NAT13	IPI00400163	NAA50	4	2	3	9	7	2	0	0	0	3.85557	1.89958	2.96523	9.03737	7.16851	1.97014	0	0	0	-1.04216	0.377398	no	no	N	N
UPF0568 protein C14orf166 homolog	IPI00132456	C14orf166	4	2	3	6	3	5	0	3	0	3.85557	1.89958	2.96523	6.02491	3.07222	4.92536	0	3.07573	0	1.02003	0.841155	no	no	N	N
Prefoldin subunit 3	IPI00121851	VBP1	5	2	3	5	7	8	5	7	4	4.81947	1.89958	2.96523	5.02076	7.16851	7.88057	5.33733	7.17671	4.00697	-1.88919	0.0590948	no	no	N	Y
C-Myc-binding protein	IPI00111495	MYCBP	2	3	3	3	4	1	3	2	3	1.92779	2.84937	2.96523	3.01246	4.09629	0.985072	3.2024	2.05049	3.00523	-1.056	0.906702	no	no	N	Y
Apolipoprotein A-I-binding protein	IPI00170307	APOA1BP	3	3	3	4	7	6	4	6	6	2.89168	2.84937	2.96523	4.01661	7.16851	5.91043	4.26986	6.15146	6.01045	-1.92547	0.0643441	no	no	Y	Y
Cornifin-B	IPI00123460	SPRR3	3	3	3	1	0	0	2	4	2	2.89168	2.84937	2.96523	1.00415	0	0	2.13493	4.10098	2.00348	1.88375	0.176492	no	no	N	Y
Thioredoxin-like protein 4A	IPI00171988	TXNL4A	3	3	3	4	5	6	4	4	5	2.89168	2.84937	2.96523	4.01661	5.12037	5.91043	4.26986	4.10098	5.00871	-1.63256	0.181479	no	no	N	Y
40S ribosomal protein S10	IPI00112448	RPS10	3	3	3	8	7	6	3	2	2	2.89168	2.84937	2.96523	8.03322	7.16851	5.91043	3.2024	2.05049	2.00348	-1.6292	0.188327	no	no	N	Y
RIKEN cDNA 1810063B05 gene	IPI00221580	C1orf31	3	3	3	3	4	4	3	0	2	2.89168	2.84937	2.96523	3.01246	4.09629	3.94029	3.2024	0	2.00348	1.07122	0.872317	no	no	N	Y
Isochorismatase domain-containing protein 1	IPI00165849	ISOC1	4	3	3	4	4	3	6	4	7	3.85557	2.84937	2.96523	4.01661	4.09629	2.95522	6.40479	4.10098	7.0122	-1.47805	0.279661	no	no	Y	Y
Polypeptide N-acetylgalactosaminyltransferase 4	IPI00116332	GALNT4	4	3	3	1	5	5	2	0	1	3.85557	2.84937	2.96523	1.00415	5.12037	4.92536	2.13493	0	1.00174	1.36329	0.448315	no	no	Y	Y
Isoform M1 of Pyruvate kinase isozymes M1/M2	IPI00845840	PKM2	5	3	3	3	2	6	2	1	2	4.81947	2.84937	2.96523	3.01246	2.04815	5.91043	2.13493	1.02524	2.00348	1.31816	0.498193	no	no	N	N
Retinol-binding protein 1	IPI00225337	RBP1	5	3	3	0	1	0	15	21	12	4.81947	2.84937	2.96523	0	1.02407	0	16.012	21.5301	12.0209	-2.37854	0.773287	no	no	N	N
MCG4364, isoform CRA_b	IPI00556699	GCSH	5	3	3	3	4	4	3	3	5	4.81947	2.84937	2.96523	3.01246	4.09629	3.94029	3.2024	3.07573	5.00871	-1.0502	0.890689	no	no	Y	Y
60S ribosomal protein L11	IPI00331461	RPL11	1	4	3	4	3	3	2	2	1	0.963893	3.79915	2.96523	4.01661	3.07222	2.95522	2.13493	2.05049	1.00174	1.0148	0.974629	no	no	N	N
IST1 homolog	IPI00109389	KIAA0174	4	4	3	4	3	3	1	0	1	3.85557	3.79915	2.96523	4.01661	3.07222	2.95522	1.06747	0	1.00174	1.75344	0.187731	no	no	N	N
ATP-dependent metalloprotease YME1L1	IPI00136555	YME1L1	5	4	3	4	5	6	3	3	5	4.81947	3.79915	2.96523	4.01661	5.12037	5.91043	3.2024	3.07573	5.00871	-1.13668	0.705949	no	no	N	N
divalent cation tolerant protein CUTA isoform 2	IPI00133886	CUTA	2	5	3	1	2	3	2	5	3	1.92779	4.74894	2.96523	1.00415	2.04815	2.95522	2.13493	5.12622	3.00523	1.18496	0.670857	no	no	Y	Y
NTF2-related export protein 1	IPI00138158	NXT1	4	5	3	4	2	3	3	3	3	3.85557	4.74894	2.96523	4.01661	2.04815	2.95522	3.2024	3.07573	3.00523	1.26422	0.528363	no	no	N	N
U6 snRNA-associated Sm-like protein LSm2	IPI00876050	LSM2	5	5	3	8	5	5	5	5	5	4.81947	4.74894	2.96523	8.03322	5.12037	4.92536	5.33733	5.12622	5.00871	-1.33845	0.36799	no	no	N	Y
Isoform CW17 of Splicing factor 1	IPI00116284	SF1	5	5	3	7	7	5	1	1	1	4.81947	4.74894	2.96523	7.02907	7.16851	4.92536	1.06747	1.02524	1.00174	1.12827	0.639543	no	no	N	N
C-C motif chemokine 9	IPI00125187	Ccl9	5	5	3	5	4	5	4	4	3	4.81947	4.74894	2.96523	5.02076	4.09629	4.92536	4.26986	4.10098	3.00523	-1.01401	0.97342	no	no	Y	Y
Ewing sarcoma breakpoint region 1	IPI00322492	EWSR1	5	5	3	5	6	5	3	3	3	4.81947	4.74894	2.96523	5.02076	6.14444	4.92536	3.2024	3.07573	3.00523	-1.01223	0.97342	no	no	N	N
U6 snRNA-associated Sm-like protein LSm8	IPI00263042	NAA38	5	6	3	3	2	3	2	3	2	4.81947	5.69873	2.96523	3.01246	2.04815	2.95522	2.13493	3.07573	2.00348	1.77064	0.126464	no	no	N	Y
Isoform 2 of Oncostatin-M specific receptor subunit beta	IPI00808355	OSMR	1	1	4	0	0	0	5	4	8	0.963893	0.949789	3.95364	0	0	0	5.33733	4.10098	8.01394	-1.48724	0.774154	no	no	Y	N
Isoform 1 of UPF0368 protein Cxorf26 homolog	IPI00132352	CXorf26	2	2	4	4	6	4	3	3	5	1.92779	1.89958	3.95364	4.01661	6.14444	3.94029	3.2024	3.07573	5.00871	-1.63142	0.203209	no	no	N	N
Aminoacylase-1	IPI00132960	ACY1	4	2	4	8	11	9	4	3	4	3.85557	1.89958	3.95364	8.03322	11.2648	8.86565	4.26986	3.07573	4.00697	-2.03507	0.0583367	no	no	N	N
Vldlr protein	IPI00130648	VLDLR	3	3	4	0	0	0	8	7	5	2.89168	2.84937	3.95364	0	0	0	8.53972	7.17671	5.00871	-1.06889	0.396007	no	no	Y	Y
Cyclin-dependent kinases regulatory subunit 1	IPI00113698	CKS1B	3	3	4	4	3	7	3	4	4	2.89168	2.84937	3.95364	4.01661	3.07222	6.8955	3.2024	4.10098	4.00697	-1.30456	0.456106	no	no	N	N
Small ubiquitin-related modifier 2	IPI00165706		4	3	4	17	13	14	3	4	4	3.85557	2.84937	3.95364	17.0706	13.3129	13.791	3.2024	4.10098	4.00697	-2.60283	0.113571	no	no	N	Y
[truncated: 120 more rows]
