# Supplementary material for: Secretome proteomics reveals candidate non-invasive biomarkers of BRCA1 deficiency in breast cancer
Source: Oncotarget. 2016 Aug 23;7(39):63537–48. doi: 10.18632/oncotarget.11535 (PMC5325383; doi:10.18632/oncotarget.11535)
Supplement: Supplementary file 3 [file oncotarget-07-63537-s003.xls]

## Sheet: Blad1
Supplementary Table 2: 509 upregulated proteins in BRCA1-deficient relative to BRCA1-proficient secretomes
Legend: Table contains identification and quantitative data of the proteins identified in BRCA1 proficient and deficient mouse secretomes.
IPI Accession: International Protein Index Acession number
Gene Symbol IPA: Gene Symbol assigined by Ingenuity Pathway Analysis Software
BRCA1_def1(/2/3) normalized counts: Normalized spectral counts of BRCA1 deficient secretomes, with gene knock out status indicated between brackets;BRCA1_pro1(/2/3/4/5/6) normalized counts: Normalized spectral counts of BRCA1 proficient tumors, with gene knock out status indicated between brackets
Fold change#: Fold change of protein expression between BRCA1-deficient and proficient secretomes (+100 or -100 indicates unique detection in eighter BRCA1 defienct or proficient tumors)
p value: p value indicating the significance of the difference in protein expression between BRCA1-deficient and proficient secretomes
Member of top 215 proteins : member of top 215 proteins highly enriched in BRCA1 deficient secretomes (p value < 0.01, fold change > 5, minimum of summed spectral count value of 6 in all 3 bio-replicates )
Part of 45 protein BRCAness signature##: Indicator if the proteins were part of the previously published BRCAness signature##
Fold change human mRNA: Fold change for upregulated protein mapped to Jönsson et al gene expression dataset (positive values indicate uprgulation in BRCA1 deficient tumors as compared to BRCA-proficient tumors)
p value human mRNA: p value indicating the significance of the difference in mRNA expression of the Jönsson et al dataset
Transcript significatly regulated ( ↑=up, ↓=down): arrow indicating if the transcript was significantly regulated at the p < 0.1 significance level
Previously detected in plasma or serum : Indication if the protein was previously detected in human serum or plasma according to three public databases.
# +100 or -100 indicates unique detection in eighter BRCA1 defienct or proficient tumors
## see: Warmoes M, Jaspers JE, Pham TV, et al. Proteomics of mouse BRCA1-deficient mammary tumors identifies DNA repair proteins with diagnostic and prognostic value in human breast cancer. Mol Cell Proteomics 2012.
Protein Description	IPI Accession	Gene Symbol IPA	Normalized counts BRCA1_def1 (p53-/-;BRCA1-/-)	Normalized counts BRCA1_def2 (p53-/-;BRCA1-/-)	Normalized counts BRCA1_def3 (p53-/-;BRCA1-/-)	Normalized counts BRCA1_pro1 (p53-/-)	Normalized counts BRCA1_pro2 (p53-/-)	Normalized counts BRCA1_pro3 (p53-/-)	Normalized counts BRCA1_pro4 (p53-/-;ECAD-/-)	Normalized counts BRCA1_pro5 (p53-/-;ECAD-/-)	Normalized counts BRCA1_pro6 (p53-/-;ECAD-/-)	Fold change#	p value	Member of top 215 proteins	Member of 45 protein BRCAness signature##	Fold change human mRNA	p value human mRNA	Transcript significatly regulated (↑=up, ↓=down)	Previously detected in plasma or serum
Nucleophosmin	IPI00127415	NPM1	59.7614	71.2341	70.1771	9.03737	6.14444	7.88057	7.47226	7.17671	10.0174	8.42983	5.61688e-09	yes	no	NA	NA	NA	yes
Serine peptidase inhibitor, Kazal type 5	IPI00346978	SPINK5	133.981	129.171	127.505	0	0	0	0	0	0	100	1.50157e-08	yes	no	NA	NA	NA	yes
Syndecan-4	IPI00136382	SDC4	39.5196	36.092	38.548	6.02491	4.09629	6.8955	5.33733	3.07573	5.00871	7.501	6.7329e-08	yes	no	1.25379	0.0202088	↑	no
Serpina3h protein	IPI00355673	Serpina3h	34.7002	35.1422	33.6059	0	0	0	0	0	0	100	2.16451e-07	yes	no	NA	NA	NA	no
Ceruloplasmin	IPI00117831	CP	715.209	649.655	666.188	202.839	227.344	197.014	294.62	272.715	290.505	2.73535	2.22211e-07	no	no	NA	NA	NA	yes
desmocollin 3	IPI00624693	DSC3	43.3752	41.7907	47.4437	0	0	0.985072	0	0	0	269.238	2.72164e-07	yes	no	NA	NA	NA	yes
Alcohol dehydrogenase class 4 mu/sigma chain	IPI00134435	ADH7	28.9168	27.5439	32.6175	1.00415	1.02407	0.985072	0	0	0	59.1234	2.85677e-07	yes	no	NA	NA	NA	yes
Putative uncharacterized protein	IPI00320204	Ces2g	39.5196	37.9915	40.5248	0	1.02407	0	0	0	0	230.523	3.18538e-07	yes	no	NA	NA	NA	no
Transforming growth factor-beta-induced protein ig-h3	IPI00122528	TGFBI	43.3752	51.2886	50.4089	2.0083	2.04815	1.97014	7.47226	5.12622	7.0122	11.3173	3.20458e-07	yes	no	-1.02865	0.676802	NA	yes
Isoform 1 of Chitotriosidase-1	IPI00623675	CHIT1	40.4835	40.8409	46.4553	0	0	0	1.06747	0	0	239.408	3.47164e-07	yes	no	NA	NA	NA	yes
Nardilysin	IPI00408822	NRD1	30.8446	31.343	29.6523	0	1.02407	0	0	1.02524	0	89.6298	4.02992e-07	yes	no	1.08602	0.0921049	↑	yes
Putative uncharacterized protein	IPI00317340	LTF	25.0612	27.5439	26.6871	0	0	0	0	0	0	100	4.0426e-07	yes	no	NA	NA	NA	yes
Isoform 1 of Collagen alpha-1(XII) chain	IPI00121430	COL12A1	347.002	318.179	313.326	43.1785	37.8907	38.4178	9.60719	7.17671	12.0209	13.197	4.93546e-07	yes	no	NA	NA	NA	yes
Spondin-2	IPI00309041	SPON2	19.2779	20.8953	22.7334	0	0	0	0	0	0	100	7.37989e-07	yes	no	1.05797	0.426467	NA	yes
Protein tyrosine phosphatase, receptor type Z, polypeptide 1	IPI00627008	PTPRZ1	23.1334	28.4937	26.6871	0	1.02407	0.985072	0	0	0	77.9577	8.07533e-07	yes	no	-1.073	0.177905	NA	yes
Serpin B10	IPI00169778	SERPINB10	24.0973	18.9958	25.6987	0	0	0	0	0	0	100	9.46252e-07	yes	no	NA	NA	NA	yes
PDZ and LIM domain protein 1	IPI00309768	PDLIM1	25.0612	31.343	30.6407	0	1.02407	0	0	0	0	169.998	1.00904e-06	yes	no	NA	NA	NA	yes
MCG1445	IPI00343214	FAT2	96.3893	85.481	59.3046	0	0	0	0	0	0	100	1.12936e-06	yes	no	NA	NA	NA	yes
prosaposin-like 1	IPI00224184	PSAPL1	13.4945	16.1464	14.8261	1.00415	2.04815	0.985072	1.06747	1.02524	1.00174	12.47	1.17938e-06	yes	no	NA	NA	NA	yes
Ribonuclease 4	IPI00121837	RNASE4	38.5557	34.1924	37.5596	14.0581	8.19258	7.88057	9.60719	13.3282	11.0192	3.4425	1.59456e-06	no	no	-1.50744	0.000122835	↓	yes
Mini-agrin	IPI00406434	AGRN	26.0251	25.6443	18.7798	6.02491	5.12037	3.94029	4.26986	4.10098	4.00697	5.13041	1.6591e-06	yes	no	-1.06688	0.465506	NA	yes
Aldehyde dehydrogenase, dimeric NADP-preferring	IPI00111222	ALDH3A1	19.2779	19.9456	19.7682	1.00415	2.04815	3.94029	4.26986	2.05049	2.00348	7.70306	1.6714e-06	yes	no	NA	NA	NA	yes
Putative uncharacterized protein	IPI00885334	ECM1	174.465	167.163	182.856	54.2242	71.6851	69.9401	37.3613	43.0602	38.0662	3.33707	1.69039e-06	no	no	-1.12646	0.0132301	↓	yes
DNA topoisomerase 1	IPI00109764	TOP1	15.4223	16.1464	12.8493	0	0	0	0	0	0	100	1.75653e-06	yes	TOP1	NA	NA	NA	yes
Isoform 1 of Glucosidase 2 subunit beta	IPI00115680	PRKCSH	41.4474	41.7907	40.5248	13.054	14.337	11.8209	18.1469	14.3534	18.0314	2.75815	1.93801e-06	no	no	1.02456	0.408492	NA	yes
Cullin-associated NEDD8-dissociated protein 1	IPI00896727	CAND1	32.7724	40.8409	40.5248	5.02076	0	6.8955	3.2024	3.07573	4.00697	10.2821	1.93835e-06	yes	no	1.05819	0.349226	NA	yes
Lipopolysaccharide-binding protein	IPI00126060	LBP	12.5306	15.1966	18.7798	0	0	0	0	0	0	100	2.51152e-06	yes	no	-1.04812	0.0213855	↓	yes
Isoform 1 of Collagen alpha-1(XVII) chain	IPI00284644	COL17A1	18.314	16.1464	16.803	0	0	0	0	1.02524	0	100.002	2.67793e-06	yes	no	NA	NA	NA	yes
Isoform 2 of Prolyl 4-hydroxylase subunit alpha-1	IPI00399959	P4HA1	18.314	18.9958	16.803	0	0	1.97014	2.13493	1.02524	2.00348	15.1708	2.94919e-06	yes	no	-1.0759	0.221692	NA	yes
Cadherin 3, isoform CRA_b	IPI00266526	CDH3	23.1334	20.8953	22.7334	2.0083	1.02407	0	0	0	0	44.0329	3.04306e-06	yes	no	-2.21983	4.12346e-06	↓	yes
Putative uncharacterized protein	IPI00132475	LMAN1	16.3862	14.2468	14.8261	1.00415	1.02407	0	0	0	0	44.8265	3.27739e-06	yes	no	1.10888	0.0435168	↑	yes
Isoform 1 of Latent-transforming growth factor beta-binding protein 4	IPI00170216	LTBP4	27.9529	23.7447	24.7102	4.01661	2.04815	1.97014	5.33733	7.17671	6.01045	5.75374	3.35959e-06	yes	no	-1.09013	0.0915568	↓	yes
Isoform 2 of Mannan-binding lectin serine protease 1	IPI00475209	Masp1	19.2779	12.3473	13.8377	0	0	0	0	0	0	100	3.41875e-06	yes	no	NA	NA	NA	yes
Histone H1.1	IPI00228616	HIST1H1A	9.63893	10.4477	12.8493	0	0	0	0	0	0	100	3.74761e-06	yes	no	-1.0058	0.438562	NA	yes
Isoform IIb of Prolyl 4-hydroxylase subunit alpha-2	IPI00120100	P4HA2	10.6028	11.3975	15.8146	0	0	0	0	0	0	100	3.97324e-06	yes	no	1.05709	0.875647	NA	no
Isoform 2 of Core histone macro-H2A.1	IPI00378480	H2AFY	15.4223	17.0962	13.8377	0	0	0	1.06747	0	0	86.8529	4.06714e-06	yes	no	1.07196	0.364069	NA	yes
Gamma-synuclein	IPI00271440	SNCG	8.67504	10.4477	9.8841	0	0	0	0	0	0	100	4.27869e-06	yes	no	-1.1147	0.194969	NA	yes
Isoform D of Fibulin-1	IPI00322748	FBLN1	10.6028	8.5481	11.8609	0	0	0	0	0	0	100	4.48541e-06	yes	no	NA	NA	NA	yes
Isoform 1 of Ephrin type-A receptor 7	IPI00124993	EPHA7	8.67504	10.4477	8.89569	0	0	0	0	0	0	100	4.72811e-06	yes	no	NA	NA	NA	yes
Laminin subunit gamma-1	IPI00400016	LAMC1	85.7865	75.9831	69.1887	20.083	13.3129	21.6716	23.4842	20.5049	36.0627	3.41858	4.99338e-06	no	no	-1.17202	0.0116581	↓	yes
Isoform 1 of Tenascin	IPI00403938	TNC	171.573	155.765	159.134	19.0789	13.3129	16.7462	40.5637	45.1107	46.0802	5.37858	5.20104e-06	yes	no	-1.81284	0.000132425	↓	yes
growth arrest specific 1	IPI00750988	GAS1	10.6028	9.49789	7.90728	0	0	0	0	0	0	100	5.28081e-06	yes	no	NA	NA	NA	yes
Putative polypeptide N-acetylgalactosaminyltransferase-like protein 4	IPI00230295	GALNTL4	23.1334	18.046	14.8261	0	0	0	0	1.02524	0	109.253	5.40745e-06	yes	no	-1.00066	0.487083	NA	no
Secreted frizzled-related protein 1	IPI00116407	SFRP1	9.63893	8.5481	7.90728	0	0	0	0	0	0	100	5.57045e-06	yes	no	1.00132	0.614534	NA	yes
Isoform 2 of Ectonucleotide pyrophosphatase/phosphodiesterase family member 1	IPI00128859	ENPP1	8.67504	8.5481	7.90728	0	0	0	0	0	0	100	5.68173e-06	yes	no	-1.09638	0.0970149	↓	yes
Angiopoietin-1	IPI00114350	ANGPT1	10.6028	7.59831	9.8841	0	0	0	0	0	0	100	5.71831e-06	yes	no	NA	NA	NA	yes
Cysteine-rich secretory protein 1	IPI00132195	CRISP3	11.5667	9.49789	7.90728	0	0	0	0	0	0	100	5.72957e-06	yes	no	NA	NA	NA	yes
Basic leucine zipper and W2 domain-containing protein 2	IPI00387337	BZW2	9.63893	7.59831	8.89569	0	0	0	0	0	0	100	5.79549e-06	yes	no	1.07014	0.464637	NA	yes
fibronectin leucine rich transmembrane protein 2	IPI00222908	FLRT2	30.8446	28.4937	26.6871	2.0083	3.07222	2.95522	0	0	0	21.4107	5.86924e-06	yes	no	NA	NA	NA	no
Carboxylesterase 5, isoform CRA_b	IPI00222489	Ces2e	11.5667	11.3975	12.8493	0	0	0	0	0	1.00174	71.5024	6.78295e-06	yes	no	NA	NA	NA	no
Putative uncharacterized protein	IPI00404590	H1F0	8.67504	8.5481	6.91887	0	0	0	0	0	0	100	7.04477e-06	yes	no	1.04344	0.68881	NA	yes
High mobility group protein B1	IPI00420261	HMGB1L1	39.5196	38.9413	30.6407	10.0415	3.07222	8.86565	9.60719	13.3282	9.01568	4.04602	7.25834e-06	no	no	NA	NA	NA	no
RAN GTPase activating protein 1	IPI00928300	CHADL	11.5667	12.3473	15.8146	1.00415	0	0	1.06747	2.05049	1.00174	15.5073	7.36353e-06	yes	no	1.0208	0.745127	NA	yes
mRNA turnover protein 4 homolog	IPI00132578	MRTO4	7.71115	8.5481	6.91887	0	0	0	0	0	0	100	7.51359e-06	yes	no	NA	NA	NA	yes
Putative uncharacterized protein	IPI00405351		17.3501	18.046	14.8261	5.02076	2.04815	2.95522	4.26986	4.10098	3.00523	4.69362	7.61429e-06	no	no	NA	NA	NA	no
Isoform 2 of Neutral alpha-glucosidase AB	IPI00115679	GANAB	133.981	122.523	125.528	51.2118	69.637	56.1491	36.2938	38.9593	37.0645	2.64094	7.68519e-06	no	no	1.17683	0.00151518	↑	yes
Reticulocalbin-1	IPI00137831	RCN1	9.63893	6.64852	9.8841	0	0	0	0	0	0	100	7.80273e-06	yes	no	NA	NA	NA	yes
Pantetheinase	IPI00129215	VNN1	6.74725	9.49789	7.90728	0	0	0	0	0	0	100	8.0321e-06	yes	no	NA	NA	NA	yes
Alpha-1-acid glycoprotein 1	IPI00118130	ORM1	17.3501	16.1464	14.8261	2.0083	2.04815	2.95522	0	0	1.00174	12.0604	8.40408e-06	yes	no	NA	NA	NA	yes
Putative uncharacterized protein	IPI00133977	NAP1L4	10.6028	7.59831	13.8377	0	0	0	0	0	0	100	8.52085e-06	yes	no	NA	NA	NA	yes
Fibronectin leucine rich transmembrane protein 3, isoform CRA_a	IPI00221707	FLRT3	24.0973	23.7447	24.7102	5.02076	4.09629	0.985072	1.06747	0	1.00174	11.9218	8.67096e-06	yes	no	NA	NA	NA	yes
Thymic stromal lymphopoietin	IPI00120471	TSLP	7.71115	10.4477	6.91887	0	0	0	0	0	0	100	8.75951e-06	yes	no	NA	NA	NA	no
Phospholipid transfer protein	IPI00135560	PLTP	6.74725	8.5481	6.91887	0	0	0	0	0	0	100	8.8251e-06	yes	no	1.07661	0.670051	NA	yes
Histone H2A.Z	IPI00331734	H2AFZ	12.5306	12.3473	11.8609	1.00415	3.07222	0.985072	2.13493	1.02524	2.00348	7.186	8.83039e-06	yes	no	NA	NA	NA	yes
A disintegrin and metalloproteinase with thrombospondin motifs 1	IPI00130099	ADAMTS1	26.989	31.343	25.6987	10.0415	6.14444	7.88057	11.7421	11.2777	9.01568	2.99564	8.90622e-06	no	no	-1.27974	0.217949	NA	yes
High mobility group protein B2	IPI00462291	HMGB2	11.5667	16.1464	12.8493	3.01246	0	0.985072	1.06747	1.02524	1.00174	11.439	9.10372e-06	yes	no	1.05555	0.209049	NA	yes
ADAMTS-like protein 4	IPI00279302	ADAMTSL4	6.74725	6.64852	8.89569	0	0	0	0	0	0	100	9.54403e-06	yes	no	-1.35355	0.06818	↓	yes
Laminin subunit alpha-4	IPI00223446	LAMA4	15.4223	14.2468	7.90728	0	0	0	0	0	0	100	9.74561e-06	yes	no	-1.0681	0.183465	NA	yes
Importin-7	IPI00331444	IPO7	19.2779	26.5941	26.6871	0	0	2.95522	2.13493	1.02524	0	23.73	1.02441e-05	yes	no	NA	NA	NA	yes
Structural maintenance of chromosomes protein 3	IPI00132122	SMC3	8.67504	15.1966	8.89569	0	0	0	0	0	0	100	1.10293e-05	yes	SMC3	NA	NA	NA	yes
Isoform 3 of Collagen alpha-1(XVIII) chain	IPI00230616	COL18A1	62.6531	61.7363	61.2814	37.1536	31.7463	34.4775	25.6192	22.5554	25.0436	2.10278	1.16022e-05	no	no	-1.04489	0.354377	NA	yes
Cystatin-C	IPI00123744	CST3	110.848	103.527	106.748	72.299	65.5407	70.9252	71.5202	74.8428	68.1185	1.51743	1.18466e-05	no	no	-1.20664	0.00690112	↓	yes
Pleiotrophin	IPI00125215	PTN	5.78336	7.59831	9.8841	0	0	0	0	0	0	100	1.2439e-05	yes	no	NA	NA	NA	no
Isoform 3 of Teneurin-4	IPI00157497	ODZ4	12.5306	8.5481	9.8841	1.00415	1.02407	0.985072	0	0	0	20.5508	1.33003e-05	yes	no	NA	NA	NA	yes
GDP-fucose protein O-fucosyltransferase 1	IPI00131488	POFUT1	9.63893	11.3975	11.8609	1.00415	2.04815	0	2.13493	1.02524	1.00174	9.12014	1.36667e-05	yes	no	-1.00208	0.755918	NA	yes
Prolactin-inducible protein homolog	IPI00113711	PIP	9.63893	5.69873	6.91887	0	0	0	0	0	0	100	1.39629e-05	yes	no	NA	NA	NA	yes
Nogo-B	IPI00470167	RTN4	5.78336	5.69873	5.93046	0	0	0	0	0	0	100	1.45065e-05	yes	no	-1.04855	0.260461	NA	yes
Isoform 1 of von Willebrand factor A domain-containing protein 1	IPI00331609	VWA1	5.78336	5.69873	5.93046	0	0	0	0	0	0	100	1.45065e-05	yes	no	NA	NA	NA	no
UDP-glucose:glycoprotein glucosyltransferase 1	IPI00762897	UGGT1	78.0754	80.732	74.1307	41.1702	37.8907	36.4477	22.4168	23.5806	38.0662	2.33437	1.46578e-05	no	no	-1.00916	0.157752	NA	yes
Lipoprotein lipase	IPI00319188	LPL	6.74725	6.64852	4.94205	0	0	0	0	0	0	100	1.53234e-05	yes	no	NA	NA	NA	yes
latent transforming growth factor beta binding protein 3	IPI00468256	LTBP3	7.71115	8.5481	9.8841	1.00415	1.02407	0.985072	1.06747	1.02524	1.00174	8.56071	1.54147e-05	yes	no	-1.0172	0.893056	NA	yes
Isoform 1 of Beta-1,3-glucosyltransferase	IPI00761932	B3GALTL	7.71115	4.74894	7.90728	0	0	0	0	0	0	100	1.6737e-05	yes	no	NA	NA	NA	no
Myb-binding protein 1A	IPI00331361	MYBBP1A	8.67504	8.5481	8.89569	0	0	0	1.06747	0	0	48.9362	1.69839e-05	yes	no	1.00104	0.856065	NA	yes
Rho GDP-dissociation inhibitor 2	IPI00122568	ARHGDIB	12.5306	14.2468	12.8493	0	0	0	2.13493	1.02524	0	25.0789	1.71167e-05	yes	no	-1.20581	0.00194508	↓	yes
Beta-1,3-galactosyltransferase 6	IPI00130692	B3GALT6	5.78336	5.69873	4.94205	0	0	0	0	0	0	100	1.77436e-05	yes	no	1.19781	0.00109762	↑	yes
Aspartoacylase	IPI00331094	ASPA	8.67504	4.74894	7.90728	0	0	0	0	0	0	100	1.78043e-05	yes	no	NA	NA	NA	no
Poliovirus receptor-related protein 1	IPI00311405	PVRL1	17.3501	11.3975	11.8609	0	0	0	1.06747	1.02524	2.00348	19.8274	1.8042e-05	yes	no	-1.07047	0.87789	NA	yes
Transcriptional activator protein Pur-beta	IPI00128867	PURB	8.67504	8.5481	8.89569	0	0	0	1.06747	0	1.00174	25.2452	1.92238e-05	yes	no	1.08121	0.00902137	↑	no
52 kDa protein	IPI00225503	DMKN	9.63893	7.59831	7.90728	1.00415	0	0	0	0	0	50.0811	2.09293e-05	yes	no	NA	NA	NA	yes
Stromal cell-derived factor 2-like protein 1	IPI00227657	SDF2L1	9.63893	11.3975	8.89569	1.00415	1.02407	0.985072	2.13493	2.05049	2.00348	6.50542	2.17544e-05	yes	no	1.0231	0.174494	NA	no
Endoplasmin	IPI00129526	HSP90B1	154.223	155.765	147.273	17.0706	5.12037	12.8059	49.1034	32.8078	35.061	6.01782	2.24801e-05	yes	no	NA	NA	NA	yes
Eukaryotic translation initiation factor 5	IPI00187443	EIF5	10.6028	7.59831	7.90728	1.00415	0	0.985072	0	1.02524	0	17.3221	2.37267e-05	yes	no	NA	NA	NA	yes
Isoform 1 of Multimerin-2	IPI00263041	MMRN2	4.81947	4.74894	4.94205	0	0	0	0	0	0	100	2.39975e-05	yes	no	1.15161	0.684624	NA	yes
Bactericidal/permeability-increasing protein-like 2	IPI00224122	BPIL2	4.81947	4.74894	7.90728	0	0	0	0	0	0	100	2.61544e-05	yes	no	NA	NA	NA	yes
similar to hCG1640785	IPI00677917		6.74725	7.59831	8.89569	1.00415	0	0	0	0	0	46.2903	2.67583e-05	yes	no	NA	NA	NA	no
116 kDa U5 small nuclear ribonucleoprotein component	IPI00469260	EFTUD2	6.74725	9.49789	10.8725	0	0	0	0	1.02524	1.00174	26.7566	2.81635e-05	yes	no	1.41402	8.61452e-09	↑	yes
Protein canopy homolog 4	IPI00875961	CNPY4	5.78336	7.59831	3.95364	0	0	0	0	0	0	100	2.85077e-05	yes	no	-1.05442	0.208791	NA	yes
Growth arrest-specific protein 6	IPI00115536	GAS6	8.67504	4.74894	4.94205	0	0	0	0	0	0	100	2.98134e-05	yes	no	-1.20139	0.0157695	↓	yes
Eukaryotic translation initiation factor 3 subunit C	IPI00321647	EIF3CL	8.67504	8.5481	8.89569	2.0083	1.02407	0.985072	0	0	1.00174	10.4076	2.99898e-05	yes	no	NA	NA	NA	no
Beta-1,3-N-acetylglucosaminyltransferase lunatic fringe	IPI00113747	LFNG	31.8085	23.7447	27.6755	9.03737	12.2889	9.85072	14.9445	9.2272	10.0174	2.54654	3.0636e-05	no	no	-1.92412	7.75182e-07	↓	yes
Putative uncharacterized protein	IPI00798469	Ces2f	3.85557	4.74894	5.93046	0	0	0	0	0	0	100	3.07244e-05	yes	no	NA	NA	NA	no
Cytosine-specific methyltransferase	IPI00469323	DNMT1	7.71115	13.297	9.8841	1.00415	1.02407	1.97014	0	1.02524	0	12.2988	3.10927e-05	yes	no	1.27262	0.00257957	↑	yes
Basic leucine zipper and W2 domain-containing protein 1	IPI00132388	BZW1	4.81947	3.79915	5.93046	0	0	0	0	0	0	100	3.11498e-05	yes	no	NA	NA	NA	yes
Isoform 1 of Squamous cell carcinoma antigen recognized by T-cells 3	IPI00458854	SART3	3.85557	6.64852	4.94205	0	0	0	0	0	0	100	3.12802e-05	yes	no	1.08677	0.163693	NA	yes
Visinin-like protein 1	IPI00230418	VSNL1	3.85557	4.74894	4.94205	0	0	0	0	0	0	100	3.17917e-05	yes	no	1.24194	0.472493	NA	no
Peptidyl-prolyl cis-trans isomerase C	IPI00130240	PPIC	57.8336	51.2886	58.3162	19.0789	19.4574	22.6567	26.6866	35.8835	28.0488	2.20587	3.31994e-05	no	no	-1.33316	0.00103329	↓	yes
Catenin beta-1	IPI00125899	CTNNB1	7.71115	8.5481	5.93046	0	0	0.985072	0	0	0	45.0519	3.37672e-05	yes	no	-1.14926	0.0382595	↓	yes
latrophilin 2	IPI00876558	LPHN2	22.1695	26.5941	26.6871	11.0457	12.2889	9.85072	8.53972	5.12622	9.01568	2.70109	3.47493e-05	no	no	NA	NA	NA	yes
Isoform 1 of Syndecan-1	IPI00115450	SDC1	10.6028	9.49789	9.8841	3.01246	2.04815	1.97014	1.06747	2.05049	1.00174	5.37823	3.51462e-05	yes	no	1.05212	0.857182	NA	yes
Isoform 1 of Eukaryotic translation initiation factor 4 gamma 1	IPI00421179	EIF4G1	10.6028	11.3975	10.8725	3.01246	3.07222	2.95522	1.06747	1.02524	1.00174	5.41814	3.65412e-05	yes	no	1.27806	2.50882e-07	↑	yes
Prolactin-8A9	IPI00132059	Prl8a9	3.85557	4.74894	3.95364	0	0	0	0	0	0	100	3.87327e-05	yes	no	NA	NA	NA	no
80 kDa protein	IPI00881499	GOLIM4	3.85557	3.79915	5.93046	0	0	0	0	0	0	100	4.12393e-05	yes	no	-1.16793	0.0272495	↓	yes
Peptidyl-prolyl cis-trans isomerase B	IPI00135686	PPIB	74.2198	71.2341	78.0844	41.1702	38.9148	40.3879	36.2938	56.3884	35.061	1.80116	4.38143e-05	no	no	1.10531	0.436882	NA	yes
Aminopeptidase N	IPI00319509	ANPEP	6.74725	3.79915	3.95364	0	0	0	0	0	0	100	4.47452e-05	yes	no	-1.03509	0.925759	NA	yes
FACT complex subunit SPT16	IPI00120344	SUPT16H	3.85557	3.79915	3.95364	0	0	0	0	0	0	100	4.59222e-05	yes	SUPT16H	NA	NA	NA	yes
Isoform 1 of Calcineurin subunit B type 1	IPI00474116	PPP3R1	3.85557	3.79915	3.95364	0	0	0	0	0	0	100	4.59222e-05	yes	no	NA	NA	NA	no
Histone H1.4	IPI00223714	HIST1H1E	6.74725	6.64852	7.90728	0	0	0	1.06747	1.02524	1.00174	13.7685	4.59222e-05	yes	no	1.36547	4.58481e-05	↑	yes
Nucleobindin-2	IPI00309704	NUCB2	16.3862	20.8953	18.7798	6.02491	8.19258	7.88057	5.33733	6.15146	7.0122	2.76171	4.6801e-05	no	no	NA	NA	NA	yes
Histone H3.2	IPI00230730		11.5667	16.1464	11.8609	3.01246	0	0.985072	2.13493	4.10098	2.00348	6.46797	4.91812e-05	yes	no	NA	NA	NA	no
cell adhesion molecule with homology to L1CAM	IPI00831546	CHL1	4.81947	5.69873	2.96523	0	0	0	0	0	0	100	4.97775e-05	yes	no	NA	NA	NA	yes
Serine protease HTRA1	IPI00128040	HTRA1	62.6531	77.8827	66.2235	34.1412	40.9629	38.4178	41.6311	47.1612	43.0749	1.68515	5.09082e-05	no	no	-1.59207	0.000500533	↓	yes
lipase A	IPI00554860	LIPA	5.78336	2.84937	4.94205	0	0	0	0	0	0	100	5.4306e-05	yes	no	-1.05307	0.173369	NA	yes
Isoform 1 of Protein SET	IPI00111560		19.2779	20.8953	15.8146	4.01661	2.04815	2.95522	8.53972	6.15146	6.01045	3.76748	5.5903e-05	no	no	NA	NA	NA	no
Laminin, beta 2, isoform CRA_a	IPI00109612	LAMB2	15.4223	18.046	12.8493	5.02076	2.04815	3.94029	1.06747	2.05049	6.01045	4.60011	5.97089e-05	no	no	-1.13682	0.0108584	↓	yes
Isoform 1 of ADP-dependent glucokinase	IPI00132529	ADPGK	2.89168	4.74894	3.95364	0	0	0	0	0	0	100	6.01087e-05	yes	no	-1.01459	0.748898	NA	yes
Isoform 1 of General vesicular transport factor p115	IPI00128071	USO1	7.71115	5.69873	6.91887	1.00415	1.02407	0	1.06747	0	0	13.1336	6.18439e-05	yes	no	NA	NA	NA	yes
Eukaryotic translation initiation factor 3 subunit A	IPI00129276	EIF3A	16.3862	16.1464	20.7566	6.02491	3.07222	3.94029	5.33733	9.2272	4.00697	3.37178	6.58161e-05	no	no	NA	NA	NA	yes
Thioredoxin domain-containing protein 4	IPI00134058	ERP44	17.3501	11.3975	12.8493	4.01661	3.07222	2.95522	3.2024	5.12622	5.00871	3.55812	6.78309e-05	no	no	NA	NA	NA	yes
Alpha-1,6-mannosyl-glycoprotein 2-beta-N-acetylglucosaminyltransferase	IPI00122285	MGAT2	12.5306	11.3975	12.8493	2.0083	3.07222	1.97014	5.33733	3.07573	4.00697	3.77772	6.78679e-05	no	no	1.04221	0.398881	NA	no
Multiple coagulation factor deficiency protein 2 homolog	IPI00170316	MCFD2	6.74725	4.74894	5.93046	0	0	0	0	1.02524	0	33.9951	6.9995e-05	yes	no	-1.11319	0.0179203	↓	yes
Heat shock protein HSP 90-alpha	IPI00330804	HSP90AA1	51.0864	56.9873	56.3394	22.0913	7.16851	23.6417	27.7541	17.4291	19.0331	2.80765	7.70113e-05	no	no	NA	NA	NA	yes
Kallikrein related-peptidase 10	IPI00320517	KLK10	25.0612	20.8953	22.7334	6.02491	7.16851	6.8955	11.7421	10.2524	12.0209	2.53917	8.09701e-05	no	no	1.0344	0.497394	NA	no
AP-2 complex subunit mu-1	IPI00116356	AP2M1	4.81947	6.64852	4.94205	0	0	0.985072	0	0	0	33.3174	8.30323e-05	yes	no	NA	NA	NA	yes
Vascular endothelial growth factor D	IPI00131038	FIGF	4.81947	2.84937	2.96523	0	0	0	0	0	0	100	8.75552e-05	yes	no	NA	NA	NA	yes
Isoform 1 of Repulsive guidance molecule A	IPI00453947	RGMA	3.85557	2.84937	2.96523	0	0	0	0	0	0	100	8.9647e-05	yes	no	NA	NA	NA	yes
Hsc70-interacting protein	IPI00116308	ST13	10.6028	9.49789	13.8377	2.0083	0	0	2.13493	0	0	16.3826	9.27877e-05	yes	no	NA	NA	NA	yes
Pre-mRNA-processing-splicing factor 8	IPI00121596	PRPF8	5.78336	9.49789	2.96523	0	0	0	0	0	0	100	9.81725e-05	yes	PRPF8	-1.01797	0.866685	NA	yes
Procollagen-lysine,2-oxoglutarate 5-dioxygenase 3	IPI00127406	PLOD3	41.4474	37.9915	35.5828	5.02076	7.16851	8.86565	19.2144	16.4039	14.0244	3.25391	0.000100556	no	no	1.09615	0.22849	NA	no
T-complex protein 1 subunit beta	IPI00320217	CCT2	31.8085	33.2426	30.6407	17.0706	15.3611	19.7014	8.53972	11.2777	15.0261	2.2004	0.000102059	no	no	1.16562	0.0334338	↑	yes
Hypoxia up-regulated protein 1	IPI00123342	HYOU1	117.595	137.719	134.424	43.1785	33.7944	33.4924	4.26986	5.12622	17.0296	5.69413	0.000102397	yes	no	1.08196	0.408089	NA	yes
glucosaminyl (N-acetyl) transferase 2 isoform C	IPI00396807	GCNT2	13.4945	14.2468	13.8377	6.02491	6.14444	4.92536	4.26986	3.07573	3.00523	3.02993	0.000104905	no	no	NA	NA	NA	yes
Protein CREG1	IPI00133103	CREG1	11.5667	12.3473	10.8725	1.00415	1.02407	1.97014	4.26986	4.10098	4.00697	4.24843	0.00010781	no	no	-1.0694	0.311101	NA	yes
Protein jagged-1	IPI00135642	JAG1	8.67504	12.3473	12.8493	3.01246	2.04815	0	2.13493	4.10098	2.00348	5.09348	0.000109995	yes	no	-1.15469	0.00615741	↓	yes
protocadherin 7 isoform 2	IPI00128022	PCDH7	2.89168	2.84937	2.96523	0	0	0	0	0	0	100	0.000113743	yes	no	NA	NA	NA	yes
Mannosyl-oligosaccharide glucosidase	IPI00330323	MOGS	2.89168	2.84937	2.96523	0	0	0	0	0	0	100	0.000113743	yes	no	NA	NA	NA	yes
40S ribosomal protein S13	IPI00125901	RPS13	2.89168	2.84937	2.96523	0	0	0	0	0	0	100	0.000113743	yes	no	NA	NA	NA	yes
DnaJ homolog subfamily B member 9	IPI00136218	DNAJB9	2.89168	2.84937	2.96523	0	0	0	0	0	0	100	0.000113743	yes	no	1.05387	0.680969	NA	no
Laminin subunit alpha-5	IPI00116913	LAMA5	189.887	178.56	173.96	59.245	56.324	60.0894	93.9369	94.3224	117.204	2.25476	0.000119749	no	no	-1.00465	0.992622	NA	yes
Pregnancy-specific glycoprotein 28	IPI00125982	PSG28	4.81947	3.79915	1.97682	0	0	0	0	0	0	100	0.00012443	yes	no	NA	NA	NA	no
WD repeat-containing protein 5	IPI00139957	WDR5	6.74725	7.59831	5.93046	1.00415	0	0.985072	2.13493	1.02524	1.00174	6.59261	0.000124819	yes	no	NA	NA	NA	yes
Glypican-4	IPI00312407	GPC4	11.5667	9.49789	9.8841	3.01246	0	0.985072	0	0	0	15.4839	0.000125923	yes	no	NA	NA	NA	yes
Glutamate-rich WD repeat-containing protein 1	IPI00123005	GRWD1	3.85557	3.79915	1.97682	0	0	0	0	0	0	100	0.000126989	yes	no	1.05779	0.401271	NA	yes
Eukaryotic translation initiation factor 3 subunit L	IPI00463573	EIF3L	13.4945	17.0962	19.7682	6.02491	6.14444	8.86565	4.26986	4.10098	3.00523	3.10751	0.000130792	no	no	NA	NA	NA	yes
Eukaryotic translation initiation factor 3 subunit E	IPI00132250	EIF3E	9.63893	10.4477	11.8609	2.0083	0	2.95522	3.2024	4.10098	2.00348	4.47746	0.000133397	no	no	NA	NA	NA	yes
Eukaryotic translation initiation factor 3 subunit M	IPI00115580	EIF3M	9.63893	10.4477	11.8609	4.01661	4.09629	2.95522	2.13493	2.05049	3.00523	3.49942	0.000133531	no	no	-1.0619	0.214777	NA	yes
Transmembrane protease, serine 11E	IPI00222870	TMPRSS11E	5.78336	3.79915	4.94205	0	0	0	0	1.02524	0	28.3339	0.000133636	yes	no	NA	NA	NA	no
Mannosidase, alpha, class 1B, member 1	IPI00124093	MAN1B1	5.78336	1.89958	4.94205	0	0	0	0	0	0	100	0.000134803	yes	no	1.07949	0.0179548	↑	yes
EH domain-containing protein 2	IPI00402968	EHD2	3.85557	1.89958	3.95364	0	0	0	0	0	0	100	0.000135728	yes	no	-1.24319	0.00173664	↓	yes
stromal cell derived factor 2	IPI00123852	SDF2	6.74725	4.74894	1.97682	0	0	0	0	0	0	100	0.000146628	yes	no	-1.03347	0.0615757	↓	no
Epithelial cadherin	IPI00318626	CDH1	78.0754	79.7822	80.0612	56.2325	52.2277	62.0595	43.7661	47.1612	41.0714	1.57292	0.00014763	no	no	1.32203	0.00293252	↑	yes
Calcyclin-binding protein	IPI00115650	CACYBP	21.2057	21.8451	20.7566	8.03322	8.19258	7.88057	10.6747	12.3029	11.0192	2.19635	0.000149602	no	no	NA	NA	NA	yes
U4/U6.U5 tri-snRNP-associated protein 2	IPI00457815	USP39	8.67504	8.5481	5.93046	0	0	1.97014	0	0	0	23.5045	0.000152394	yes	no	1.14409	0.106532	NA	yes
Isoform 2 of Tripartite motif-containing protein 47	IPI00480235	TRIM47	2.89168	3.79915	1.97682	0	0	0	0	0	0	100	0.000160522	yes	no	1.25867	0.0105093	↑	no
solute carrier family 12, member 2	IPI00135324	SLC12A2	4.81947	4.74894	9.8841	0	0	0	0	1.02524	0	37.9471	0.000163473	yes	no	-1.77645	9.41991e-06	↓	yes
5'-nucleotidase	IPI00122257	NT5E	1.92779	3.79915	2.96523	0	0	0	0	0	0	100	0.000163734	yes	no	-1.05823	0.271465	NA	yes
Uncharacterized protein ENSP00000244321 homolog	IPI00406503	2310033E01Rik	1.92779	4.74894	2.96523	0	0	0	0	0	0	100	0.000169648	yes	no	NA	NA	NA	no
Protocadherin 18	IPI00330554	PCDH18	14.4584	9.49789	10.8725	0	0	0.985072	4.26986	2.05049	1.00174	8.38524	0.000171043	yes	no	NA	NA	NA	yes
H-2 class I histocompatibility antigen, K-W28 alpha chain	IPI00117041	HLA-C	7.71115	8.5481	5.93046	0	2.04815	0	0	0	0	21.6681	0.00017178	yes	no	NA	NA	NA	yes
Periodic tryptophan protein 1 homolog	IPI00320422	PWP1	5.78336	5.69873	3.95364	0	0	0	1.06747	0	1.00174	14.9195	0.000172452	yes	no	-1.00003	0.888558	NA	yes
Isoform 1 of Splicing factor, arginine/serine-rich 1	IPI00420807	SRSF1	24.0973	30.3932	27.6755	4.01661	0	0.985072	7.47226	8.20195	7.0122	5.93512	0.000178795	yes	SRSF1	NA	NA	NA	no
C-X-C motif chemokine 5	IPI00116264	CXCL6	53.0141	48.4392	55.351	23.0955	19.4574	18.7164	29.889	30.7573	36.0627	1.98514	0.000185824	no	no	NA	NA	NA	yes
Prothymosin alpha	IPI00224784		5.78336	5.69873	8.89569	1.00415	0	0	2.13493	1.02524	1.00174	7.88909	0.000186043	yes	no	NA	NA	NA	no
Isoform Long of Extracellular matrix protein 1	IPI00122272	ECM1	10.6028	9.49789	9.8841	3.01246	4.09629	3.94029	2.13493	1.02524	1.00174	3.94253	0.00018741	no	no	-1.12646	0.0132301	↓	yes
40S ribosomal protein S3a	IPI00331345	RPS3A	8.67504	10.4477	9.8841	4.01661	1.02407	1.97014	0	0	1.00174	7.24033	0.000188791	yes	no	NA	NA	NA	yes
H/ACA ribonucleoprotein complex subunit 3	IPI00133008	NOP10	2.89168	2.84937	1.97682	0	0	0	0	0	0	100	0.000192841	yes	no	NA	NA	NA	no
Protein DEK	IPI00227720	DEK	1.92779	2.84937	2.96523	0	0	0	0	0	0	100	0.000196378	yes	no	1.19565	0.0258911	↑	yes
Isoform 1 of Splicing factor, arginine/serine-rich 10	IPI00139259	TRA2B	1.92779	2.84937	2.96523	0	0	0	0	0	0	100	0.000196378	yes	no	NA	NA	NA	yes
Putative uncharacterized protein	IPI00881724	TMED5	1.92779	2.84937	2.96523	0	0	0	0	0	0	100	0.000196378	yes	no	-1.06707	0.0759419	↓	no
Nucleoplasmin-3	IPI00131725	NPM3	1.92779	2.84937	2.96523	0	0	0	0	0	0	100	0.000196378	yes	no	NA	NA	NA	no
hypothetical protein	IPI00463297	GM5745	1.92779	2.84937	2.96523	0	0	0	0	0	0	100	0.000196378	yes	no	NA	NA	NA	no
Alpha-1,3-mannosyl-glycoprotein 2-beta-N-acetylglucosaminyltransferase	IPI00120839	MGAT1	2.89168	1.89958	2.96523	0	0	0	0	0	0	100	0.000198503	yes	no	1.12709	0.0166849	↑	yes
THUMP domain-containing protein 1	IPI00114862	THUMPD1	7.71115	9.49789	10.8725	2.0083	4.09629	1.97014	2.13493	0	1.00174	5.00946	0.000200546	yes	no	-1.11702	0.0401554	↓	yes
Glycyl-tRNA synthetase	IPI00112555	GARS	27.9529	29.4434	24.7102	18.0747	16.3852	11.8209	12.8096	12.3029	11.0192	1.99258	0.000201905	no	no	NA	NA	NA	yes
Isoform 2 of Agrin	IPI00378698	AGRN	227.479	192.807	215.473	98.4069	112.648	103.433	45.901	38.9593	51.0889	2.82286	0.000215295	no	no	-1.06688	0.465506	NA	yes
Slit homolog 2 protein	IPI00128415	SLIT2	4.81947	3.79915	5.93046	0	0	0	0	1.02524	1.00174	14.3554	0.000217999	yes	no	-1.2131	0.0338498	↓	yes
nucleosome assembly protein 1-like 1 isoform 1	IPI00929813	NAP1L1	8.67504	4.74894	7.90728	1.00415	0	1.97014	0	0	0	14.3437	0.000235056	yes	no	NA	NA	NA	yes
Beta-1,4 N-acetylgalactosaminyltransferase 1	IPI00122592	B4GALNT1	18.314	12.3473	13.8377	3.01246	5.12037	2.95522	1.06747	0	0	7.32162	0.000242076	yes	no	-1.04435	0.51514	NA	no
Isoform 2 of CD44 antigen	IPI00265503	CD44	30.8446	28.4937	34.5943	17.0706	20.4815	15.7611	20.2818	13.3282	15.0261	1.84273	0.00024832	no	no	NA	NA	NA	yes
F11 receptor	IPI00121362	F11R	19.2779	21.8451	19.7682	7.02907	10.2407	8.86565	10.6747	10.2524	11.0192	2.09674	0.000249234	no	no	1.16014	0.00532088	↑	yes
Nucleotide exchange factor SIL1	IPI00338561	SIL1	9.63893	7.59831	9.8841	3.01246	1.02407	1.97014	4.26986	2.05049	2.00348	3.78512	0.000251442	no	no	-1.04059	0.514223	NA	no
Fibroblast growth factor-binding protein 1	IPI00415609	FGFBP1	9.63893	10.4477	7.90728	0	0	0	3.2024	2.05049	2.00348	7.71567	0.000277347	yes	no	NA	NA	NA	yes
Protein disulfide-isomerase A3	IPI00230108	PDIA3	132.053	113.025	133.435	74.3073	71.6851	71.9102	89.6671	83.0448	103.179	1.53308	0.000284438	no	no	NA	NA	NA	yes
Isoform 1 of Interleukin-1 receptor accessory protein	IPI00124823	IL1RAP	5.78336	4.74894	6.91887	0	0	1.97014	0	1.02524	1.00174	8.73185	0.00028759	yes	no	NA	NA	NA	yes
Programmed cell death protein 6	IPI00121736	PDCD6	8.67504	8.5481	7.90728	2.0083	2.04815	1.97014	3.2024	3.07573	2.00348	3.51273	0.000288694	no	no	NA	NA	NA	yes
insulin-like growth factor binding protein 3	IPI00112485	IGFBP3	54.9419	49.389	61.2814	2.0083	0	2.95522	13.877	16.4039	15.0261	6.58883	0.000301272	yes	no	-1.06223	0.607552	NA	yes
Growth/differentiation factor 15	IPI00129194	GDF15	1.92779	2.84937	1.97682	0	0	0	0	0	0	100	0.000313923	yes	no	1.19098	0.828246	NA	yes
Isoform 1 of Acidic leucine-rich nuclear phosphoprotein 32 family member E	IPI00130016	ANP32E	1.92779	2.84937	1.97682	0	0	0	0	0	0	100	0.000313923	yes	no	NA	NA	NA	yes
Carboxylesterase ML3	IPI00128121	CES2	1.92779	2.84937	1.97682	0	0	0	0	0	0	100	0.000313923	yes	no	-1.09024	0.199916	NA	yes
Methylosome subunit pICln	IPI00117947	CLNS1A	1.92779	2.84937	1.97682	0	0	0	0	0	0	100	0.000313923	yes	no	NA	NA	NA	no
Annexin A11	IPI00124264	ANXA11	2.89168	1.89958	1.97682	0	0	0	0	0	0	100	0.000316908	yes	no	-1.02965	0.543543	NA	no
Embigin	IPI00129968	EMB	2.89168	1.89958	1.97682	0	0	0	0	0	0	100	0.000316908	yes	no	NA	NA	NA	no
ectonucleoside triphosphate diphosphohydrolase 6	IPI00753638	ENTPD6	4.81947	1.89958	1.97682	0	0	0	0	0	0	100	0.000317756	yes	no	1.0941	0.109654	NA	yes
Ribonuclease P protein subunit p30	IPI00134346	RPP30	1.92779	1.89958	2.96523	0	0	0	0	0	0	100	0.000322037	yes	no	-1.06603	0.209824	NA	yes
V-type proton ATPase subunit H	IPI00311461	ATP6V1H	4.81947	3.79915	3.95364	0	1.02407	0.985072	0	0	0	12.515	0.000335407	yes	no	1.05015	0.347033	NA	yes
similar to La ribonucleoprotein domain family, member 1	IPI00670545		4.81947	4.74894	4.94205	1.00415	0	0.985072	1.06747	0	1.00174	7.15077	0.000337755	yes	no	NA	NA	NA	no
High affinity cationic amino acid transporter 1	IPI00121634	SLC7A1	6.74725	5.69873	6.91887	0	0	0	2.13493	2.05049	1.00174	7.46646	0.00034372	yes	no	-1.07908	0.47337	NA	yes
Peptidoglycan recognition protein I-alpha	IPI00411013	PGLYRP3	16.3862	13.297	12.8493	7.02907	7.16851	6.8955	4.26986	4.10098	4.00697	2.54147	0.000350767	no	no	-1.01147	0.504181	NA	no
Peroxiredoxin-4	IPI00116254	PRDX4	19.2779	20.8953	18.7798	5.02076	6.14444	4.92536	11.7421	10.2524	11.0192	2.40113	0.000373036	no	no	1.14794	0.0176806	↑	no
DnaJ homolog subfamily B member 11	IPI00320241	DNAJB11	11.5667	13.297	14.8261	0	3.07222	1.97014	5.33733	4.10098	6.01045	3.87386	0.000373848	no	no	1.28645	8.44616e-06	↑	no
Isoform 1 of Cytoplasmic FMR1-interacting protein 1	IPI00330476	CYFIP1	9.63893	11.3975	11.8609	3.01246	0	3.94029	0	0	1.00174	8.27139	0.000381091	yes	no	1.08824	0.0414867	↑	yes
Peptidoglycan recognition protein	IPI00132111	PGLYRP1	25.0612	21.8451	20.7566	7.02907	8.19258	9.85072	3.2024	1.02524	1.00174	4.46594	0.000381279	no	no	NA	NA	NA	yes
Out at first protein homolog	IPI00154044	OAF	37.5918	38.9413	36.5712	1.00415	1.02407	0	10.6747	11.2777	10.0174	6.65359	0.000381444	yes	no	-1.04435	0.0410623	↓	yes
Isoform 1 of N-acetyllactosaminide beta-1,3-N-acetylglucosaminyltransferase	IPI00226360	B3GNT1	15.4223	10.4477	15.8146	4.01661	6.14444	7.88057	4.26986	4.10098	5.00871	2.65328	0.000395281	no	no	NA	NA	NA	yes
Septin 8	IPI00875717	SEPT8	4.81947	6.64852	4.94205	1.00415	2.04815	0.985072	0	0	1.00174	6.51307	0.000408123	yes	no	NA	NA	NA	no
Isoform 1 of Probable ATP-dependent RNA helicase DDX17	IPI00396797	DDX17	5.78336	4.74894	4.94205	0	0	1.97014	0	0	0	15.7089	0.000429098	yes	no	-1.11095	0.00228206	↓	yes
Isoform 1 of 5'-3' exoribonuclease 2	IPI00120046	XRN2	5.78336	6.64852	3.95364	1.00415	1.02407	1.97014	0	0	0	8.1961	0.000450488	yes	no	-1.07743	0.0213052	↓	yes
Splicing factor, arginine/serine-rich 9	IPI00132340	SRSF9	8.67504	16.1464	10.8725	1.00415	0	0	3.2024	2.05049	4.00697	6.95517	0.000452863	yes	no	NA	NA	NA	no
nucleolar and coiled-body phosphoprotein 1 isoform D	IPI00719871	NOLC1	3.85557	3.79915	3.95364	0	0	0.985072	1.06747	0	0	11.3112	0.000458624	yes	no	NA	NA	NA	yes
cadherin EGF LAG seven-pass G-type receptor 2 isoform 1	IPI00649043	CELSR2	4.81947	2.84937	2.96523	0	0	0	0	1.02524	0	20.7445	0.000468354	yes	no	-1.09962	0.0520639	↓	yes
T-complex protein 1 subunit delta	IPI00116277	CCT4	20.2418	19.9456	20.7566	11.0457	12.2889	11.8209	5.33733	9.2272	10.0174	2.0404	0.000491833	no	no	1.11872	0.0273488	↑	yes
KTEL motif-containing protein 1	IPI00453707	POGLUT1	3.85557	2.84937	0.98841	0	0	0	0	0	0	100	0.000492142	yes	no	NA	NA	NA	no
Eukaryotic translation initiation factor 3 subunit H	IPI00128202	EIF3H	10.6028	13.297	10.8725	5.02076	5.12037	5.91043	1.06747	2.05049	2.00348	3.2846	0.000497226	no	no	1.07051	0.280875	NA	yes
Histone H2A.x	IPI00230264	H2AFX	49.1586	50.3388	55.351	19.0789	14.337	17.7313	34.1589	33.8331	26.0453	2.13313	0.000499803	no	no	NA	NA	NA	yes
Isoform 1 of N-acylneuraminate cytidylyltransferase	IPI00322206	CMAS	1.92779	1.89958	1.97682	0	0	0	0	0	0	100	0.000504498	no	no	1.20001	0.000152447	↑	yes
Protein S100-A14	IPI00133621	S100A14	1.92779	1.89958	1.97682	0	0	0	0	0	0	100	0.000504498	no	no	1.26409	0.320711	NA	yes
CMP-N-acetylneuraminate-beta-galactosamide-alpha-2,3-sialyltransferase	IPI00314673	ST3GAL4	1.92779	1.89958	1.97682	0	0	0	0	0	0	100	0.000504498	no	no	-1.04627	0.969927	NA	yes
RNA (guanine-9-) methyltransferase domain containing 2	IPI00224572	RG9MTD2	1.92779	1.89958	1.97682	0	0	0	0	0	0	100	0.000504498	no	no	NA	NA	NA	no
arginine/serine-rich splicing factor 6	IPI00310880	SRSF6	2.89168	3.79915	2.96523	0	0	0	0	0	1.00174	19.2785	0.000509334	yes	no	NA	NA	NA	yes
UDP-GlcNAc:betaGal beta-1,3-N-acetylglucosaminyltransferase 2	IPI00463774	B3GNT2	17.3501	17.0962	20.7566	1.00415	0	0	5.33733	6.15146	5.00871	6.3083	0.000525948	yes	no	-1.00292	0.51514	NA	yes
Hepatocyte growth factor-like protein	IPI00330542	MST1	5.78336	4.74894	1.97682	0	1.02407	0	0	0	0	24.4301	0.000557587	yes	no	NA	NA	NA	yes
Cystathionine gamma-lyase	IPI00122344	CTH	8.67504	4.74894	7.90728	0	0	0	2.13493	0	2.00348	10.3089	0.000608897	yes	no	NA	NA	NA	no
Isoform 1 of COP9 signalosome complex subunit 2	IPI00120513	COPS2	5.78336	5.69873	5.93046	0	0	1.97014	2.13493	0	0	8.48343	0.000629959	yes	no	-1.02694	0.579013	NA	yes
Antileukoproteinase	IPI00125333	SLPI	11.5667	7.59831	7.90728	2.0083	2.04815	0.985072	5.33733	2.05049	3.00523	3.50801	0.000658646	no	no	1.44338	0.575612	NA	yes
Histone H1.5	IPI00230133	HIST1H1B	12.5306	14.2468	11.8609	0	0	0	4.26986	3.07573	4.00697	6.80699	0.000662469	yes	no	NA	NA	NA	yes
Isoform Long of Splicing factor, arginine/serine-rich 3	IPI00129323	SRSF3	7.71115	10.4477	9.8841	2.0083	2.04815	1.97014	5.33733	3.07573	4.00697	3.04044	0.000667738	no	SRSF3	NA	NA	NA	no
MCG18238	IPI00229080	HSP90AB1	90.606	94.9789	100.818	47.1952	32.7703	43.3432	78.9924	49.2117	55.0958	1.8682	0.000680515	no	no	NA	NA	NA	yes
chitinase domain containing 1 isoform 1	IPI00467127	CHID1	10.6028	6.64852	9.8841	0	0	0	3.2024	1.02524	3.00523	7.50337	0.000681169	yes	no	1.04841	0.511931	NA	no
microtubule-actin crosslinking factor 1	IPI00848566	Macf1	27.9529	47.4894	33.6059	13.054	9.21666	9.85072	0	1.02524	2.00348	6.20472	0.000702691	yes	no	NA	NA	NA	yes
Isoform 1 of Ephrin type-B receptor 6	IPI00114909	EPHB6	5.78336	1.89958	3.95364	1.00415	0	0	0	0	0	23.1769	0.000728892	yes	no	NA	NA	NA	yes
23 kDa protein	IPI00918295	ANP32A	2.89168	2.84937	2.96523	0	0	0	0	1.02524	0	16.9838	0.0007305	yes	no	NA	NA	NA	yes
CD98 heavy chain	IPI00114641	SLC3A2	23.1334	18.046	18.7798	5.02076	5.12037	3.94029	12.8096	9.2272	11.0192	2.54402	0.000735244	no	no	NA	NA	NA	yes
Alpha-1,6-mannosylglycoprotein 6-beta-N-acetylglucosaminyltransferase A	IPI00322019	MGAT5	3.85557	1.89958	3.95364	1.00415	0	0	0	0	0	19.3373	0.000751533	yes	no	1.06326	0.121152	NA	yes
Isoform 2 of 40S ribosomal protein S24	IPI00402981	Rps24	3.85557	3.79915	2.96523	0	0	0	1.06747	1.02524	0	10.1495	0.000756002	yes	no	NA	NA	NA	yes
35 kDa protein	IPI00874295	GGH	19.2779	21.8451	21.745	0	1.02407	2.95522	7.47226	8.20195	8.01394	4.54455	0.000766835	no	no	1.24031	0.00174086	↑	yes
Integrin beta	IPI00313479	ITGB4	7.71115	7.59831	6.91887	1.00415	4.09629	1.97014	0	0	2.00348	4.8993	0.000794681	no	no	1.14152	0.0308622	↑	yes
Interferon-activable protein 202	IPI00126725	IFI202B	1.92779	2.84937	0.98841	0	0	0	0	0	0	100	0.000811517	no	no	NA	NA	NA	no
3-ketoacyl-CoA thiolase, mitochondrial	IPI00226430	ACAA2	2.89168	1.89958	0.98841	0	0	0	0	0	0	100	0.000818389	no	no	NA	NA	NA	yes
Inositol monophosphatase 3	IPI00228719	IMPAD1	2.89168	1.89958	0.98841	0	0	0	0	0	0	100	0.000818389	no	no	-1.01663	0.65406	NA	no
retinoblastoma binding protein 5	IPI00226384	RBBP5	0.963893	2.84937	1.97682	0	0	0	0	0	0	100	0.000823166	no	no	1.06773	0.315539	NA	yes
Isoform 1 of U1 small nuclear ribonucleoprotein 70 kDa	IPI00625105	SNRNP70	0.963893	1.89958	2.96523	0	0	0	0	0	0	100	0.000842225	no	no	-1.10278	0.112203	NA	yes
Follistatin	IPI00113340	FST	26.989	24.6945	30.6407	0	0	0	9.60719	6.15146	7.0122	7.23067	0.000850029	yes	no	-1.80019	1.00319e-06	↓	yes
Tubulointerstitial nephritis antigen-like	IPI00115458	TINAGL1	5.78336	7.59831	7.90728	1.00415	2.04815	0.985072	3.2024	3.07573	2.00348	3.45628	0.000881401	no	no	-1.15397	0.346304	NA	no
Isoform 1 of E3 ubiquitin-protein ligase UBR4	IPI00378681	UBR4	2.89168	5.69873	2.96523	0	0	0	1.06747	1.02524	0	11.0437	0.000912259	yes	no	NA	NA	NA	yes
Tissue alpha-L-fucosidase	IPI00387228	FUCA1	11.5667	7.59831	9.8841	0	1.02407	0.985072	5.33733	3.07573	3.00523	4.32683	0.000919937	no	no	-1.07062	0.0453231	↓	yes
Cysteine-rich protein 2	IPI00121319	CRIP2	12.5306	13.297	11.8609	7.02907	7.16851	6.8955	3.2024	3.07573	3.00523	2.48143	0.000937014	no	no	NA	NA	NA	no
Transmembrane protease, serine 11B	IPI00313641	Tmprss11bnl	4.81947	1.89958	0.98841	0	0	0	0	0	0	100	0.000964949	yes	no	NA	NA	NA	no
Histone deacetylase 2	IPI00137668	HDAC2	1.92779	3.79915	2.96523	0	0	0.985072	0	0	0	17.6478	0.000984978	yes	no	1.1341	0.17292	NA	yes
Calumenin	IPI00135186	CALU	38.5557	37.9915	40.5248	21.0872	23.5537	21.6716	24.5517	28.7068	31.054	1.55448	0.000992371	no	no	1.10807	0.0529301	↑	yes
Epidermal growth factor receptor	IPI00121190	EGFR	12.5306	11.3975	11.8609	3.01246	2.04815	2.95522	8.53972	4.10098	6.01045	2.68414	0.00099996	no	no	NA	NA	NA	yes
5-hydroxyisourate hydrolase	IPI00677618	1190003J15Rik	3.85557	4.74894	3.95364	1.00415	0	1.97014	0	0	0	8.44446	0.00102119	yes	no	NA	NA	NA	no
perlecan	IPI00515360	HSPG2	214.948	176.661	186.809	160.664	110.6	154.656	121.691	128.155	116.202	1.46071	0.00103255	no	no	-1.06836	0.0110592	↓	yes
Parathyroid hormone-related protein	IPI00132544	PTHLH	5.78336	5.69873	4.94205	2.0083	2.04815	1.97014	0	0	0	5.45055	0.00106115	yes	no	-1.0987	0.00357343	↓	yes
similar to G protein pathway suppressor 1	IPI00467796	GPS1	4.81947	6.64852	4.94205	0	0	2.95522	1.06747	1.02524	0	6.5017	0.00116444	yes	no	1.551	2.29009e-09	↑	yes
Transforming growth factor beta-1	IPI00114457	TGFB1	7.71115	9.49789	8.89569	0	0	0	4.26986	3.07573	1.00174	6.25462	0.00119464	yes	no	NA	NA	NA	yes
COP9 signalosome complex subunit 3	IPI00131870	COPS3	5.78336	6.64852	6.91887	1.00415	2.04815	2.95522	3.2024	1.02524	0	3.78123	0.00124073	no	no	1.05358	0.423577	NA	no
Endothelial lipase	IPI00323023	LIPG	13.4945	9.49789	7.90728	2.0083	1.02407	0.985072	6.40479	4.10098	3.00523	3.52566	0.00125305	no	no	NA	NA	NA	yes
COP9 signalosome complex subunit 4	IPI00131871	COPS4	9.63893	8.5481	7.90728	4.01661	3.07222	2.95522	5.33733	1.02524	2.00348	2.83478	0.00128231	no	no	1.08279	0.258358	NA	yes
Parafibromin	IPI00170345	CDC73	1.92779	1.89958	0.98841	0	0	0	0	0	0	100	0.00128317	no	no	NA	NA	NA	yes
Histone H3.1	IPI00553538		1.92779	1.89958	0.98841	0	0	0	0	0	0	100	0.00128317	no	no	NA	NA	NA	no
H-2 class I histocompatibility antigen, L-D alpha chain	IPI00109996	H2-LD	25.0612	23.7447	26.6871	16.0664	18.4333	16.7462	12.8096	8.20195	11.0192	1.81306	0.00128921	no	no	NA	NA	NA	no
60S ribosomal protein L7	IPI00311236	RPL7	0.963893	1.89958	1.97682	0	0	0	0	0	0	100	0.0012936	no	no	NA	NA	NA	yes
60S ribosomal protein L14	IPI00133185	RPL14	1.92779	0.949789	1.97682	0	0	0	0	0	0	100	0.00129996	no	no	NA	NA	NA	yes
Eif3b protein	IPI00229859	EIF3B	25.0612	27.5439	31.6291	13.054	2.04815	9.85072	14.9445	14.3534	14.0244	2.46749	0.00130485	no	no	NA	NA	NA	yes
Nucleolin	IPI00317794	Ncl	70.3642	74.0835	76.1076	24.0997	18.4333	18.7164	53.3733	37.934	45.0784	2.23195	0.00134262	no	no	NA	NA	NA	yes
eukaryotic translation elongation factor 1 delta isoform a	IPI00118875	EEF1D	13.4945	15.1966	13.8377	7.02907	2.04815	6.8955	7.47226	6.15146	9.01568	2.20288	0.00134322	no	no	NA	NA	NA	yes
Disintegrin and metalloproteinase domain-containing protein 8	IPI00114687	ADAM8	2.89168	2.84937	1.97682	0	0	0	0	1.02524	0	15.0557	0.0013506	yes	no	NA	NA	NA	yes
Mannosyl-oligosaccharide 1,2-alpha-mannosidase IA	IPI00132493	MAN1A1	35.6641	30.3932	34.5943	7.02907	8.19258	9.85072	20.2818	21.5301	19.0331	2.34299	0.00135224	no	no	NA	NA	NA	yes
Isoform 1 of Regulation of nuclear pre-mRNA domain-containing protein 1B	IPI00338515	RPRD1B	2.89168	4.74894	4.94205	2.0083	0	0.985072	0	0	0	8.40701	0.00135342	yes	no	1.09365	0.115949	NA	yes
MCG22590	IPI00133243	IFITM3	20.2418	19.9456	19.7682	0	0	0	8.53972	5.12622	6.01045	6.09416	0.00136464	yes	no	NA	NA	NA	no
60S ribosomal protein L27	IPI00122421	RPL27	3.85557	7.59831	6.91887	1.00415	1.02407	1.97014	2.13493	2.05049	2.00348	3.607	0.0014644	no	no	NA	NA	NA	no
Isoform 2 of Sulfhydryl oxidase 2	IPI00169589	QSOX2	5.78336	3.79915	6.91887	1.00415	1.02407	0	3.2024	0	1.00174	5.29539	0.00147395	yes	no	NA	NA	NA	yes
Peptidyl-prolyl cis-trans isomerase NIMA-interacting 1	IPI00132093	PIN1	8.67504	7.59831	8.89569	5.02076	3.07222	1.97014	0	1.02524	0	4.53972	0.00158342	no	no	NA	NA	NA	no
protein disulfide isomerase associated 4	IPI00271951	PDIA4	62.6531	59.8367	59.3046	0	0	0	26.6866	15.3787	17.0296	6.15262	0.00158443	yes	no	-1.11122	0.30135	NA	yes
Cysteine-rich with EGF-like domain protein 2	IPI00111286	CRELD2	11.5667	8.5481	11.8609	2.0083	2.04815	3.94029	5.33733	6.15146	6.01045	2.5083	0.00173765	no	no	1.06161	0.268377	NA	yes
Calnexin	IPI00119618	CANX	3.85557	4.74894	9.8841	1.00415	1.02407	0.985072	1.06747	1.02524	3.00523	4.55877	0.0018023	no	no	1.02861	0.505999	NA	yes
Isoform 1 of Nck-associated protein 1	IPI00319320	NCKAP1	2.89168	2.84937	2.96523	1.00415	0	0.985072	0	0	0	8.75344	0.00180562	yes	no	NA	NA	NA	yes
Structural maintenance of chromosomes protein 1A	IPI00123870	SMC1A	1.92779	4.74894	1.97682	0	0	0	1.06747	0	0	16.2133	0.00185071	yes	SMC1A	1.10984	0.0760594	↑	yes
Semaphorin-3D	IPI00221711	SEMA3D	11.5667	9.49789	10.8725	3.01246	6.14444	3.94029	0	1.02524	0	4.52289	0.00188749	no	no	NA	NA	NA	yes
Histone H2A type 2-A	IPI00330000		4.81947	1.89958	1.97682	0	0	0	1.06747	0	0	16.2925	0.00190891	yes	no	NA	NA	NA	no
copine VIII isoform 1	IPI00120173	CPNE8	8.67504	5.69873	8.89569	0	0	0	4.26986	2.05049	2.00348	5.59104	0.00191507	yes	no	NA	NA	NA	yes
ferritin light chain 1	IPI00608020	FTL	0.963893	2.84937	0.98841	0	0	0	0	0	0	100	0.00199129	no	no	NA	NA	NA	yes
Isoform 6 of Palladin	IPI00856302	PALLD	0.963893	2.84937	0.98841	0	0	0	0	0	0	100	0.00199129	no	no	-1.34076	0.000707706	↓	no
hypothetical protein	IPI00460103	Gm10086	0.963893	2.84937	0.98841	0	0	0	0	0	0	100	0.00199129	no	no	NA	NA	NA	no
Isoform 1 of Heat shock 70 kDa protein 13	IPI00222937	HSPA13	14.4584	12.3473	13.8377	2.0083	3.07222	4.92536	7.47226	6.15146	10.0174	2.41587	0.00199651	no	no	1.32919	0.000626193	↑	yes
Glycosyltransferase 25 family member 1	IPI00169870	GLT25D1	0.963893	3.79915	0.98841	0	0	0	0	0	0	100	0.00199895	no	no	1.09024	0.0488803	↑	no
Inhibin beta B chain	IPI00355134	INHBB	8.67504	9.49789	7.90728	3.01246	4.09629	5.91043	3.2024	1.02524	1.00174	2.85833	0.00200523	no	no	NA	NA	NA	yes
11 kDa protein	IPI00329998		133.981	138.669	138.377	33.137	15.3611	31.5223	95.0044	64.5904	75.1307	2.61181	0.00206457	no	no	NA	NA	NA	no
Ribosomal protein L1	IPI00849927	Rpl10a	25.0612	21.8451	24.7102	11.0457	2.04815	4.92536	14.9445	13.3282	11.0192	2.49923	0.00229227	no	no	NA	NA	NA	yes
Isoform 1 of Hyaluronidase-1	IPI00453571	HYAL1	4.81947	6.64852	6.91887	2.0083	4.09629	0.985072	0	2.05049	1.00174	3.62592	0.00230684	no	no	-1.01734	0.8438	NA	yes
Coronin-1C	IPI00124820	CORO1C	22.1695	23.7447	24.7102	13.054	14.337	10.8358	17.0794	14.3534	16.0279	1.64842	0.00230972	no	no	-1.04189	0.696158	NA	yes
Leucine-rich repeat-containing protein 47	IPI00138089	LRRC47	2.89168	3.79915	4.94205	1.00415	1.02407	1.97014	0	0	0	5.81881	0.00231458	yes	no	-1.03272	0.524367	NA	yes
splicing factor 3a, subunit 2	IPI00380281	SF3A2	1.92779	2.84937	3.95364	0	0	0.985072	0	0	1.00174	8.78873	0.00236572	yes	no	-1.06312	0.0981659	↓	yes
COP9 signalosome complex subunit 8	IPI00187407	COPS8	5.78336	5.69873	3.95364	3.01246	2.04815	0.985072	0	0	0	5.10637	0.00255724	yes	no	NA	NA	NA	yes
Ras-related protein Rab-35	IPI00130489	RAB35	1.92779	1.89958	2.96523	0	0	0	1.06747	0	0	12.7266	0.00257183	yes	no	1.14207	0.00155272	↑	yes
Histone H2B type 1-F/J/L	IPI00114642		69.4003	72.1839	71.1655	17.0706	6.14444	10.8358	40.5637	46.136	33.0575	2.76643	0.00265478	no	no	NA	NA	NA	no
Corneodesmosin	IPI00380389	CDSN	7.71115	6.64852	5.93046	3.01246	3.07222	2.95522	0	0	0	4.48902	0.00280699	no	no	NA	NA	NA	yes
Putative uncharacterized protein	IPI00625970	SPP1	58.7975	59.8367	65.2351	15.0623	12.2889	11.8209	38.4287	36.9088	40.0697	2.37896	0.00281528	no	no	1.31823	0.0437391	↑	yes
protocadherin gamma subfamily C, 3	IPI00129613		12.5306	14.2468	14.8261	8.03322	11.2648	5.91043	5.33733	6.15146	5.00871	1.99509	0.00282867	no	no	NA	NA	NA	no
15 kDa selenoprotein	IPI00112641	SEP15	4.81947	6.64852	5.93046	3.01246	1.02407	0.985072	2.13493	2.05049	2.00348	3.10395	0.00289854	no	no	NA	NA	NA	no
Isoform 1 of Desmoglein-3	IPI00316674	DSG3	20.2418	18.9958	20.7566	7.02907	10.2407	6.8955	0	0	0	4.96531	0.00294451	no	no	NA	NA	NA	yes
NAD(P)H dehydrogenase [quinone] 1	IPI00263899	NQO1	2.89168	3.79915	0.98841	0	1.02407	0	0	0	0	14.9975	0.00294847	yes	no	-1.23042	0.0359971	↓	no
40S ribosomal protein S7	IPI00136984	RPS7	3.85557	3.79915	3.95364	2.0083	0	0	1.06747	1.02524	1.00174	4.54984	0.00301441	no	no	NA	NA	NA	yes
Isoform 2 of AP-1 complex subunit mu-2	IPI00229147	AP1M2	6.74725	6.64852	5.93046	2.0083	2.04815	4.92536	1.06747	1.02524	0	3.49022	0.0030381	no	no	-1.08647	0.567873	NA	yes
Isoform 1 of Serine/threonine-protein phosphatase 2B catalytic subunit alpha isoform	IPI00121545	PPP3CA	9.63893	8.5481	10.8725	4.01661	5.12037	5.91043	4.26986	0	4.00697	2.49179	0.00307607	no	no	-1.10202	0.0387932	↓	yes
Putative uncharacterized protein	IPI00130343	HNRNPC	17.3501	18.9958	17.7914	11.0457	12.2889	11.8209	8.53972	10.2524	8.01394	1.74745	0.00310611	no	no	NA	NA	NA	yes
Histone H1.3	IPI00331597	HIST1H1D	29.8807	32.2928	31.6291	3.01246	0	2.95522	14.9445	15.3787	15.0261	3.65581	0.00321035	no	no	1.15805	0.212943	NA	no
Small nuclear ribonucleoprotein Sm D2	IPI00119220	SNRPD2	15.4223	16.1464	16.803	11.0457	5.12037	5.91043	11.7421	8.20195	10.0174	1.85909	0.00323095	no	no	1.09634	0.0771243	↑	yes
Cathepsin L1	IPI00128154	CTSL2	124.342	115.874	119.598	32.1329	34.8185	33.4924	89.6671	68.6913	85.1481	2.09224	0.00330528	no	no	1.02826	0.225208	NA	yes
Isoform 2A of Desmocollin-2	IPI00138209	DSC2	29.8807	32.2928	32.6175	13.054	15.3611	10.8358	0	0	0	4.83001	0.00332015	no	no	1.32749	0.0354964	↑	yes
Carboxypeptidase A4	IPI00467122	CPA4	16.3862	12.3473	13.8377	5.02076	6.14444	6.8955	9.60719	8.20195	9.01568	1.89688	0.00348279	no	no	NA	NA	NA	yes
Splicing factor 3A subunit 3	IPI00137848	SF3A3	0.963893	1.89958	0.98841	0	0	0	0	0	0	100	0.00351556	no	no	NA	NA	NA	yes
Neuregulin-1 type I beta1-a	IPI00131593	NRG1	0.963893	1.89958	0.98841	0	0	0	0	0	0	100	0.00351556	no	no	NA	NA	NA	yes
alcohol dehydrogenase 7	IPI00331439	ADH7	0.963893	1.89958	0.98841	0	0	0	0	0	0	100	0.00351556	no	no	NA	NA	NA	yes
Isoform 1 of Ly6/PLAUR domain-containing protein 6B	IPI00110244	LYPD6B	0.963893	1.89958	0.98841	0	0	0	0	0	0	100	0.00351556	no	no	1.01168	0.927454	NA	no
lectin, galactose binding, soluble 7	IPI00468187	LGALS7	0.963893	1.89958	0.98841	0	0	0	0	0	0	100	0.00351556	no	no	NA	NA	NA	no
Platelet-derived growth factor C	IPI00461914	PDGFC	1.92779	0.949789	0.98841	0	0	0	0	0	0	100	0.00351749	no	no	-1.18908	0.0163323	↓	yes
Kelch domain-containing protein 4	IPI00121859	KLHDC4	1.92779	0.949789	0.98841	0	0	0	0	0	0	100	0.00351749	no	no	NA	NA	NA	yes
Translation initiation factor eIF-2B subunit beta	IPI00116804	EIF2B2	1.92779	0.949789	0.98841	0	0	0	0	0	0	100	0.00351749	no	no	-1.11146	0.0572564	↓	no
FXYD domain-containing ion transport regulator 3	IPI00126190	Fxyd3	1.92779	0.949789	0.98841	0	0	0	0	0	0	100	0.00351749	no	no	NA	NA	NA	no
Proteasome maturation protein	IPI00133070	POMP	0.963893	0.949789	1.97682	0	0	0	0	0	0	100	0.00352135	no	no	1.12912	0.0711358	↑	yes
60S ribosomal protein L26	IPI00132460	RPL26	0.963893	0.949789	1.97682	0	0	0	0	0	0	100	0.00352135	no	no	NA	NA	NA	no
SET and MYND domain-containing protein 5	IPI00475299	SMYD5	0.963893	0.949789	1.97682	0	0	0	0	0	0	100	0.00352135	no	no	-1.07441	0.430616	NA	no
Translation initiation factor eIF-2B subunit beta	IPI00110860	THG1L	0.963893	0.949789	1.97682	0	0	0	0	0	0	100	0.00352135	no	no	NA	NA	NA	no
Putative uncharacterized protein	IPI00228864	4930595M18Rik	0.963893	0.949789	1.97682	0	0	0	0	0	0	100	0.00352135	no	no	NA	NA	NA	no
Putative uncharacterized protein	IPI00318492	RPS2	2.89168	1.89958	2.96523	1.00415	0	0.985072	0	0	0	7.7985	0.00372892	yes	no	NA	NA	NA	yes
29 kDa protein	IPI00108454		0.963893	5.69873	2.96523	1.00415	0	0	0	0	0	19.1761	0.00374989	yes	no	NA	NA	NA	no
DnaJ homolog subfamily A member 1	IPI00132208	DNAJA1	1.92779	2.84937	2.96523	0	0	0	1.06747	0	1.00174	7.48343	0.00380035	yes	no	NA	NA	NA	no
similar to hCG45299 isoform 3	IPI00757181	LOC100045958	3.85557	5.69873	4.94205	0	0	0	3.2024	1.02524	2.00348	4.65289	0.00380137	no	no	NA	NA	NA	no
Cadherin 13, isoform CRA_a	IPI00775975	CDH13	22.1695	22.7949	27.6755	11.0457	9.21666	12.8059	1.06747	0	0	4.25595	0.00418893	no	no	NA	NA	NA	yes
suprabasin isoform 1	IPI00923639	SBSN	96.3893	95.9286	89.9453	45.1869	40.9629	44.3282	1.06747	1.02524	0	4.25831	0.00419738	no	no	NA	NA	NA	yes
Procollagen-lysine,2-oxoglutarate 5-dioxygenase 1	IPI00127407	PLOD1	34.7002	33.2426	36.5712	20.083	25.6018	24.6268	23.4842	23.5806	27.047	1.44733	0.00431984	no	no	NA	NA	NA	yes
Histone H2A type 1-F	IPI00229543	HIST1H2AG	6.74725	6.64852	8.89569	0	0	0	4.26986	3.07573	3.00523	4.30719	0.00439541	no	no	NA	NA	NA	no
Tubulin--tyrosine ligase-like protein 12	IPI00379876	TTLL12	5.78336	5.69873	6.91887	1.00415	2.04815	4.92536	1.06747	0	0	4.0687	0.00454554	no	no	NA	NA	NA	no
Protein transport protein Sec23A	IPI00123349	SEC23A	5.78336	6.64852	4.94205	3.01246	1.02407	2.95522	1.06747	2.05049	2.00348	2.8686	0.00463385	no	no	-1.03516	0.501008	NA	yes
40S ribosomal protein S4, X isoform	IPI00331092	RPS4X	3.85557	3.79915	3.95364	3.01246	1.02407	0	0	0	0	5.75166	0.00468437	yes	no	NA	NA	NA	yes
Interferon-induced guanylate-binding protein 1	IPI00124675	Gbp1	6.74725	6.64852	6.91887	0	3.07222	4.92536	0	0	0	5.0802	0.00474371	yes	no	NA	NA	NA	yes
Tetraspanin-4	IPI00121008	TSPAN4	2.89168	4.74894	4.94205	0	0	0	0	0	4.00697	6.28039	0.00492563	yes	no	NA	NA	NA	no
Putative uncharacterized protein	IPI00126892	MEMO1	3.85557	5.69873	2.96523	0	3.07222	0.985072	0	0	0	6.17138	0.00497515	yes	no	NA	NA	NA	no
V-type proton ATPase subunit D	IPI00118787	ATP6V1D	1.92779	1.89958	1.97682	0	1.02407	0	0	0	0	11.3355	0.00502655	no	no	-1.15225	0.000393376	↓	yes
Isoform 2 of Calcium/calmodulin-dependent protein kinase type II delta chain	IPI00475044	CAMK2D	1.92779	1.89958	1.97682	0	0	0	0	1.02524	0	11.3225	0.00502709	no	no	-1.05176	0.686192	NA	yes
Rps16 protein	IPI00469918	RPS16	4.81947	5.69873	8.89569	3.01246	1.02407	3.94029	0	0	0	4.86758	0.0050846	no	no	NA	NA	NA	yes
Dystroglycan	IPI00122273	DAG1	55.9058	46.5396	44.4784	23.0955	24.5778	19.7014	39.4962	37.934	36.0627	1.62466	0.00520249	no	no	1.02006	0.705118	NA	yes
Nucleobindin-1	IPI00132314	NUCB1	63.617	70.2844	67.2119	25.1038	29.6981	30.5372	53.3733	51.2622	51.0889	1.66855	0.00522214	no	no	NA	NA	NA	yes
a disintegrin and metalloprotease domain 17	IPI00381630	ADAM17	6.74725	6.64852	8.89569	4.01661	3.07222	3.94029	4.26986	2.05049	1.00174	2.42943	0.00535433	no	no	1.08241	0.662294	NA	no
semaphorin 3E	IPI00137602	SEMA3E	30.8446	26.5941	36.5712	14.0581	17.4092	17.7313	24.5517	21.5301	26.0453	1.54971	0.00535572	no	no	NA	NA	NA	yes
Synaptobrevin homolog YKT6	IPI00453771	YKT6	6.74725	5.69873	3.95364	1.00415	4.09629	1.97014	0	0	0	4.63883	0.00549394	no	no	1.04714	0.202171	NA	yes
Putative uncharacterized protein	IPI00127129	GGTA1	3.85557	3.79915	4.94205	2.0083	1.02407	0.985072	1.06747	0	2.00348	3.5542	0.00564745	no	no	NA	NA	NA	no
Isoform 1 of Eukaryotic translation initiation factor 3 subunit K	IPI00120322	EIF3K	3.85557	4.74894	5.93046	2.0083	1.02407	1.97014	2.13493	2.05049	0	3.16392	0.00564875	no	no	1.00455	0.432282	NA	no
Activated RNA polymerase II transcriptional coactivator p15	IPI00225633	SUB1	4.81947	6.64852	7.90728	2.0083	0	0.985072	4.26986	4.10098	2.00348	2.89882	0.00607145	no	no	NA	NA	NA	yes
Platelet derived growth factor, alpha, isoform CRA_b	IPI00115051	PDGFA	6.74725	7.59831	6.91887	1.00415	0	0.985072	3.2024	6.15146	2.00348	3.1865	0.00607157	no	no	NA	NA	NA	yes
Cystatin E/M	IPI00133547	CST6	19.2779	16.1464	16.803	14.0581	10.2407	13.791	7.47226	7.17671	6.01045	1.77797	0.00607318	no	no	NA	NA	NA	yes
Isoform 1 of Recombining binding protein suppressor of hairless	IPI00132267	RBPJ	2.89168	1.89958	0.98841	0	0	0	0	0	1.00174	11.5392	0.00644233	no	no	NA	NA	NA	yes
Neuropilin-1	IPI00123996	NRP1	20.2418	18.046	17.7914	3.01246	0	0	11.7421	8.20195	9.01568	3.50799	0.00648411	no	no	-1.27584	0.0050583	↓	yes
Ubiquitin-conjugating enzyme E2 H	IPI00125481	UBE2H	2.89168	1.89958	0.98841	0	1.02407	0	0	0	0	11.2876	0.0064913	no	no	NA	NA	NA	no
60S ribosomal protein L18a	IPI00162790	RPL18A	1.92779	0.949789	2.96523	1.00415	0	0	0	0	0	11.6373	0.00659957	no	no	NA	NA	NA	yes
Isoform 3 of Ribosome-binding protein 1	IPI00121149	RRBP1	0.963893	1.89958	2.96523	0	1.02407	0	0	0	0	11.3834	0.00660969	no	no	1.09539	0.468555	NA	yes
Putative uncharacterized protein	IPI00474117	ADAM15	7.71115	8.5481	4.94205	4.01661	5.12037	0.985072	3.2024	1.02524	2.00348	2.59293	0.00668904	no	no	1.0016	0.560663	NA	no
Ly6/PLAUR domain-containing protein 3	IPI00130249	LYPD3	10.6028	7.59831	10.8725	5.02076	8.19258	3.94029	1.06747	1.02524	2.00348	2.73637	0.00671122	no	no	-1.05885	0.447442	NA	yes
Isoform 2 of Plakophilin-3	IPI00135464	PKP3	5.78336	6.64852	3.95364	2.0083	2.04815	3.94029	0	0	0	4.09805	0.00702812	no	no	1.26598	0.00485028	↑	yes
Eukaryotic translation initiation factor 1A, X-chromosomal	IPI00308984	EIF1AX	15.4223	10.4477	11.8609	6.02491	4.09629	5.91043	7.47226	9.2272	8.01394	1.85205	0.00749657	no	no	NA	NA	NA	yes
78 kDa glucose-regulated protein	IPI00319992	HSPA5	120.487	120.623	127.505	48.1993	43.0111	43.3432	96.0719	82.0195	105.183	1.76443	0.00761437	no	no	NA	NA	NA	yes
Isoform 3 of Septin-11	IPI00420385	SEPT11	29.8807	32.2928	32.6175	21.0872	17.4092	22.6567	26.6866	23.5806	21.0366	1.43127	0.00778558	no	no	NA	NA	NA	yes
Isoform 1 of Placenta-expressed transcript 1 protein	IPI00874433	1600029D21Rik	1.92779	1.89958	2.96523	0	1.02407	0.985072	0	0	0	6.76168	0.00797092	yes	no	NA	NA	NA	no
Lupus La protein homolog	IPI00134300	SSB	1.92779	1.89958	2.96523	0	1.02407	0	0	0	1.00174	6.70603	0.00798525	yes	no	NA	NA	NA	yes
64 kDa protein	IPI00881144	EIF3D	4.81947	6.64852	4.94205	2.0083	3.07222	0.985072	2.13493	2.05049	2.00348	2.67821	0.00804742	no	no	-1.03218	0.865566	NA	yes
Isoform 2 of Netrin receptor UNC5B	IPI00378122	UNC5B	0	2.84937	1.97682	0	0	0	0	0	0	100	0.00806147	no	no	1.01196	0.588293	NA	no
Membrane-bound transcription factor site-1 protease	IPI00124157	MBTPS1	11.5667	14.2468	13.8377	2.0083	2.04815	2.95522	9.60719	9.2272	8.01394	2.34207	0.00815861	no	no	-1.13371	0.0291912	↓	yes
Isoform 2 of KDEL motif-containing protein 1	IPI00404128	KDELC1	0	1.89958	2.96523	0	0	0	0	0	0	100	0.00832384	no	no	NA	NA	NA	yes
Bone morphogenetic protein 6	IPI00122582	BMP6	1.92779	0	2.96523	0	0	0	0	0	0	100	0.00852507	no	no	NA	NA	NA	no
Catenin alpha-1	IPI00112963	CTNNA1	7.71115	11.3975	9.8841	8.03322	3.07222	3.94029	0	0	0	3.85395	0.00854108	no	no	NA	NA	NA	yes
Calreticulin	IPI00123639	CALR	81.9309	84.5312	93.8989	13.054	6.14444	15.7611	67.2503	36.9088	64.1115	2.56223	0.00855752	no	no	1.09172	0.0714707	↑	yes
Small nuclear ribonucleoprotein Sm D1	IPI00322749	SNRPD1	8.67504	12.3473	8.89569	4.01661	2.04815	4.92536	4.26986	8.20195	6.01045	2.03024	0.00863896	no	no	1.23713	0.00129411	↑	yes
Coproporphyrinogen III oxidase, mitochondrial	IPI00400301	CPOX	14.4584	12.3473	13.8377	8.03322	8.19258	11.8209	5.33733	5.12622	7.0122	1.78564	0.00880712	no	no	-1.21816	0.522978	NA	yes
Dipeptidyl-peptidase 2	IPI00331550	DPP7	5.78336	4.74894	4.94205	0	0	0.985072	3.2024	3.07573	3.00523	3.01397	0.00887908	no	no	1.03008	0.549695	NA	yes
T-complex protein 1 subunit gamma	IPI00116283	CCT3	35.6641	37.0418	41.5132	28.1163	22.5296	31.5223	27.7541	29.7321	26.0453	1.37863	0.00887986	no	no	1.20493	0.0245462	↑	yes
Isoform 2 of ATP-dependent RNA helicase A	IPI00339468	DHX9	19.2779	20.8953	17.7914	18.0747	10.2407	11.8209	3.2024	6.15146	8.01394	2.01601	0.00888312	no	DHX9	1.06692	0.322448	NA	yes
Plastin-3	IPI00115528	PLS3	53.978	66.4852	70.1771	46.191	55.2999	51.2237	27.7541	31.7826	32.0558	1.56066	0.00888329	no	no	-1.09596	0.600112	NA	yes
Multiple inositol polyphosphate phosphatase 1	IPI00466733	MINPP1	19.2779	18.9958	17.7914	8.03322	8.19258	13.791	13.877	13.3282	13.0227	1.59628	0.00951345	no	no	1.10305	0.173593	NA	yes
CD109 antigen	IPI00153809	CD109	59.7614	56.9873	55.351	35.1453	32.7703	34.4775	0	1.02524	0	3.32822	0.00952498	no	no	-1.11609	0.50782	NA	yes
BAG family molecular chaperone regulator 3	IPI00331334	BAG3	2.89168	2.84937	1.97682	1.00415	1.02407	0.985072	0	0	0	5.12254	0.00970804	yes	no	-1.08084	0.229867	NA	yes
paired basic amino acid cleaving system 4 isoform 1	IPI00406568	PCSK6	16.3862	15.1966	12.8493	6.02491	9.21666	9.85072	0	0	0	3.5415	0.0097662	no	no	-1.05548	0.999432	NA	yes
Histidine triad nucleotide-binding protein 1	IPI00108189	HINT1	6.74725	12.3473	8.89569	7.02907	3.07222	4.92536	3.2024	5.12622	4.00697	2.0459	0.00977123	no	no	NA	NA	NA	yes
Putative ATP-dependent RNA helicase Pl10	IPI00133708	DDX3Y	6.74725	4.74894	7.90728	1.00415	3.07222	2.95522	2.13493	4.10098	3.00523	2.38479	0.00999346	no	no	NA	NA	NA	yes
Prenylcysteine oxidase	IPI00460063	PCYOX1	0	1.89958	3.95364	0	0	0	0	0	0	100	0.0100028	no	no	-1.05019	0.583889	NA	yes
eukaryotic translation initiation factor 3, subunit F	IPI00928532	EIF3F	9.63893	8.5481	9.8841	3.01246	2.04815	2.95522	7.47226	7.17671	5.00871	2.02874	0.0102307	no	no	NA	NA	NA	yes
40S ribosomal protein S8	IPI00466820		3.85557	4.74894	9.8841	2.0083	2.04815	1.97014	3.2024	2.05049	3.00523	2.58859	0.0103891	no	no	NA	NA	NA	no
Isoform 3 of Interleukin enhancer-binding factor 3	IPI00130591	ILF3	6.74725	8.5481	4.94205	0	1.02407	1.97014	3.2024	1.02524	6.01045	3.05879	0.0104375	no	no	-1.03875	0.390192	NA	yes
Neudesin	IPI00132005	NENF	3.85557	3.79915	3.95364	2.0083	1.02407	0.985072	1.06747	2.05049	0	3.25374	0.0109527	no	no	1.17625	0.00113684	↑	yes
T-complex protein 1 subunit epsilon	IPI00116279	CCT5	16.3862	18.9958	19.7682	14.0581	17.4092	9.85072	7.47226	9.2272	10.0174	1.62123	0.0113861	no	no	NA	NA	NA	yes
Aspartyl-tRNA synthetase, cytoplasmic	IPI00122743	DARS	7.71115	9.49789	8.89569	4.01661	7.16851	5.91043	1.06747	3.07573	4.00697	2.06805	0.0114762	no	no	-1.09897	0.0638853	↓	yes
Metalloproteinase inhibitor 3	IPI00110370	TIMP3	11.5667	11.3975	10.8725	9.03737	5.12037	5.91043	0	0	0	3.37218	0.0115077	no	no	-1.31107	0.0286172	↓	yes
laminin B1 subunit 1	IPI00338785	LAMB1	153.259	141.518	144.308	34.1412	26.6259	28.5671	106.747	103.55	113.197	2.12721	0.0115378	no	no	-1.10313	0.202927	NA	yes
Lectin, mannose-binding 2	IPI00308609	LMAN2	11.5667	9.49789	7.90728	2.0083	5.12037	2.95522	6.40479	6.15146	7.0122	1.9541	0.0116815	no	no	1.09418	0.291154	NA	yes
Chromobox homolog 3	IPI00677454	CBX3	25.0612	26.5941	25.6987	23.0955	17.4092	19.7014	11.7421	17.4291	16.0279	1.46774	0.0117874	no	no	NA	NA	NA	yes
60S ribosomal protein L19	IPI00122426	RPL19	2.89168	3.79915	2.96523	2.0083	2.04815	0.985072	0	0	0	3.83061	0.0119745	no	no	NA	NA	NA	yes
Coiled-coil-helix-coiled-coil-helix domain-containing protein 7	IPI00169953	CHCHD7	3.85557	3.79915	2.96523	2.0083	2.04815	1.97014	0	0	0	3.52436	0.0122802	no	no	1.04714	0.182763	NA	no
Deoxyribonuclease-2-alpha	IPI00114236	DNASE2	2.89168	3.79915	2.96523	0	0	0	2.13493	1.02524	2.00348	3.74001	0.0122966	no	no	1.01879	0.503727	NA	yes
complement component 1, q subcomponent binding protein	IPI00132799	C1QBP	6.74725	6.64852	3.95364	4.01661	1.02407	0.985072	2.13493	3.07573	3.00523	2.43643	0.0126881	no	no	NA	NA	NA	yes
Splicing factor 3B subunit 1	IPI00623284	SF3B1	6.74725	8.5481	5.93046	7.02907	2.04815	2.95522	1.06747	3.07573	2.00348	2.33519	0.0127728	no	no	-1.06618	0.030752	↓	yes
Isoform 2 of Cytoskeleton-associated protein 5	IPI00317134	CKAP5	1.92779	0.949789	3.95364	0	0	0	1.06747	0	1.00174	6.60273	0.0128631	no	no	1.16853	0.00139717	↑	yes
EGF-containing fibulin-like extracellular matrix protein 1	IPI00223457	EFEMP1	51.0864	42.7405	45.4669	0	0	0	34.1589	30.7573	32.0558	2.87287	0.0129621	no	no	NA	NA	NA	yes
Carboxypeptidase E	IPI00119152	CPE	126.27	120.623	118.609	50.2076	69.637	50.2387	106.747	102.524	93.162	1.54705	0.0131375	no	no	-1.52949	0.00194507	↓	yes
Isoform 1 of La-related protein 7	IPI00340860	LARP7	1.92779	1.89958	0.98841	0	1.02407	0	0	0	0	9.40514	0.0135927	no	no	-1.01618	0.71412	NA	no
Rho-associated protein kinase 2	IPI00108150	ROCK2	0.963893	1.89958	1.97682	0	0	0	0	0	1.00174	9.66374	0.0135927	no	no	-1.00619	0.657657	NA	yes
ADP-ribosylation factor 6	IPI00221616	ARF6	1.92779	1.89958	0.98841	0	0	0	1.06747	0	0	9.02282	0.0135927	no	no	NA	NA	NA	yes
DnaJ homolog subfamily A member 2	IPI00136251	DNAJA2	1.92779	1.89958	0.98841	0	0	0	0	1.02524	0	9.3944	0.0135927	no	no	1.06223	0.0833905	↑	yes
Isoform 1 of N-acetylmuramoyl-L-alanine amidase	IPI00165807	PGLYRP2	0.963893	0.949789	3.95364	0	0	0.985072	0	0	0	11.9125	0.0137832	no	no	-1.06533	0.0418432	↓	yes
Renin receptor	IPI00459331	ATP6AP2	15.4223	20.8953	13.8377	9.03737	5.12037	4.92536	13.877	7.17671	14.0244	1.85208	0.0140728	no	no	-1.0629	0.0361232	↓	yes
T-complex protein 1 subunit eta	IPI00331174	CCT7	16.3862	18.9958	18.7798	16.0664	14.337	12.8059	6.40479	9.2272	9.01568	1.59635	0.0141683	no	no	1.24535	0.00130377	↑	yes
Splicing factor, arginine/serine-rich 4	IPI00139364	Srsf4	0.963893	1.89958	0	0	0	0	0	0	0	100	0.0147151	no	no	NA	NA	NA	yes
Isoform 4 of Neogenin	IPI00222053	NEO1	53.0141	48.4392	51.3973	40.1661	41.987	38.4178	13.877	13.3282	18.0314	1.84371	0.0147898	no	no	-1.19044	0.00124061	↓	yes
Proteasome subunit beta type-8	IPI00116712	PSMB8	1.92779	0.949789	0	0	0	0	0	0	0	100	0.0148	no	no	NA	NA	NA	yes
Putative uncharacterized protein	IPI00331577	SLC7A5	2.89168	0.949789	0	0	0	0	0	0	0	100	0.0149258	no	no	NA	NA	NA	no
Isoform 2 of Transcription factor BTF3	IPI00131186	BTF3	2.89168	2.84937	3.95364	3.01246	0	0	1.06747	1.02524	0	3.79799	0.0149528	no	no	NA	NA	NA	yes
Isoform 1 of Prolactin-8A6	IPI00119161	Prl8a6	1.92779	0	0.98841	0	0	0	0	0	0	100	0.0150349	no	no	NA	NA	NA	no
Cation-independent mannose-6-phosphate receptor	IPI00308971	IGF2R	44.3391	38.9413	33.6059	23.0955	36.8666	20.6865	3.2024	2.05049	4.00697	2.60012	0.0150631	no	no	-1.06308	0.298696	NA	yes
Galactosylgalactosylxylosylprotein 3-beta-glucuronosyltransferase 3	IPI00116744	B3GAT3	2.89168	0	0.98841	0	0	0	0	0	0	100	0.0152163	no	no	1.04283	0.674202	NA	no
60S ribosomal protein L30	IPI00222549		5.78336	11.3975	8.89569	4.01661	6.14444	2.95522	6.40479	4.10098	3.00523	1.95863	0.0158919	no	no	NA	NA	NA	no
Malectin	IPI00312018	MLEC	2.89168	0.949789	0.98841	0	0	0	0	1.02524	0	9.42191	0.0162576	no	no	-1.10842	0.0628725	↓	yes
Isoform Long of Ephrin-A5	IPI00114364	EFNA5	10.6028	11.3975	7.90728	3.01246	5.12037	1.97014	8.53972	6.15146	7.0122	1.8806	0.0163413	no	no	NA	NA	NA	no
Splicing factor 3 subunit 1	IPI00408796	SF3A1	4.81947	7.59831	5.93046	4.01661	3.07222	2.95522	3.2024	2.05049	1.00174	2.2515	0.0166008	no	no	-1.05694	0.0527557	↓	yes
H2-D1 protein (Fragment)	IPI00845660	LOC676708	4.81947	2.84937	5.93046	2.0083	3.07222	2.95522	0	0	0	3.3847	0.0171386	no	no	NA	NA	NA	no
Twisted gastrulation protein homolog 1	IPI00112506	TWSG1	1.92779	2.84937	3.95364	0	0	0	2.13493	0	2.00348	4.21939	0.0172726	no	no	1.05157	0.706704	NA	no
Sema domain, immunoglobulin domain (Ig), short basic domain, secreted, (Semaphorin) 3C, isoform CRA_b	IPI00421161	SEMA3C	58.7975	52.2384	56.3394	39.1619	53.2518	51.2237	39.4962	41.0098	39.068	1.27179	0.0173838	no	no	-1.3422	0.00179213	↓	yes
DNA topoisomerase 2-alpha	IPI00122223	TOP2A	3.85557	1.89958	0.98841	0	0	0	0	0	2.00348	6.73183	0.0183665	no	TOP2A	1.90772	1.73404e-06	↑	yes
1-phosphatidylinositol-4,5-bisphosphate phosphodiesterase gamma-2	IPI00229848	PLCG2	3.85557	6.64852	7.90728	5.02076	2.04815	3.94029	0	0	1.00174	3.06577	0.0187196	no	no	1.04164	0.508732	NA	yes
Immunoglobulin superfamily member 8	IPI00321348	IGSF8	10.6028	12.3473	11.8609	3.01246	5.12037	4.92536	7.47226	12.3029	6.01045	1.79236	0.0189074	no	no	1.10646	0.00924914	↑	yes
GUGU alpha	IPI00469387	FETUB	3.85557	3.79915	1.97682	0	0	0	3.2024	1.02524	1.00174	3.68363	0.0190273	no	no	NA	NA	NA	yes
Septin-2	IPI00114945	SEPT2	13.4945	18.9958	20.7566	13.054	9.21666	8.86565	11.7421	13.3282	13.0227	1.53828	0.0190445	no	no	NA	NA	NA	yes
Isoform 1 of Protein phosphatase 1L	IPI00340241	PPM1L	1.92779	1.89958	1.97682	0	0	1.97014	0	0	0	5.89214	0.0194272	no	no	NA	NA	NA	no
Endoplasmic reticulum aminopeptidase 1	IPI00318595	ERAP1	24.0973	29.4434	34.5943	12.0498	12.2889	14.7761	29.889	16.4039	23.0401	1.62539	0.0195115	no	no	NA	NA	NA	yes
Enhancer of rudimentary homolog	IPI00403589		9.63893	13.297	9.8841	7.02907	9.21666	6.8955	6.40479	4.10098	4.00697	1.74325	0.0201399	no	no	NA	NA	NA	no
Major prion protein	IPI00120793	PRNP	17.3501	15.1966	15.8146	16.0664	11.2648	7.88057	1.06747	1.02524	1.00174	2.52498	0.0205736	no	no	1.01815	0.988082	NA	yes
Prostate stem cell antigen	IPI00110810	PSCA	6.74725	5.69873	5.93046	0	0	0	5.33733	3.07573	4.00697	2.95916	0.0205949	no	no	NA	NA	NA	no
Serpin B8	IPI00116240	SERPINB8	5.78336	2.84937	3.95364	1.00415	4.09629	1.97014	0	0	1.00174	3.1184	0.0211366	no	no	NA	NA	NA	yes
60S ribosomal protein L31	IPI00123007		1.92779	1.89958	2.96523	0	0	0	1.06747	1.02524	1.00174	4.39018	0.0221885	no	no	NA	NA	NA	no
Isoform 1 of Basic fibroblast growth factor receptor 1	IPI00130549	FGFR1	0.963893	2.84937	2.96523	0	0	0	1.06747	1.02524	1.00174	4.38106	0.0224076	no	no	-1.11385	0.0691539	↓	yes
cell division cycle 10 homolog	IPI00224626	SEPT7	13.4945	17.0962	13.8377	9.03737	6.14444	7.88057	14.9445	10.2524	8.01394	1.57902	0.0226711	no	no	NA	NA	NA	yes
Isoform 3 of Latrophilin-3	IPI00411157	LPHN3	14.4584	11.3975	15.8146	11.0457	9.21666	10.8358	0	0	0	2.67993	0.0231742	no	no	NA	NA	NA	yes
3-hydroxyisobutyrate dehydrogenase, mitochondrial	IPI00116222	HIBADH	3.85557	1.89958	2.96523	1.00415	1.02407	0.985072	2.13493	0	0	3.38772	0.0232428	no	no	NA	NA	NA	yes
Putative uncharacterized protein	IPI00606586	SMC2	1.92779	3.79915	2.96523	1.00415	1.02407	0	1.06747	1.02524	1.00174	3.3936	0.0232428	no	no	1.23752	0.00597341	↑	yes
Tyrosine-protein kinase receptor UFO	IPI00312509	AXL	24.0973	19.9456	22.7334	12.0498	15.3611	12.8059	20.2818	14.3534	18.0314	1.43785	0.0233744	no	no	-1.16199	0.00913463	↓	yes
Semaphorin-4B	IPI00464135	SEMA4B	14.4584	10.4477	10.8725	7.02907	6.14444	6.8955	8.53972	7.17671	7.0122	1.67199	0.0236061	no	no	NA	NA	NA	yes
Putative deoxyribose-phosphate aldolase	IPI00130333	DERA	1.92779	3.79915	1.97682	0	1.02407	1.97014	0	0	1.00174	3.85578	0.0239185	no	no	-1.07118	0.483968	NA	yes
Isoform 1 of Calsyntenin-1 (Fragment)	IPI00470000	CLSTN1	141.692	129.171	128.493	106.44	138.25	107.373	115.286	92.272	91.1586	1.22732	0.0240064	no	no	-1.00692	0.922934	NA	yes
MCG22584	IPI00114948	IFITM2	6.74725	4.74894	4.94205	0	0	0	3.2024	4.10098	4.00697	2.90676	0.0242647	no	no	NA	NA	NA	no
DBH-like monooxygenase protein 1	IPI00755881	MOXD1	1.92779	3.79915	3.95364	2.0083	3.07222	0	0	0	0	3.81086	0.0244466	no	no	-1.34243	0.0031431	↓	yes
Isoform 1 of CAP-Gly domain-containing linker protein 1	IPI00123063	CLIP1	0.963893	3.79915	1.97682	1.00415	0	0.985072	0	0	1.00174	4.50682	0.0244746	no	no	NA	NA	NA	yes
Putative uncharacterized protein	IPI00223437	COPG	5.78336	7.59831	4.94205	3.01246	4.09629	3.94029	2.13493	2.05049	2.00348	2.12598	0.0246167	no	no	NA	NA	NA	yes
Putative uncharacterized protein	IPI00110658	HBA1	0.963893	3.79915	1.97682	0	1.02407	0.985072	1.06747	0	0	4.38136	0.024869	no	no	NA	NA	NA	no
D-glucuronyl C5-epimerase	IPI00318215	GLCE	5.78336	6.64852	8.89569	3.01246	2.04815	1.97014	5.33733	5.12622	4.00697	1.98384	0.0249008	no	no	-1.27903	0.000321752	↓	yes
Putative uncharacterized protein	IPI00134344	SPTBN2	1.92779	3.79915	0.98841	0	1.02407	0	1.06747	1.02524	0	4.30916	0.0249415	no	no	1.3947	0.00384275	↑	yes
Metalloproteinase inhibitor 1	IPI00114403	TIMP1	29.8807	26.5941	26.6871	19.0789	16.3852	24.6268	20.2818	20.5049	20.0348	1.37557	0.0262259	no	no	1.03444	0.987514	NA	yes
Arginase-1	IPI00117914	ARG1	8.67504	10.4477	9.8841	6.02491	8.19258	7.88057	0	0	0	2.62528	0.0270254	no	no	NA	NA	NA	yes
Apoptosis-inducing factor 1, mitochondrial	IPI00129577	AIFM1	15.4223	16.1464	19.7682	12.0498	14.337	16.7462	0	0	0	2.3804	0.0282506	no	no	-1.02186	0.492897	NA	yes
laminin, beta 3	IPI00788345	LAMB3	106.992	94.9789	96.8642	52.2159	38.9148	45.3133	93.9369	80.9943	88.1533	1.49594	0.0283602	no	no	NA	NA	NA	yes
Glypican-1	IPI00137336	GPC1	26.0251	32.2928	32.6175	24.0997	24.5778	22.6567	2.13493	3.07573	0	2.37601	0.0285259	no	no	-1.02801	0.967092	NA	yes
Arginyl-tRNA synthetase, cytoplasmic	IPI00315488	RARS	46.2669	49.389	55.351	40.1661	48.1314	42.3581	19.2144	18.4544	19.0331	1.61196	0.0288898	no	no	1.04189	0.590746	NA	yes
Ubiquitin carboxyl-terminal hydrolase	IPI00798468	USP9X	1.92779	3.79915	2.96523	1.00415	0	0	1.06747	3.07573	0	3.37734	0.0291675	no	no	-1.04034	0.34376	NA	yes
60S acidic ribosomal protein P0	IPI00314950	RPLP0	20.2418	15.1966	20.7566	11.0457	12.2889	10.8358	13.877	14.3534	14.0244	1.47059	0.0291893	no	no	NA	NA	NA	yes
CD166 antigen	IPI00121378	ALCAM	12.5306	8.5481	10.8725	6.02491	8.19258	10.8358	0	0	0	2.55066	0.0296805	no	no	-1.35435	0.00958049	↓	yes
Suppressor of tumorigenicity protein 14	IPI00114810	ST14	93.4977	97.8282	89.9453	27.1121	33.7944	31.5223	85.3972	77.9185	82.1429	1.66488	0.0311573	no	no	-1.05889	0.465071	NA	yes
Putative uncharacterized protein	IPI00222496	PDIA6	26.0251	28.4937	25.6987	17.0706	18.4333	18.7164	22.4168	20.5049	21.0366	1.35756	0.0340155	no	no	1.10374	0.0182327	↑	yes
40S ribosomal protein S17	IPI00465880	Rps17	3.85557	3.79915	3.95364	3.01246	3.07222	1.97014	0	0	1.00174	2.56353	0.0341068	no	no	NA	NA	NA	no
Ephrin-B1	IPI00130754	EFNB1	3.85557	3.79915	3.95364	2.0083	0	0.985072	2.13493	2.05049	2.00348	2.52843	0.0341068	no	no	-1.08549	0.423989	NA	yes
Cyclin-dependent kinases regulatory subunit 2	IPI00113194	CKS2	4.81947	6.64852	3.95364	2.0083	2.04815	2.95522	2.13493	2.05049	3.00523	2.17171	0.0346211	no	no	NA	NA	NA	no
Receptor-type tyrosine-protein phosphatase gamma	IPI00114671	PTPRG	9.63893	7.59831	11.8609	0	1.02407	0.985072	6.40479	7.17671	9.01568	2.3651	0.0346709	no	no	NA	NA	NA	yes
Isoform 1 of T-complex protein 1 subunit alpha B	IPI00459493	TCP1	24.0973	25.6443	28.6639	24.0997	21.5055	24.6268	11.7421	16.4039	14.0244	1.39509	0.0362714	no	no	NA	NA	NA	yes
Probable fructose-2,6-bisphosphatase TIGAR	IPI00227451	C12orf5	2.89168	0	1.97682	0	1.02407	0	0	0	0	9.50811	0.0362725	no	no	1.13316	0.863329	NA	yes
Isoform 1 of Zinc finger Ran-binding domain-containing protein 2	IPI00126804	ZRANB2	0.963893	0.949789	1.97682	0	0	0.985072	0	0	0	7.89892	0.036736	no	no	-1.08478	0.0854393	↓	yes
StAR-related lipid transfer protein 5	IPI00284769	STARD5	0.963893	0.949789	1.97682	0	0	0.985072	0	0	0	7.89892	0.036736	no	no	-1.13367	0.179053	NA	yes
Isoform 2 of Phosphoglycerate mutase family member 5	IPI00226387	PGAM5	0.963893	0.949789	1.97682	0	1.02407	0	0	0	0	7.59809	0.036736	no	no	NA	NA	NA	yes
Proliferation-associated protein 2G4	IPI00119305	PA2G4	37.5918	41.7907	40.5248	41.1702	33.7944	33.4924	28.8216	25.6311	24.0418	1.28276	0.0374176	no	no	NA	NA	NA	yes
Plasminogen activator inhibitor 2, macrophage	IPI00116606	SERPINB2	23.1334	26.5941	23.7218	20.083	31.7463	24.6268	0	0	0	1.92135	0.0378237	no	no	NA	NA	NA	yes
Endoplasmic reticulum protein ERp29	IPI00118832	ERP29	16.3862	17.0962	14.8261	7.02907	9.21666	10.8358	11.7421	15.3787	11.0192	1.48137	0.0381152	no	no	NA	NA	NA	yes
Cullin-3	IPI00467383	CUL3	5.78336	5.69873	5.93046	4.01661	3.07222	2.95522	3.2024	2.05049	2.00348	2.01296	0.0398593	no	no	NA	NA	NA	yes
Protein kinase C and casein kinase substrate in neurons protein 2	IPI00125880	PACSIN2	9.63893	3.79915	3.95364	3.01246	2.04815	1.97014	4.26986	1.02524	4.00697	2.12967	0.0400964	no	no	-1.18715	0.0790474	↓	yes
Inositol monophosphatase 2	IPI00126255	IMPA2	2.89168	2.84937	0	1.00415	0	0.985072	0	0	0	5.77215	0.0406453	no	no	1.51021	0.00589609	↑	yes
Isoform 1 of Mannosyl-oligosaccharide 1,2-alpha-mannosidase IB	IPI00131609	MAN1A2	2.89168	3.79915	2.96523	1.00415	0	0.985072	1.06747	3.07573	1.00174	2.70699	0.0407727	no	no	NA	NA	NA	yes
transportin 1 isoform 1	IPI00221523	TNPO1	4.81947	3.79915	1.97682	2.0083	0	0	3.2024	2.05049	1.00174	2.56457	0.0408339	no	no	NA	NA	NA	yes
[Protein ADP-ribosylarginine] hydrolase	IPI00111149	ADPRH	4.81947	4.74894	1.97682	3.01246	3.07222	1.97014	0	0	0	2.86666	0.0410397	no	no	-1.00905	0.294745	NA	yes
Ras-related protein Rab-1A	IPI00114560	RAB1A	13.4945	13.297	11.8609	11.0457	10.2407	8.86565	6.40479	6.15146	7.0122	1.55479	0.0413192	no	no	1.04507	0.272086	NA	yes
Putative uncharacterized protein	IPI00874570	CP	5.78336	6.64852	6.91887	2.0083	3.07222	2.95522	3.2024	4.10098	5.00871	1.902	0.043904	no	no	NA	NA	NA	yes
Angiogenin	IPI00125082	ANG	1.92779	0.949789	1.97682	0	1.02407	0.985072	0	0	0	4.8323	0.0464155	no	no	NA	NA	NA	yes
Proteolipid protein 2	IPI00128982	PLP2	1.92779	0.949789	1.97682	0	0	0	1.06747	1.02524	0	4.63934	0.0464155	no	no	1.19698	0.00233671	↑	no
40S ribosomal protein S9	IPI00420726	RPS9	0.963893	1.89958	1.97682	0	0	0.985072	1.06747	0	0	4.7164	0.0464155	no	no	NA	NA	NA	yes
Serine (Or cysteine) peptidase inhibitor, clade B, member 6b, isoform CRA_a	IPI00116247	Serpinb6b	8.67504	10.4477	12.8493	1.00415	0	1.97014	6.40479	11.2777	9.01568	2.155	0.0466573	no	no	NA	NA	NA	no
Bifunctional ATP-dependent dihydroxyacetone kinase/FAD-AMP lyase (cyclizing)	IPI00310669	DAK	2.89168	1.89958	2.96523	1.00415	2.04815	1.97014	0	0	0	3.08873	0.0469888	no	no	1.03115	0.954621	NA	yes
Isoform 2 of N-acetylglucosamine-1-phosphotransferase subunit gamma	IPI00225889	GNPTG	2.89168	2.84937	1.97682	1.00415	1.02407	0	1.06747	1.02524	1.00174	3.01322	0.0469888	no	no	-1.08279	0.203938	NA	yes
Diphosphoinositol polyphosphate phosphohydrolase 1	IPI00119880	NUDT3	2.89168	2.84937	1.97682	2.0083	2.04815	0.985072	0	0	0	3.06172	0.0469888	no	no	1.03832	0.659716	NA	no
DnaJ homolog subfamily C member 3	IPI00459033	DNAJC3	2.89168	1.89958	2.96523	0	0	0.985072	2.13493	1.02524	1.00174	3.01399	0.0469888	no	no	-1.0107	0.622053	NA	yes
COP9 signalosome complex subunit 6	IPI00131873	COPS6	3.85557	3.79915	4.94205	2.0083	2.04815	0.985072	3.2024	2.05049	1.00174	2.23028	0.0486301	no	no	1.21373	0.0390624	↑	no
Isoform 2 of FACT complex subunit SSRP1	IPI00407571	SSRP1	1.92779	2.84937	1.97682	2.0083	1.02407	0.985072	0	0	0	3.36232	0.0490739	no	SSRP1	-1.08234	0.191319	NA	yes
Putative uncharacterized protein	IPI00314984	SFRS13A	1.92779	2.84937	1.97682	0	0	0	1.06747	2.05049	1.00174	3.27887	0.0490739	no	no	NA	NA	NA	no
Peptidyl-glycine alpha-amidating monooxygenase	IPI00323974	PAM	12.5306	8.5481	9.8841	9.03737	7.16851	9.85072	5.33733	2.05049	3.00523	1.69894	0.0492964	no	no	-1.1414	0.0970149	↓	yes
Isoform 1 of Artemin	IPI00129230	ARTN	1.92779	2.84937	0.98841	1.00415	1.02407	0.985072	0	0	0	3.82675	0.0494336	no	no	-1.06286	0.0479898	↓	yes
Isoform 1 of Eukaryotic initiation factor 4A-II	IPI00400432	EIF4A2	1.92779	1.89958	1.97682	1.00415	1.02407	0.985072	0	0	0	3.85238	0.0494336	no	no	NA	NA	NA	yes
Cytosolic purine 5'-nucleotidase	IPI00111489	NT5C2	5.78336	5.69873	6.91887	3.01246	2.04815	2.95522	4.26986	4.10098	3.00523	1.8978	0.0495329	no	no	-1.08313	0.978436	NA	yes
Endothelial protein C receptor	IPI00136972	PROCR	3.85557	4.74894	2.96523	0	0	0	3.2024	3.07573	3.00523	2.49258	0.0497167	no	no	-1.22863	0.0139041	↓	yes
														no	no	NA	NA	NA
														no	no	NA	NA	NA
														no	no	NA	NA	NA
														no	no	NA	NA	NA
														no	no	NA	NA	NA
														no	no	NA	NA	NA
														no	no	NA	NA	NA
														no	no	NA	NA	NA
														no	no	NA	NA	NA
														no	no	NA	NA	NA
														no	no	NA	NA	NA
														no	no	NA	NA	NA
														no	no	NA	NA	NA
														no	no	NA	NA	NA
														no	no	NA	NA	NA
														no	no	NA	NA	NA
														no	no	NA	NA	NA
														no	no	NA	NA	NA
														no	no	NA	NA	NA
														no	no	NA	NA	NA
														no	no	NA	NA	NA
														no	no	NA	NA	NA
														no	no	NA	NA	NA
														no	no	NA	NA	NA
														no	no	NA	NA	NA
														no	no	NA	NA	NA
														no	no	NA	NA	NA
														no	no	NA	NA	NA
														no	no	NA	NA	NA
														no	no	NA	NA	NA
														no	no	NA	NA	NA
														no	no	NA	NA	NA
														no	no	NA	NA	NA
														no	no	NA	NA	NA
														no	no	NA	NA	NA
														no	no	NA	NA	NA
														no	no	NA	NA	NA
														no	no	NA	NA	NA
														no	no	NA	NA	NA
														no	no	NA	NA	NA
														no	no	NA	NA	NA
														no	no	NA	NA	NA
														no	no	NA	NA	NA
														no	no	NA	NA	NA
														no	no	NA	NA	NA
														no	no	NA	NA	NA
														no	no	NA	NA	NA
														no	no	NA	NA	NA
														no	no	NA	NA	NA
														no	no	NA	NA	NA
														no	no	NA	NA	NA
														no	no	NA	NA	NA
														no	no	NA	NA	NA
														no	no	NA	NA	NA
														no	no	NA	NA	NA
														no	no	NA	NA	NA
														no	no	NA	NA	NA
														no	no	NA	NA	NA
														no	no	NA	NA	NA
														no	no	NA	NA	NA
														no	no	NA	NA	NA
														no	no	NA	NA	NA
														no	no	NA	NA	NA
														no	no	NA	NA	NA
														no	no	NA	NA	NA
														no	no	NA	NA	NA
														no	no	NA	NA	NA
														no	no	NA	NA	NA
														no	no	NA	NA	NA
														no	no	NA	NA	NA
														no	no	NA	NA	NA
														no	no	NA	NA	NA
														no	no	NA	NA	NA
														no	no	NA	NA	NA
														no	no	NA	NA	NA
														no	no	NA	NA	NA
														no	no	NA	NA	NA
														no	no	NA	NA	NA
														no	no	NA	NA	NA
														no	no	NA	NA	NA
														no	no	NA	NA	NA
														no	no	NA	NA	NA
														no	no	NA	NA	NA
														no	no	NA	NA	NA
														no	no	NA	NA	NA
														no	no	NA	NA	NA
														no	no	NA	NA	NA
														no	no	NA	NA	NA
														no	no	NA	NA	NA
														no	no	NA	NA	NA
														no	no	NA	NA	NA
														no	no	NA	NA	NA
														no	no	NA	NA	NA
														no	no	NA	NA	NA
														no	no	NA	NA	NA
														no	no	NA	NA	NA
														no	no	NA	NA	NA
														no	no	NA	NA	NA
														no	no	NA	NA	NA
														no	no	NA	NA	NA
														no	no	NA	NA	NA
														no	no	NA	NA	NA
														no	no	NA	NA	NA
														no	no	NA	NA	NA
														no	no	NA	NA	NA
														no	no	NA	NA	NA
														no	no	NA	NA	NA
														no	no	NA	NA	NA
														no	no	NA	NA	NA
														no	no	NA	NA	NA
														no	no	NA	NA	NA
														no	no	NA	NA	NA
														no	no	NA	NA	NA
														no	no	NA	NA	NA
														no	no	NA	NA	NA
														no	no	NA	NA	NA
														no	no	NA	NA	NA
														no	no	NA	NA	NA
														no	no	NA	NA	NA
														no	no	NA	NA	NA
														no	no	NA	NA	NA
														no	no	NA	NA	NA
														no	no	NA	NA	NA
														no	no	NA	NA	NA
														no	no	NA	NA	NA
														no	no	NA	NA	NA
														no	no	NA	NA	NA
														no	no	NA	NA	NA
														no	no	NA	NA	NA
														no	no	NA	NA	NA
														no	no	NA	NA	NA
														no	no	NA	NA	NA
														no	no	NA	NA	NA
														no	no	NA	NA	NA
														no	no	NA	NA	NA
														no	no	NA	NA	NA
														no	no	NA	NA	NA
														no	no	NA	NA	NA
														no	no	NA	NA	NA
														no	no	NA	NA	NA
														no	no	NA	NA	NA
														no	no	NA	NA	NA
														no	no	NA	NA	NA
														no	no	NA	NA	NA
														no	no	NA	NA	NA
														no	no	NA	NA	NA
														no	no	NA	NA	NA
														no	no	NA	NA	NA
														no	no	NA	NA	NA
														no	no	NA	NA	NA
														no	no	NA	NA	NA
														no	no	NA	NA	NA
														no	no	NA	NA	NA
														no	no	NA	NA	NA
														no	no	NA	NA	NA
														no	no	NA	NA	NA
														no	no	NA	NA	NA
														no	no	NA	NA	NA
														no	no	NA	NA	NA
														no	no	NA	NA	NA
														no	no	NA	NA	NA
														no	no	NA	NA	NA
														no	no	NA	NA	NA
														no	no	NA	NA	NA
														no	no	NA	NA	NA
														no	no	NA	NA	NA
														no	no	NA	NA	NA
														no	no	NA	NA	NA
														no	no	NA	NA	NA
														no	no	NA	NA	NA
														no	no	NA	NA	NA
														no	no	NA	NA	NA
														no	no	NA	NA	NA
														no	no	NA	NA	NA
														no	no	NA	NA	NA
														no	no	NA	NA	NA
														no	no	NA	NA	NA
														no	no	NA	NA	NA
														no	no	NA	NA	NA
														no	no	NA	NA	NA
														no	no	NA	NA	NA
														no	no	NA	NA	NA
														no	no	NA	NA	NA
														no	no	NA	NA	NA
														no	no	NA	NA	NA
														no	no	NA	NA	NA
														no	no	NA	NA	NA
														no	no	NA	NA	NA
														no	no	NA	NA	NA
														no	no	NA	NA	NA
														no	no	NA	NA	NA
														no	no	NA	NA	NA
														no	no	NA	NA	NA
														no	no	NA	NA	NA
														no	no	NA	NA	NA
														no	no	NA	NA	NA
														no	no	NA	NA	NA
														no	no	NA	NA	NA
														no	no	NA	NA	NA
														no	no	NA	NA	NA
														no	no	NA	NA	NA
														no	no	NA	NA	NA
														no	no	NA	NA	NA
														no	no	NA	NA	NA
														no	no	NA	NA	NA
														no	no	NA	NA	NA
														no	no	NA	NA	NA
														no	no	NA	NA	NA
														no	no	NA	NA	NA
														no	no	NA	NA	NA
														no	no	NA	NA	NA
														no	no	NA	NA	NA
														no	no	NA	NA	NA
														no	no	NA	NA	NA
														no	no	NA	NA	NA
														no	no	NA	NA	NA
														no	no	NA	NA	NA
														no	no	NA	NA	NA
														no	no	NA	NA	NA
														no	no	NA	NA	NA
														no	no	NA	NA	NA
														no	no	NA	NA	NA
														no	no	NA	NA	NA
														no	no	NA	NA	NA
														no	no	NA	NA	NA
														no	no	NA	NA	NA
														no	no	NA	NA	NA
														no	no	NA	NA	NA
														no	no	NA	NA	NA
														no	no	NA	NA	NA
														no	no	NA	NA	NA
														no	no	NA	NA	NA
														no	no	NA	NA	NA
														no	no	NA	NA	NA
														no	no	NA	NA	NA
														no	no	NA	NA	NA
														no	no	NA	NA	NA
														no	no	NA	NA	NA
														no	no	NA	NA	NA
														no	no	NA	NA	NA
														no	no	NA	NA	NA
														no	no	NA	NA	NA
														no	no	NA	NA	NA
														no	no	NA	NA	NA
														no	no	NA	NA	NA
														no	no	NA	NA	NA
														no	no	NA	NA	NA
														no	no	NA	NA	NA
														no	no	NA	NA	NA
														no	no	NA	NA	NA
														no	no	NA	NA	NA
														no	no	NA	NA	NA
														no	no	NA	NA	NA
														no	no	NA	NA	NA
														no	no	NA	NA	NA
														no	no	NA	NA	NA
														no	no	NA	NA	NA
														no	no	NA	NA	NA
														no	no	NA	NA	NA
														no	no	NA	NA	NA
														no	no	NA	NA	NA
														no	no	NA	NA	NA
														no	no	NA	NA	NA
														no	no	NA	NA	NA
														no	no	NA	NA	NA
														no	no	NA	NA	NA
														no	no	NA	NA	NA
														no	no	NA	NA	NA
														no	no	NA	NA	NA
														no	no	NA	NA	NA
														no	no	NA	NA	NA
														no	no	NA	NA	NA
														no	no	NA	NA	NA
														no	no	NA	NA	NA
														no	no	NA	NA	NA
														no	no	NA	NA	NA
														no	no	NA	NA	NA
														no	no	NA	NA	NA
														no	no	NA	NA	NA
														no	no	NA	NA	NA
														no	no	NA	NA	NA
														no	no	NA	NA	NA
														no	no	NA	NA	NA
														no	no	NA	NA	NA
														no	no	NA	NA	NA
														no	no	NA	NA	NA
														no	no	NA	NA	NA
														no	no	NA	NA	NA
														no	no	NA	NA	NA
														no	no	NA	NA	NA
														no	no	NA	NA	NA
														no	no	NA	NA	NA
														no	no	NA	NA	NA
														no	no	NA	NA	NA
														no	no	NA	NA	NA
														no	no	NA	NA	NA
														no	no	NA	NA	NA
														no	no	NA	NA	NA
														no	no	NA	NA	NA
														no	no	NA	NA	NA
														no	no	NA	NA	NA
														no	no	NA	NA	NA
														no	no	NA	NA	NA
														no	no	NA	NA	NA
														no	no	NA	NA	NA
														no	no	NA	NA	NA
														no	no	NA	NA	NA
														no	no	NA	NA	NA
														no	no	NA	NA	NA
														no	no	NA	NA	NA
														no	no	NA	NA	NA
														no	no	NA	NA	NA
														no	no	NA	NA	NA
														no	no	NA	NA	NA
														no	no	NA	NA	NA
														no	no	NA	NA	NA
														no	no	NA	NA	NA
														no	no	NA	NA	NA
														no	no	NA	NA	NA
														no	no	NA	NA	NA
														no	no	NA	NA	NA
														no	no	NA	NA	NA
														no	no	NA	NA	NA
														no	no	NA	NA	NA
														no	no	NA	NA	NA
														no	no	NA	NA	NA
														no	no	NA	NA	NA
														no	no	NA	NA	NA
														no	no	NA	NA	NA
														no	no	NA	NA	NA
														no	no	NA	NA	NA
														no	no	NA	NA	NA
														no	no	NA	NA	NA
														no	no	NA	NA	NA
														no	no	NA	NA	NA
														no	no	NA	NA	NA
														no	no	NA	NA	NA
														no	no	NA	NA	NA
														no	no	NA	NA	NA
														no	no	NA	NA	NA
														no	no	NA	NA	NA
														no	no	NA	NA	NA
														no	no	NA	NA	NA
														no	no	NA	NA	NA
														no	no	NA	NA	NA
														no	no	NA	NA	NA
														no	no	NA	NA	NA
														no	no	NA	NA	NA
														no	no	NA	NA	NA
														no	no	NA	NA	NA
														no	no	NA	NA	NA
														no	no	NA	NA	NA
														no	no	NA	NA	NA
														no	no	NA	NA	NA
														no	no	NA	NA	NA
														no	no	NA	NA	NA
														no	no	NA	NA	NA
														no	no	NA	NA	NA
														no	no	NA	NA	NA
														no	no	NA	NA	NA
														no	no	NA	NA	NA
														no	no	NA	NA	NA
														no	no	NA	NA	NA
														no	no	NA	NA	NA
														no	no	NA	NA	NA
														no	no	NA	NA	NA
														no	no	NA	NA	NA
														no	no	NA	NA	NA
														no	no	NA	NA	NA
														no	no	NA	NA	NA
														no	no	NA	NA	NA
														no	no	NA	NA	NA
														no	no	NA	NA	NA
														no	no	NA	NA	NA
														no	no	NA	NA	NA
														no	no	NA	NA	NA
														no	no	NA	NA	NA
														no	no	NA	NA	NA
														no	no	NA	NA	NA
														no	no	NA	NA	NA
														no	no	NA	NA	NA
														no	no	NA	NA	NA
														no	no	NA	NA	NA
														no	no	NA	NA	NA
														no	no	NA	NA	NA
														no	no	NA	NA	NA
														no	no	NA	NA	NA
														no	no	NA	NA	NA
														no	no	NA	NA	NA
														no	no	NA	NA	NA
														no	no	NA	NA	NA
														no	no	NA	NA	NA
														no	no	NA	NA	NA
														no	no	NA	NA	NA
														no	no	NA	NA	NA
														no	no	NA	NA	NA
														no	no	NA	NA	NA
														no	no	NA	NA	NA
														no	no	NA	NA	NA
														no	no	NA	NA	NA
														no	no	NA	NA	NA
														no	no	NA	NA	NA
														no	no	NA	NA	NA
														no	no	NA	NA	NA
														no	no	NA	NA	NA
														no	no	NA	NA	NA
														no	no	NA	NA	NA
														no	no	NA	NA	NA
														no	no	NA	NA	NA
														no	no	NA	NA	NA
														no	no	NA	NA	NA
														no	no	NA	NA	NA
														no	no	NA	NA	NA
														no	no	NA	NA	NA
														no	no	NA	NA	NA
														no	no	NA	NA	NA
														no	no	NA	NA	NA
														no	no	NA	NA	NA
														no	no	NA	NA	NA
														no	no	NA	NA	NA
														no	no	NA	NA	NA
														no	no	NA	NA	NA
														no	no	NA	NA	NA
														no	no	NA	NA	NA
														no	no	NA	NA	NA
														no	no	NA	NA	NA
														no	no	NA	NA	NA
														no	no	NA	NA	NA
														no	no	NA	NA	NA
														no	no	NA	NA	NA
														no	no	NA	NA	NA
														no	no	NA	NA	NA
														no	no	NA	NA	NA
														no	no	NA	NA	NA
														no	no	NA	NA	NA
														no	no	NA	NA	NA
														no	no	NA	NA	NA
														no	no	NA	NA	NA
														no	no	NA	NA	NA
														no	no	NA	NA	NA
														no	no	NA	NA	NA
														no	no	NA	NA	NA
														no	no	NA	NA	NA
														no	no	NA	NA	NA
														no	no	NA	NA	NA
														no	no	NA	NA	NA
														no	no	NA	NA	NA
														no	no	NA	NA	NA
														no	no	NA	NA	NA
														no	no	NA	NA	NA
														no	no	NA	NA	NA
														no	no	NA	NA	NA
														no	no	NA	NA	NA
														no	no	NA	NA	NA
														no	no	NA	NA	NA
														no	no	NA	NA	NA
														no	no	NA	NA	NA
														no	no	NA	NA	NA
														no	no	NA	NA	NA
														no	no	NA	NA	NA
														no	no	NA	NA	NA
														no	no	NA	NA	NA
														no	no	NA	NA	NA
														no	no	NA	NA	NA
														no	no	NA	NA	NA
														no	no	NA	NA	NA
														no	no	NA	NA	NA
														no	no	NA	NA	NA
														no	no	NA	NA	NA
														no	no	NA	NA	NA
														no	no	NA	NA	NA
														no	no	NA	NA	NA
														no	no	NA	NA	NA
														no	no	NA	NA	NA
														no	no	NA	NA	NA
														no	no	NA	NA	NA
														no	no	NA	NA	NA
														no	no	NA	NA	NA
														no	no	NA	NA	NA
														no	no	NA	NA	NA
														no	no	NA	NA	NA
														no	no	NA	NA	NA
														no	no	NA	NA	NA
														no	no	NA	NA	NA
														no	no	NA	NA	NA
														no	no	NA	NA	NA
														no	no	NA	NA	NA
														no	no	NA	NA	NA
														no	no	NA	NA	NA
														no	no	NA	NA	NA
														no	no	NA	NA	NA
														no	no	NA	NA	NA
														no	no	NA	NA	NA
														no	no	NA	NA	NA
														no	no	NA	NA	NA
														no	no	NA	NA	NA
														no	no	NA	NA	NA
														no	no	NA	NA	NA
														no	no	NA	NA	NA
														no	no	NA	NA	NA
														no	no	NA	NA	NA
														no	no	NA	NA	NA
														no	no	NA	NA	NA
														no	no	NA	NA	NA
														no	no	NA	NA	NA
														no	no	NA	NA	NA
														no	no	NA	NA	NA
														no	no	NA	NA	NA
														no	no	NA	NA	NA
														no	no	NA	NA	NA
														no	no	NA	NA	NA
														no	no	NA	NA	NA
														no	no	NA	NA	NA
														no	no	NA	NA	NA
														no	no	NA	NA	NA
														no	no	NA	NA	NA
														no	no	NA	NA	NA
														no	no	NA	NA	NA
														no	no	NA	NA	NA
														no	no	NA	NA	NA
														no	no	NA	NA	NA
														no	no	NA	NA	NA
														no	no	NA	NA	NA
														no	no	NA	NA	NA
														no	no	NA	NA	NA
														no	no	NA	NA	NA
														no	no	NA	NA	NA
														no	no	NA	NA	NA
														no	no	NA	NA	NA
														no	no	NA	NA	NA
														no	no	NA	NA	NA
														no	no	NA	NA	NA
														no	no	NA	NA	NA
														no	no	NA	NA	NA
														no	no	NA	NA	NA
														no	no	NA	NA	NA
														no	no	NA	NA	NA
														no	no	NA	NA	NA
														no	no	NA	NA	NA
														no	no	NA	NA	NA
														no	no	NA	NA	NA
														no	no	NA	NA	NA
														no	no	NA	NA	NA
														no	no	NA	NA	NA
														no	no	NA	NA	NA
														no	no	NA	NA	NA
														no	no	NA	NA	NA
														no	no	NA	NA	NA
														no	no	NA	NA	NA
														no	no	NA	NA	NA
														no	no	NA	NA	NA
														no	no	NA	NA	NA
														no	no	NA	NA	NA
														no	no	NA	NA	NA
														no	no	NA	NA	NA
														no	no	NA	NA	NA
														no	no	NA	NA	NA
														no	no	NA	NA	NA
														no	no	NA	NA	NA
														no	no	NA	NA	NA
														no	no	NA	NA	NA
														no	no	NA	NA	NA
														no	no	NA	NA	NA
														no	no	NA	NA	NA
														no	no	NA	NA	NA
														no	no	NA	NA	NA
														no	no	NA	NA	NA
														no	no	NA	NA	NA
														no	no	NA	NA	NA
														no	no	NA	NA	NA
														no	no	NA	NA	NA
														no	no	NA	NA	NA
														no	no	NA	NA	NA
														no	no	NA	NA	NA
														no	no	NA	NA	NA
														no	no	NA	NA	NA
														no	no	NA	NA	NA
														no	no	NA	NA	NA
														no	no	NA	NA	NA
														no	no	NA	NA	NA
														no	no	NA	NA	NA
														no	no	NA	NA	NA
														no	no	NA	NA	NA
														no	no	NA	NA	NA
														no	no	NA	NA	NA
														no	no	NA	NA	NA
														no	no	NA	NA	NA
														no	no	NA	NA	NA
														no	no	NA	NA	NA
														no	no	NA	NA	NA
														no	no	NA	NA	NA
														no	no	NA	NA	NA
														no	no	NA	NA	NA
														no	no	NA	NA	NA
														no	no	NA	NA	NA
														no	no	NA	NA	NA
														no	no	NA	NA	NA
														no	no	NA	NA	NA
														no	no	NA	NA	NA
														no	no	NA	NA	NA
														no	no	NA	NA	NA
														no	no	NA	NA	NA
														no	no	NA	NA	NA
														no	no	NA	NA	NA
														no	no	NA	NA	NA
														no	no	NA	NA	NA
														no	no	NA	NA	NA
														no	no	NA	NA	NA
														no	no	NA	NA	NA
														no	no	NA	NA	NA
														no	no	NA	NA	NA
														no	no	NA	NA	NA
														no	no	NA	NA	NA
														no	no	NA	NA	NA
														no	no	NA	NA	NA
														no	no	NA	NA	NA
														no	no	NA	NA	NA
														no	no	NA	NA	NA
														no	no	NA	NA	NA
														no	no	NA	NA	NA
														no	no	NA	NA	NA
														no	no	NA	NA	NA
														no	no	NA	NA	NA
														no	no	NA	NA	NA
														no	no	NA	NA	NA
														no	no	NA	NA	NA
														no	no	NA	NA	NA
														no	no	NA	NA	NA
														no	no	NA	NA	NA
														no	no	NA	NA	NA
														no	no	NA	NA	NA
														no	no	NA	NA	NA
														no	no	NA	NA	NA
														no	no	NA	NA	NA
														no	no	NA	NA	NA
														no	no	NA	NA	NA
														no	no	NA	NA	NA
														no	no	NA	NA	NA
														no	no	NA	NA	NA
														no	no	NA	NA	NA
														no	no	NA	NA	NA
														no	no	NA	NA	NA
														no	no	NA	NA	NA
														no	no	NA	NA	NA
														no	no	NA	NA	NA
														no	no	NA	NA	NA
														no	no	NA	NA	NA
														no	no	NA	NA	NA
														no	no	NA	NA	NA
														no	no	NA	NA	NA
														no	no	NA	NA	NA
														no	no	NA	NA	NA
														no	no	NA	NA	NA
														no	no	NA	NA	NA
														no	no	NA	NA	NA
														no	no	NA	NA	NA
														no	no	NA	NA	NA
														no	no	NA	NA	NA
														no	no	NA	NA	NA
														no	no	NA	NA	NA
														no	no	NA	NA	NA
														no	no	NA	NA	NA
														no	no	NA	NA	NA
														no	no	NA	NA	NA
														no	no	NA	NA	NA
														no	no	NA	NA	NA
														no	no	NA	NA	NA
														no	no	NA	NA	NA
														no	no	NA	NA	NA
														no	no	NA	NA	NA
														no	no	NA	NA	NA
														no	no	NA	NA	NA
														no	no	NA	NA	NA
														no	no	NA	NA	NA
														no	no	NA	NA	NA
														no	no	NA	NA	NA
														no	no	NA	NA	NA
														no	no	NA	NA	NA
														no	no	NA	NA	NA
														no	no	NA	NA	NA
														no	no	NA	NA	NA
														no	no	NA	NA	NA
														no	no	NA	NA	NA
														no	no	NA	NA	NA
														no	no	NA	NA	NA
														no	no	NA	NA	NA
														no	no	NA	NA	NA
														no	no	NA	NA	NA
														no	no	NA	NA	NA
														no	no	NA	NA	NA
														no	no	NA	NA	NA
														no	no	NA	NA	NA
														no	no	NA	NA	NA
														no	no	NA	NA	NA
														no	no	NA	NA	NA
														no	no	NA	NA	NA
														no	no	NA	NA	NA
														no	no	NA	NA	NA
														no	no	NA	NA	NA
														no	no	NA	NA	NA
														no	no	NA	NA	NA
														no	no	NA	NA	NA
														no	no	NA	NA	NA
														no	no	NA	NA	NA
														no	no	NA	NA	NA
														no	no	NA	NA	NA
														no	no	NA	NA	NA
														no	no	NA	NA	NA
														no	no	NA	NA	NA
														no	no	NA	NA	NA
														no	no	NA	NA	NA
														no	no	NA	NA	NA
														no	no	NA	NA	NA
														no	no	NA	NA	NA
														no	no	NA	NA	NA
														no	no	NA	NA	NA
														no	no	NA	NA	NA
														no	no	NA	NA	NA
														no	no	NA	NA	NA
														no	no	NA	NA	NA
														no	no	NA	NA	NA
														no	no	NA	NA	NA
														no	no	NA	NA	NA
														no	no	NA	NA	NA
														no	no	NA	NA	NA
														no	no	NA	NA	NA
														no	no	NA	NA	NA
														no	no	NA	NA	NA
														no	no	NA	NA	NA
														no	no	NA	NA	NA
														no	no	NA	NA	NA
														no	no	NA	NA	NA
														no	no	NA	NA	NA
														no	no	NA	NA	NA
														no	no	NA	NA	NA
														no	no	NA	NA	NA
														no	no	NA	NA	NA
														no	no	NA	NA	NA
														no	no	NA	NA	NA
														no	no	NA	NA	NA
														no	no	NA	NA	NA
														no	no	NA	NA	NA
														no	no	NA	NA	NA
														no	no	NA	NA	NA
														no	no	NA	NA	NA
														no	no	NA	NA	NA
														no	no	NA	NA	NA
														no	no	NA	NA	NA
														no	no	NA	NA	NA
														no	no	NA	NA	NA
														no	no	NA	NA	NA
														no	no	NA	NA	NA
														no	no	NA	NA	NA
														no	no	NA	NA	NA
														no	no	NA	NA	NA
														no	no	NA	NA	NA
														no	no	NA	NA	NA
														no	no	NA	NA	NA
														no	no	NA	NA	NA
														no	no	NA	NA	NA
														no	no	NA	NA	NA
														no	no	NA	NA	NA
														no	no	NA	NA	NA
														no	no	NA	NA	NA
														no	no	NA	NA	NA
														no	no	NA	NA	NA
														no	no	NA	NA	NA
														no	no	NA	NA	NA
														no	no	NA	NA	NA
														no	no	NA	NA	NA
														no	no	NA	NA	NA
														no	no	NA	NA	NA
														no	no	NA	NA	NA
														no	no	NA	NA	NA
														no	no	NA	NA	NA
														no	no	NA	NA	NA
														no	no	NA	NA	NA
														no	no	NA	NA	NA
														no	no	NA	NA	NA
														no	no	NA	NA	NA
														no	no	NA	NA	NA
														no	no	NA	NA	NA
														no	no	NA	NA	NA
														no	no	NA	NA	NA
														no	no	NA	NA	NA
														no	no	NA	NA	NA
														no	no	NA	NA	NA
														no	no	NA	NA	NA
														no	no	NA	NA	NA
														no	no	NA	NA	NA
														no	no	NA	NA	NA
														no	no	NA	NA	NA
														no	no	NA	NA	NA
														no	no	NA	NA	NA
														no	no	NA	NA	NA
														no	no	NA	NA	NA
														no	no	NA	NA	NA
														no	no	NA	NA	NA
														no	no	NA	NA	NA
														no	no	NA	NA	NA
														no	no	NA	NA	NA
														no	no	NA	NA	NA
														no	no	NA	NA	NA
														no	no	NA	NA	NA
														no	no	NA	NA	NA
														no	no	NA	NA	NA
														no	no	NA	NA	NA
														no	no	NA	NA	NA
														no	no	NA	NA	NA
														no	no	NA	NA	NA
														no	no	NA	NA	NA
														no	no	NA	NA	NA
														no	no	NA	NA	NA
														no	no	NA	NA	NA
														no	no	NA	NA	NA
														no	no	NA	NA	NA
														no	no	NA	NA	NA
														no	no	NA	NA	NA
														no	no	NA	NA	NA
														no	no	NA	NA	NA
														no	no	NA	NA	NA
														no	no	NA	NA	NA
														no	no	NA	NA	NA
														no	no	NA	NA	NA
														no	no	NA	NA	NA
														no	no	NA	NA	NA
														no	no	NA	NA	NA
														no	no	NA	NA	NA
														no	no	NA	NA	NA
														no	no	NA	NA	NA
														no	no	NA	NA	NA
														no	no	NA	NA	NA
														no	no	NA	NA	NA
														no	no	NA	NA	NA
														no	no	NA	NA	NA
														no	no	NA	NA	NA
														no	no	NA	NA	NA
														no	no	NA	NA	NA
														no	no	NA	NA	NA
														no	no	NA	NA	NA
														no	no	NA	NA	NA
														no	no	NA	NA	NA
														no	no	NA	NA	NA
														no	no	NA	NA	NA
														no	no	NA	NA	NA
														no	no	NA	NA	NA
														no	no	NA	NA	NA
														no	no	NA	NA	NA
														no	no	NA	NA	NA
														no	no	NA	NA	NA
														no	no	NA	NA	NA
														no	no	NA	NA	NA
														no	no	NA	NA	NA
														no	no	NA	NA	NA
														no	no	NA	NA	NA
														no	no	NA	NA	NA
														no	no	NA	NA	NA
														no	no	NA	NA	NA
														no	no	NA	NA	NA
														no	no	NA	NA	NA
														no	no	NA	NA	NA
														no	no	NA	NA	NA
														no	no	NA	NA	NA
														no	no	NA	NA	NA
														no	no	NA	NA	NA
														no	no	NA	NA	NA
														no	no	NA	NA	NA
														no	no	NA	NA	NA
														no	no	NA	NA	NA
														no	no	NA	NA	NA
														no	no	NA	NA	NA
														no	no	NA	NA	NA
														no	no	NA	NA	NA
														no	no	NA	NA	NA
														no	no	NA	NA	NA
														no	no	NA	NA	NA
														no	no	NA	NA	NA
														no	no	NA	NA	NA
														no	no	NA	NA	NA
														no	no	NA	NA	NA
														no	no	NA	NA	NA
														no	no	NA	NA	NA
														no	no	NA	NA	NA
														no	no	NA	NA	NA
														no	no	NA	NA	NA
														no	no	NA	NA	NA
														no	no	NA	NA	NA
														no	no	NA	NA	NA
														no	no	NA	NA	NA
														no	no	NA	NA	NA
														no	no	NA	NA	NA
														no	no	NA	NA	NA
														no	no	NA	NA	NA
														no	no	NA	NA	NA
														no	no	NA	NA	NA
														no	no	NA	NA	NA
														no	no	NA	NA	NA
														no	no	NA	NA	NA
														no	no	NA	NA	NA
														no	no	NA	NA	NA
														no	no	NA	NA	NA
														no	no	NA	NA	NA
														no	no	NA	NA	NA
														no	no	NA	NA	NA
														no	no	NA	NA	NA
														no	no	NA	NA	NA
														no	no	NA	NA	NA
														no	no	NA	NA	NA
														no	no	NA	NA	NA
														no	no	NA	NA	NA
														no	no	NA	NA	NA
														no	no	NA	NA	NA
														no	no	NA	NA	NA
														no	no	NA	NA	NA
														no	no	NA	NA	NA
														no	no	NA	NA	NA
														no	no	NA	NA	NA
														no	no	NA	NA	NA
														no	no	NA	NA	NA
														no	no	NA	NA	NA
														no	no	NA	NA	NA
														no	no	NA	NA	NA
														no	no	NA	NA	NA
														no	no	NA	NA	NA
														no	no	NA	NA	NA
														no	no	NA	NA	NA
														no	no	NA	NA	NA
														no	no	NA	NA	NA
														no	no	NA	NA	NA
														no	no	NA	NA	NA
														no	no	NA	NA	NA
														no	no	NA	NA	NA
														no	no	NA	NA	NA
														no	no	NA	NA	NA
														no	no	NA	NA	NA
														no	no	NA	NA	NA
														no	no	NA	NA	NA
														no	no	NA	NA	NA
														no	no	NA	NA	NA
														no	no	NA	NA	NA
														no	no	NA	NA	NA
														no	no	NA	NA	NA
														no	no	NA	NA	NA
														no	no	NA	NA	NA
														no	no	NA	NA	NA
														no	no	NA	NA	NA
														no	no	NA	NA	NA
														no	no	NA	NA	NA
														no	no	NA	NA	NA
														no	no	NA	NA	NA
														no	no	NA	NA	NA
														no	no	NA	NA	NA
														no	no	NA	NA	NA
														no	no	NA	NA	NA
														no	no	NA	NA	NA
														no	no	NA	NA	NA
														no	no	NA	NA	NA
														no	no	NA	NA	NA
														no	no	NA	NA	NA
														no	no	NA	NA	NA
														no	no	NA	NA	NA
														no	no	NA	NA	NA
														no	no	NA	NA	NA
														no	no	NA	NA	NA
														no	no	NA	NA	NA
														no	no	NA	NA	NA
														no	no	NA	NA	NA
														no	no	NA	NA	NA
														no	no	NA	NA	NA
														no	no	NA	NA	NA
														no	no	NA	NA	NA
														no	no	NA	NA	NA
														no	no	NA	NA	NA
														no	no	NA	NA	NA
														no	no	NA	NA	NA
														no	no	NA	NA	NA
														no	no	NA	NA	NA
														no	no	NA	NA	NA
														no	no	NA	NA	NA
														no	no	NA	NA	NA
														no	no	NA	NA	NA
														no	no	NA	NA	NA
														no	no	NA	NA	NA
														no	no	NA	NA	NA
														no	no	NA	NA	NA
														no	no	NA	NA	NA
														no	no	NA	NA	NA
														no	no	NA	NA	NA
														no	no	NA	NA	NA
														no	no	NA	NA	NA
														no	no	NA	NA	NA
														no	no	NA	NA	NA
														no	no	NA	NA	NA
														no	no	NA	NA	NA
														no	no	NA	NA	NA
														no	no	NA	NA	NA
														no	no	NA	NA	NA
														no	no	NA	NA	NA
														no	no	NA	NA	NA
														no	no	NA	NA	NA
														no	no	NA	NA	NA
														no	no	NA	NA	NA
														no	no	NA	NA	NA
														no	no	NA	NA	NA
														no	no	NA	NA	NA
														no	no	NA	NA	NA
														no	no	NA	NA	NA
														no	no	NA	NA	NA
														no	no	NA	NA	NA
														no	no	NA	NA	NA
														no	no	NA	NA	NA
														no	no	NA	NA	NA
														no	no	NA	NA	NA
														no	no	NA	NA	NA
														no	no	NA	NA	NA
														no	no	NA	NA	NA
														no	no	NA	NA	NA
														no	no	NA	NA	NA
														no	no	NA	NA	NA
														no	no	NA	NA	NA
														no	no	NA	NA	NA
														no	no	NA	NA	NA
														no	no	NA	NA	NA
														no	no	NA	NA	NA
														no	no	NA	NA	NA
														no	no	NA	NA	NA
														no	no	NA	NA	NA
														no	no	NA	NA	NA
														no	no	NA	NA	NA
														no	no	NA	NA	NA
														no	no	NA	NA	NA
														no	no	NA	NA	NA
														no	no	NA	NA	NA
														no	no	NA	NA	NA
														no	no	NA	NA	NA
														no	no	NA	NA	NA
														no	no	NA	NA	NA
														no	no	NA	NA	NA
														no	no	NA	NA	NA
														no	no	NA	NA	NA
														no	no	NA	NA	NA
														no	no	NA	NA	NA
														no	no	NA	NA	NA
														no	no	NA	NA	NA
														no	no	NA	NA	NA
														no	no	NA	NA	NA
														no	no	NA	NA	NA
														no	no	NA	NA	NA
														no	no	NA	NA	NA
														no	no	NA	NA	NA
														no	no	NA	NA	NA
														no	no	NA	NA	NA
														no	no	NA	NA	NA
														no	no	NA	NA	NA
														no	no	NA	NA	NA
														no	no	NA	NA	NA
														no	no	NA	NA	NA
														no	no	NA	NA	NA
														no	no	NA	NA	NA
														no	no	NA	NA	NA
														no	no	NA	NA	NA
														no	no	NA	NA	NA
														no	no	NA	NA	NA
														no	no	NA	NA	NA
														no	no	NA	NA	NA
														no	no	NA	NA	NA
														no	no	NA	NA	NA
														no	no	NA	NA	NA
														no	no	NA	NA	NA
														no	no	NA	NA	NA
														no	no	NA	NA	NA
														no	no	NA	NA	NA
														no	no	NA	NA	NA
														no	no	NA	NA	NA
														no	no	NA	NA	NA
														no	no	NA	NA	NA
														no	no	NA	NA	NA
														no	no	NA	NA	NA
														no	no	NA	NA	NA
														no	no	NA	NA	NA
														no	no	NA	NA	NA
														no	no	NA	NA	NA
														no	no	NA	NA	NA
														no	no	NA	NA	NA
														no	no	NA	NA	NA
														no	no	NA	NA	NA
														no	no	NA	NA	NA
														no	no	NA	NA	NA
														no	no	NA	NA	NA
														no	no	NA	NA	NA
														no	no	NA	NA	NA
														no	no	NA	NA	NA
														no	no	NA	NA	NA
														no	no	NA	NA	NA
														no	no	NA	NA	NA
														no	no	NA	NA	NA
														no	no	NA	NA	NA
														no	no	NA	NA	NA
														no	no	NA	NA	NA
														no	no	NA	NA	NA
														no	no	NA	NA	NA
														no	no	NA	NA	NA
														no	no	NA	NA	NA
														no	no	NA	NA	NA
														no	no	NA	NA	NA
														no	no	NA	NA	NA
														no	no	NA	NA	NA
														no	no	NA	NA	NA
														no	no	NA	NA	NA
														no	no	NA	NA	NA
														no	no	NA	NA	NA
														no	no	NA	NA	NA
														no	no	NA	NA	NA
														no	no	NA	NA	NA
														no	no	NA	NA	NA
														no	no	NA	NA	NA
														no	no	NA	NA	NA
														no	no	NA	NA	NA
														no	no	NA	NA	NA
														no	no	NA	NA	NA
														no	no	NA	NA	NA
														no	no	NA	NA	NA
														no	no	NA	NA	NA
														no	no	NA	NA	NA
														no	no	NA	NA	NA
														no	no	NA	NA	NA
														no	no	NA	NA	NA
														no	no	NA	NA	NA
														no	no	NA	NA	NA
														no	no	NA	NA	NA
														no	no	NA	NA	NA
														no	no	NA	NA	NA
														no	no	NA	NA	NA
														no	no	NA	NA	NA
														no	no	NA	NA	NA
														no	no	NA	NA	NA
														no	no	NA	NA	NA
														no	no	NA	NA	NA
														no	no	NA	NA	NA
														no	no	NA	NA	NA
														no	no	NA	NA	NA
														no	no	NA	NA	NA
														no	no	NA	NA	NA
														no	no	NA	NA	NA
														no	no	NA	NA	NA
														no	no	NA	NA	NA
														no	no	NA	NA	NA
														no	no	NA	NA	NA
														no	no	NA	NA	NA
														no	no	NA	NA	NA
														no	no	NA	NA	NA
														no	no	NA	NA	NA
														no	no	NA	NA	NA
														no	no	NA	NA	NA
														no	no	NA	NA	NA
														no	no	NA	NA	NA
														no	no	NA	NA	NA
														no	no	NA	NA	NA
														no	no	NA	NA	NA
														no	no	NA	NA	NA
														no	no	NA	NA	NA
														no	no	NA	NA	NA
														no	no	NA	NA	NA
														no	no	NA	NA	NA
														no	no	NA	NA	NA
														no	no	NA	NA	NA
														no	no	NA	NA	NA
														no	no	NA	NA	NA
														no	no	NA	NA	NA
														no	no	NA	NA	NA
														no	no	NA	NA	NA
														no	no	NA	NA	NA
														no	no	NA	NA	NA
														no	no	NA	NA	NA
														no	no	NA	NA	NA
														no	no	NA	NA	NA
														no	no	NA	NA	NA
														no	no	NA	NA	NA
														no	no	NA	NA	NA
														no	no	NA	NA	NA
														no	no	NA	NA	NA
														no	no	NA	NA	NA
														no	no	NA	NA	NA
														no	no	NA	NA	NA
														no	no	NA	NA	NA
														no	no	NA	NA	NA
														no	no	NA	NA	NA
														no	no	NA	NA	NA
														no	no	NA	NA	NA
														no	no	NA	NA	NA
														no	no	NA	NA	NA
														no	no	NA	NA	NA
														no	no	NA	NA	NA
														no	no	NA	NA	NA
														no	no	NA	NA	NA
														no	no	NA	NA	NA
														no	no	NA	NA	NA
														no	no	NA	NA	NA
														no	no	NA	NA	NA
														no	no	NA	NA	NA
														no	no	NA	NA	NA
														no	no	NA	NA	NA
														no	no	NA	NA	NA
														no	no	NA	NA	NA
														no	no	NA	NA	NA
														no	no	NA	NA	NA
														no	no	NA	NA	NA
														no	no	NA	NA	NA
														no	no	NA	NA	NA
														no	no	NA	NA	NA
														no	no	NA	NA	NA
														no	no	NA	NA	NA
														no	no	NA	NA	NA
														no	no	NA	NA	NA
														no	no	NA	NA	NA
														no	no	NA	NA	NA
														no	no	NA	NA	NA
														no	no	NA	NA	NA
														no	no	NA	NA	NA
														no	no	NA	NA	NA
														no	no	NA	NA	NA
														no	no	NA	NA	NA
														no	no	NA	NA	NA
														no	no	NA	NA	NA
														no	no	NA	NA	NA
														no	no	NA	NA	NA
														no	no	NA	NA	NA
														no	no	NA	NA	NA
														no	no	NA	NA	NA
														no	no	NA	NA	NA
														no	no	NA	NA	NA
														no	no	NA	NA	NA
														no	no	NA	NA	NA
														no	no	NA	NA	NA
														no	no	NA	NA	NA
														no	no	NA	NA	NA
														no	no	NA	NA	NA
														no	no	NA	NA	NA
														no	no	NA	NA	NA
														no	no	NA	NA	NA
														no	no	NA	NA	NA
														no	no	NA	NA	NA
														no	no	NA	NA	NA
														no	no	NA	NA	NA
														no	no	NA	NA	NA
														no	no	NA	NA	NA
														no	no	NA	NA	NA
														no	no	NA	NA	NA
														no	no	NA	NA	NA
														no	no	NA	NA	NA
														no	no	NA	NA	NA
														no	no	NA	NA	NA
														no	no	NA	NA	NA
														no	no	NA	NA	NA
														no	no	NA	NA	NA
														no	no	NA	NA	NA
														no	no	NA	NA	NA
														no	no	NA	NA	NA
														no	no	NA	NA	NA
														no	no	NA	NA	NA
														no	no	NA	NA	NA
														no	no	NA	NA	NA
														no	no	NA	NA	NA
														no	no	NA	NA	NA
														no	no	NA	NA	NA
														no	no	NA	NA	NA
														no	no	NA	NA	NA
														no	no	NA	NA	NA
														no	no	NA	NA	NA
														no	no	NA	NA	NA
														no	no	NA	NA	NA
														no	no	NA	NA	NA
														no	no	NA	NA	NA
														no	no	NA	NA	NA
														no	no	NA	NA	NA
														no	no	NA	NA	NA
														no	no	NA	NA	NA
														no	no	NA	NA	NA
														no	no	NA	NA	NA
														no	no	NA	NA	NA
														no	no	NA	NA	NA
														no	no	NA	NA	NA
														no	no	NA	NA	NA
														no	no	NA	NA	NA
														no	no	NA	NA	NA
														no	no	NA	NA	NA
														no	no	NA	NA	NA
														no	no	NA	NA	NA
														no	no	NA	NA	NA
														no	no	NA	NA	NA
														no	no	NA	NA	NA
														no	no	NA	NA	NA
														no	no	NA	NA	NA
														no	no	NA	NA	NA
														no	no	NA	NA	NA
														no	no	NA	NA	NA
														no	no	NA	NA	NA
														no	no	NA	NA	NA
														no	no	NA	NA	NA
														no	no	NA	NA	NA
														no	no	NA	NA	NA
														no	no	NA	NA	NA
														no	no	NA	NA	NA
														no	no	NA	NA	NA
														no	no	NA	NA	NA
														no	no	NA	NA	NA
														no	no	NA	NA	NA
														no	no	NA	NA	NA
														no	no	NA	NA	NA
														no	no	NA	NA	NA
														no	no	NA	NA	NA
														no	no	NA	NA	NA
														no	no	NA	NA	NA
														no	no	NA	NA	NA
														no	no	NA	NA	NA
														no	no	NA	NA	NA
														no	no	NA	NA	NA
														no	no	NA	NA	NA
														no	no	NA	NA	NA
														no	no	NA	NA	NA
														no	no	NA	NA	NA
														no	no	NA	NA	NA
														no	no	NA	NA	NA
														no	no	NA	NA	NA
														no	no	NA	NA	NA
														no	no	NA	NA	NA
														no	no	NA	NA	NA
														no	no	NA	NA	NA
														no	no	NA	NA	NA
														no	no	NA	NA	NA
														no	no	NA	NA	NA
														no	no	NA	NA	NA
														no	no	NA	NA	NA
														no	no	NA	NA	NA
														no	no	NA	NA	NA
														no	no	NA	NA	NA
														no	no	NA	NA	NA
														no	no	NA	NA	NA
														no	no	NA	NA	NA
														no	no	NA	NA	NA
														no	no	NA	NA	NA
														no	no	NA	NA	NA
														no	no	NA	NA	NA
														no	no	NA	NA	NA
														no	no	NA	NA	NA
														no	no	NA	NA	NA
														no	no	NA	NA	NA
														no	no	NA	NA	NA
														no	no	NA	NA	NA
														no	no	NA	NA	NA
														no	no	NA	NA	NA
														no	no	NA	NA	NA
														no	no	NA	NA	NA
														no	no	NA	NA	NA
														no	no	NA	NA	NA
														no	no	NA	NA	NA
														no	no	NA	NA	NA
														no	no	NA	NA	NA
														no	no	NA	NA	NA
														no	no	NA	NA	NA
														no	no	NA	NA	NA
														no	no	NA	NA	NA
														no	no	NA	NA	NA
														no	no	NA	NA	NA
														no	no	NA	NA	NA
														no	no	NA	NA	NA
														no	no	NA	NA	NA
														no	no	NA	NA	NA
														no	no	NA	NA	NA
														no	no	NA	NA	NA
														no	no	NA	NA	NA
														no	no	NA	NA	NA
														no	no	NA	NA	NA
														no	no	NA	NA	NA
														no	no	NA	NA	NA
														no	no	NA	NA	NA
														no	no	NA	NA	NA
														no	no	NA	NA	NA
														no	no	NA	NA	NA
														no	no	NA	NA	NA
														no	no	NA	NA	NA
														no	no	NA	NA	NA
														no	no	NA	NA	NA
														no	no	NA	NA	NA
														no	no	NA	NA	NA
														no	no	NA	NA	NA
														no	no	NA	NA	NA
														no	no	NA	NA	NA
														no	no	NA	NA	NA
														no	no	NA	NA	NA
														no	no	NA	NA	NA
														no	no	NA	NA	NA
														no	no	NA	NA	NA
														no	no	NA	NA	NA
														no	no	NA	NA	NA
														no	no	NA	NA	NA
														no	no	NA	NA	NA
														no	no	NA	NA	NA
														no	no	NA	NA	NA
														no	no	NA	NA	NA
														no	no	NA	NA	NA
														no	no	NA	NA	NA
														no	no	NA	NA	NA
														no	no	NA	NA	NA
														no	no	NA	NA	NA
														no	no	NA	NA	NA
														no	no	NA	NA	NA
														no	no	NA	NA	NA
														no	no	NA	NA	NA
														no	no	NA	NA	NA
														no	no	NA	NA	NA
														no	no	NA	NA	NA
														no	no	NA	NA	NA
														no	no	NA	NA	NA
														no	no	NA	NA	NA
														no	no	NA	NA	NA
														no	no	NA	NA	NA
														no	no	NA	NA	NA
														no	no	NA	NA	NA
														no	no	NA	NA	NA
														no	no	NA	NA	NA
														no	no	NA	NA	NA
														no	no	NA	NA	NA
														no	no	NA	NA	NA
														no	no	NA	NA	NA
														no	no	NA	NA	NA
														no	no	NA	NA	NA
														no	no	NA	NA	NA
														no	no	NA	NA	NA
														no	no	NA	NA	NA
														no	no	NA	NA	NA
														no	no	NA	NA	NA
														no	no	NA	NA	NA
														no	no	NA	NA	NA
														no	no	NA	NA	NA
														no	no	NA	NA	NA
														no	no	NA	NA	NA
														no	no	NA	NA	NA
														no	no	NA	NA	NA
														no	no	NA	NA	NA
														no	no	NA	NA	NA
														no	no	NA	NA	NA
														no	no	NA	NA	NA
														no	no	NA	NA	NA
														no	no	NA	NA	NA
														no	no	NA	NA	NA
														no	no	NA	NA	NA
														no	no	NA	NA	NA
														no	no	NA	NA	NA
														no	no	NA	NA	NA
														no	no	NA	NA	NA
														no	no	NA	NA	NA
														no	no	NA	NA	NA
														no	no	NA	NA	NA
														no	no	NA	NA	NA
														no	no	NA	NA	NA
														no	no	NA	NA	NA
														no	no	NA	NA	NA
														no	no	NA	NA	NA
														no	no	NA	NA	NA
														no	no	NA	NA	NA
														no	no	NA	NA	NA
														no	no	NA	NA	NA
														no	no	NA	NA	NA
														no	no	NA	NA	NA
														no	no	NA	NA	NA
														no	no	NA	NA	NA
														no	no	NA	NA	NA
														no	no	NA	NA	NA
														no	no	NA	NA	NA
														no	no	NA	NA	NA
														no	no	NA	NA	NA
														no	no	NA	NA	NA
														no	no	NA	NA	NA
														no	no	NA	NA	NA
[truncated: 123 more rows]
