# Supplementary material for: Secretome proteomics reveals candidate non-invasive biomarkers of BRCA1 deficiency in breast cancer
Source: Oncotarget. 2016 Aug 23;7(39):63537–48. doi: 10.18632/oncotarget.11535 (PMC5325383; doi:10.18632/oncotarget.11535)
Supplement: Supplementary file 4 [file oncotarget-07-63537-s004.xls]

## Sheet: Sheet1
Supplementary Table 3: BinGO gene ontology of biological process analysis on sub-networks
1. For significantly secreted proteins of BRCA1 deficient cell lines
Cluster 1
RTN4	SNCG	LTBP3	LTBP4	TSPAN4	TNC	FST	JAG1	CDH3	SDC4	TGFB1	CTNNB1	MMRN2	GPC4	RGMA	COL17A1	P4HA2	TGFBI	PIP	RPP30	PTN	ANGPT1	EMB	FIGF	FGFBP1	ARHGDIB	SLC12A2	PTPRZ1	GAS1	PURB	GAS6	PTHLH	FBLN1	LAMA4	SDC1	SFRP1	ANXA11	DSC3	GDF15	POFUT1	GBP1
No annotations were retrieved for the following entities:
GBP1	MMRN2
GO-ID	p-value	corr p-value	x	n	X	N	Description	Genes in test set
48856	1.4485e-07	8.9847e-05	22	2655	39	14300	anatomical structure development	RTN4	PTPRZ1	LTBP3	TNC	FST	GAS1	JAG1	SDC4	TGFB1	CTNNB1	PTHLH	GPC4	RGMA	SDC1	LAMA4	COL17A1	SFRP1	PIP	PTN	ANGPT1	POFUT1	FIGF
32502	1.9881e-07	8.9847e-05	24	3234	39	14300	developmental process	RTN4	PTPRZ1	LTBP3	LTBP4	TNC	FST	GAS1	JAG1	SDC4	TGFB1	CTNNB1	PTHLH	GPC4	RGMA	SDC1	LAMA4	COL17A1	SFRP1	PIP	PTN	ANGPT1	POFUT1	FIGF	ARHGDIB
7275	2.1091e-07	8.9847e-05	23	2971	39	14300	multicellular organismal development	RTN4	PTPRZ1	LTBP3	LTBP4	TNC	FST	GAS1	JAG1	SDC4	TGFB1	CTNNB1	PTHLH	RGMA	SDC1	LAMA4	COL17A1	SFRP1	PIP	PTN	ANGPT1	POFUT1	FIGF	ARHGDIB
9653	2.8961e-07	9.2532e-05	15	1217	39	14300	anatomical structure morphogenesis	RTN4	PTPRZ1	TNC	FST	JAG1	GAS1	TGFB1	CTNNB1	GPC4	RGMA	SDC1	SFRP1	ANGPT1	POFUT1	FIGF
32501	7.4815e-07	0.00018938	27	4375	39	14300	multicellular organismal process	RTN4	SNCG	LTBP3	TNC	LTBP4	FST	JAG1	SDC4	CDH3	TGFB1	CTNNB1	RGMA	COL17A1	TGFBI	PIP	PTN	ANGPT1	FIGF	ARHGDIB	SLC12A2	PTPRZ1	GAS1	PTHLH	LAMA4	SDC1	SFRP1	POFUT1
48731	8.8912e-07	0.00018938	20	2421	39	14300	system development	RTN4	PTPRZ1	LTBP3	TNC	FST	GAS1	JAG1	TGFB1	CTNNB1	PTHLH	RGMA	SDC1	LAMA4	COL17A1	SFRP1	PIP	PTN	ANGPT1	POFUT1	FIGF
48513	1.4246e-06	0.00026008	17	1791	39	14300	organ development	RTN4	TNC	FST	JAG1	GAS1	TGFB1	CTNNB1	PTHLH	RGMA	SDC1	LAMA4	COL17A1	SFRP1	PTN	ANGPT1	POFUT1	FIGF
1525	3.1909e-06	0.00049186	6	152	39	14300	angiogenesis	RTN4	ANGPT1	JAG1	POFUT1	FIGF	CTNNB1
7166	3.4638e-06	0.00049186	14	1279	39	14300	cell surface receptor linked signaling pathway	SLC12A2	LTBP3	FST	JAG1	TGFB1	CTNNB1	PTHLH	SDC1	SFRP1	PTN	ANGPT1	GDF15	POFUT1	FIGF
48608	4.7803e-06	0.00061092	6	163	39	14300	reproductive structure development	SDC1	SFRP1	TNC	FST	ANGPT1	CTNNB1
9887	5.4104e-06	0.00062859	10	634	39	14300	organ morphogenesis	RGMA	SDC1	SFRP1	TNC	FST	ANGPT1	GAS1	JAG1	TGFB1	CTNNB1
48646	6.2673e-06	0.00063142	8	375	39	14300	anatomical structure formation involved in morphogenesis	RTN4	RGMA	SFRP1	ANGPT1	JAG1	POFUT1	FIGF	CTNNB1
1568	6.4229e-06	0.00063142	7	265	39	14300	blood vessel development	RTN4	LAMA4	ANGPT1	JAG1	POFUT1	FIGF	CTNNB1
1944	7.8038e-06	0.00068097	7	273	39	14300	vasculature development	RTN4	LAMA4	ANGPT1	JAG1	POFUT1	FIGF	CTNNB1
48729	7.9926e-06	0.00068097	7	274	39	14300	tissue morphogenesis	RGMA	SFRP1	TNC	FST	JAG1	TGFB1	CTNNB1
3006	1.2929e-05	0.0010327	7	295	39	14300	reproductive developmental process	SDC1	SFRP1	TNC	FST	ANGPT1	TGFB1	CTNNB1
45445	1.4877e-05	0.0011184	3	18	39	14300	myoblast differentiation	SDC1	JAG1	CTNNB1
51239	1.652e-05	0.0011653	12	1067	39	14300	regulation of multicellular organismal process	PTHLH	RTN4	SNCG	LAMA4	SFRP1	TNC	FST	JAG1	SDC4	PURB	TGFB1	CTNNB1
32879	1.7975e-05	0.0011653	10	727	39	14300	regulation of localization	RTN4	SNCG	LAMA4	TNC	FST	ANGPT1	JAG1	FIGF	TGFB1	CTNNB1
2009	1.8236e-05	0.0011653	6	206	39	14300	morphogenesis of an epithelium	RGMA	SFRP1	TNC	JAG1	TGFB1	CTNNB1
1657	2.0637e-05	0.0012559	4	60	39	14300	ureteric bud development	SDC1	SFRP1	SDC4	TGFB1
9888	2.3264e-05	0.0013247	10	749	39	14300	tissue development	PTHLH	RGMA	COL17A1	SFRP1	TNC	FST	PTN	JAG1	TGFB1	CTNNB1
30334	2.384e-05	0.0013247	6	216	39	14300	regulation of cell migration	RTN4	LAMA4	ANGPT1	JAG1	FIGF	TGFB1
48514	2.6438e-05	0.0014078	6	220	39	14300	blood vessel morphogenesis	RTN4	ANGPT1	JAG1	POFUT1	FIGF	CTNNB1
7167	3.541e-05	0.0017696	7	345	39	14300	enzyme linked receptor protein signaling pathway	LTBP3	FST	PTN	ANGPT1	GDF15	FIGF	TGFB1
50793	3.7164e-05	0.0017696	10	791	39	14300	regulation of developmental process	PTHLH	RTN4	LAMA4	SFRP1	LTBP4	FST	JAG1	PURB	TGFB1	CTNNB1
45596	3.7385e-05	0.0017696	6	234	39	14300	negative regulation of cell differentiation	PTHLH	RTN4	FST	JAG1	TGFB1	CTNNB1
51270	4.2079e-05	0.0019206	6	239	39	14300	regulation of cellular component movement	RTN4	LAMA4	ANGPT1	JAG1	FIGF	TGFB1
40012	4.4084e-05	0.0019427	6	241	39	14300	regulation of locomotion	RTN4	LAMA4	ANGPT1	JAG1	FIGF	TGFB1
30155	4.8117e-05	0.0020498	5	148	39	14300	regulation of cell adhesion	LAMA4	TGFBI	SDC4	TGFB1	ARHGDIB
60688	5.861e-05	0.0024162	3	28	39	14300	regulation of morphogenesis of a branching structure	SFRP1	TGFB1	CTNNB1
42127	6.7067e-05	0.0026785	10	848	39	14300	regulation of cell proliferation	PTHLH	SFRP1	PTN	ANGPT1	GAS1	JAG1	FGFBP1	FIGF	TGFB1	CTNNB1
45743	7.2104e-05	0.0027924	2	5	39	14300	positive regulation of fibroblast growth factor receptor signaling pathway	FGFBP1	CTNNB1
45595	0.00010127	0.0038067	8	553	39	14300	regulation of cell differentiation	PTHLH	RTN4	LTBP4	FST	JAG1	PURB	TGFB1	CTNNB1
32331	0.00010797	0.0039424	2	6	39	14300	negative regulation of chondrocyte differentiation	PTHLH	CTNNB1
90092	0.00011107	0.003943	4	92	39	14300	regulation of transmembrane receptor protein serine/threonine kinase signaling pathway	RGMA	LTBP4	FST	TGFB1
51093	0.0001204	0.0041588	6	289	39	14300	negative regulation of developmental process	PTHLH	RTN4	FST	JAG1	TGFB1	CTNNB1
60070	0.00013667	0.0044665	3	37	39	14300	canonical Wnt receptor signaling pathway	SDC1	SFRP1	CTNNB1
30850	0.00013667	0.0044665	3	37	39	14300	prostate gland development	SFRP1	TNC	CTNNB1
35295	0.0001398	0.0044665	6	297	39	14300	tube development	RGMA	SDC1	SFRP1	SDC4	TGFB1	CTNNB1
45767	0.0001728	0.0052582	3	40	39	14300	regulation of anti-apoptosis	RTN4	ANGPT1	CTNNB1
51781	0.0001728	0.0052582	3	40	39	14300	positive regulation of cell division	PTN	FIGF	TGFB1
23052	0.00019257	0.0057233	19	3130	39	14300	signaling	SLC12A2	LTBP3	LTBP4	TNC	FST	JAG1	GAS6	TGFB1	CTNNB1	PTHLH	SDC1	SFRP1	PTN	ANGPT1	GDF15	POFUT1	FIGF	FGFBP1	ARHGDIB
7178	0.00019921	0.0057861	4	107	39	14300	transmembrane receptor protein serine/threonine kinase signaling pathway	LTBP3	FST	GDF15	TGFB1
7398	0.00020854	0.0058794	5	202	39	14300	ectoderm development	PTHLH	COL17A1	FST	JAG1	CTNNB1
8284	0.00021162	0.0058794	7	459	39	14300	positive regulation of cell proliferation	PTHLH	PTN	GAS1	FGFBP1	FIGF	TGFB1	CTNNB1
23033	0.00022969	0.0061211	15	2099	39	14300	signaling pathway	SLC12A2	LTBP3	FST	JAG1	TGFB1	CTNNB1	PTHLH	SDC1	SFRP1	PTN	ANGPT1	GDF15	POFUT1	FIGF	ARHGDIB
50679	0.0002299	0.0061211	3	44	39	14300	positive regulation of epithelial cell proliferation	GAS1	TGFB1	CTNNB1
1501	0.00025578	0.0066711	6	332	39	14300	skeletal system development	PTHLH	LTBP3	PTN	GAS1	TGFB1	CTNNB1
35466	0.0002688	0.0068054	10	1003	39	14300	regulation of signaling pathway	RGMA	SFRP1	LTBP4	FST	ANGPT1	GAS1	JAG1	FGFBP1	TGFB1	CTNNB1
42692	0.00027158	0.0068054	4	116	39	14300	muscle cell differentiation	SDC1	TNC	JAG1	CTNNB1
60429	0.00027719	0.0068126	6	337	39	14300	epithelium development	RGMA	SFRP1	TNC	JAG1	TGFB1	CTNNB1
7162	0.00029798	0.0071854	3	48	39	14300	negative regulation of cell adhesion	TGFBI	TGFB1	ARHGDIB
30154	0.00030661	0.0072565	13	1668	39	14300	cell differentiation	RTN4	PTPRZ1	TNC	FST	JAG1	GAS1	TGFB1	CTNNB1	LAMA4	SDC1	SFRP1	ANGPT1	FIGF
51302	0.00031682	0.0073618	3	49	39	14300	regulation of cell division	PTN	FIGF	TGFB1
48869	0.00040142	0.009161	13	1714	39	14300	cellular developmental process	RTN4	PTPRZ1	TNC	FST	JAG1	GAS1	TGFB1	CTNNB1	LAMA4	SDC1	SFRP1	ANGPT1	FIGF
51049	0.00041611	0.0093296	7	513	39	14300	regulation of transport	RTN4	SNCG	TNC	FST	ANGPT1	TGFB1	CTNNB1
7179	0.00047043	0.010366	3	56	39	14300	transforming growth factor beta receptor signaling pathway	LTBP3	GDF15	TGFB1
8285	0.00051841	0.011197	6	379	39	14300	negative regulation of cell proliferation	PTHLH	SFRP1	GAS1	FGFBP1	TGFB1	CTNNB1
35468	0.00052568	0.011197	6	380	39	14300	positive regulation of signaling pathway	ANGPT1	GAS1	JAG1	FGFBP1	TGFB1	CTNNB1
43536	0.0005547	0.011253	2	13	39	14300	positive regulation of blood vessel endothelial cell migration	ANGPT1	TGFB1
40036	0.0005547	0.011253	2	13	39	14300	regulation of fibroblast growth factor receptor signaling pathway	FGFBP1	CTNNB1
14059	0.0005547	0.011253	2	13	39	14300	regulation of dopamine secretion	RTN4	SNCG
32330	0.00064604	0.012702	2	14	39	14300	regulation of chondrocyte differentiation	PTHLH	CTNNB1
34394	0.00064604	0.012702	2	14	39	14300	protein localization at cell surface	ANGPT1	CTNNB1
42476	0.00069651	0.013487	3	64	39	14300	odontogenesis	SDC1	FST	CTNNB1
10038	0.0007744	0.014655	4	153	39	14300	response to metal ion	SDC1	TNC	ANXA11	CTNNB1
7389	0.00080056	0.014655	5	271	39	14300	pattern specification process	SFRP1	FST	GAS1	POFUT1	CTNNB1
10647	0.00081385	0.014655	6	413	39	14300	positive regulation of cell communication	ANGPT1	GAS1	JAG1	FGFBP1	TGFB1	CTNNB1
48523	0.00081719	0.014655	13	1844	39	14300	negative regulation of cellular process	RTN4	FST	JAG1	GAS1	TGFB1	PURB	CTNNB1	PTHLH	SFRP1	TGFBI	ANGPT1	FGFBP1	ARHGDIB
10646	0.00082006	0.014655	10	1154	39	14300	regulation of cell communication	RTN4	SNCG	SFRP1	FST	ANGPT1	GAS1	JAG1	FGFBP1	TGFB1	CTNNB1
7399	0.00082562	0.014655	10	1155	39	14300	nervous system development	RTN4	RGMA	PTPRZ1	PIP	PTN	GAS1	JAG1	POFUT1	TGFB1	CTNNB1
2244	0.00084899	0.014863	2	16	39	14300	hemopoietic progenitor cell differentiation	FST	TGFB1
61035	0.00096053	0.016589	2	17	39	14300	regulation of cartilage development	PTHLH	CTNNB1
34330	0.00098212	0.016735	3	72	39	14300	cell junction organization	COL17A1	TGFB1	CTNNB1
8283	0.0010529	0.017705	6	434	39	14300	cell proliferation	GPC4	TGFBI	FST	GAS6	TGFB1	CTNNB1
45637	0.0011057	0.018352	3	75	39	14300	regulation of myeloid cell differentiation	JAG1	PURB	CTNNB1
48610	0.0011463	0.018782	4	170	39	14300	reproductive cellular process	SDC1	TNC	TGFB1	CTNNB1
7548	0.0012761	0.020278	4	175	39	14300	sex differentiation	SDC1	FST	ANGPT1	TGFB1
22414	0.0012815	0.020278	8	807	39	14300	reproductive process	PTHLH	SDC1	SFRP1	TNC	FST	ANGPT1	TGFB1	CTNNB1
22612	0.0012852	0.020278	3	79	39	14300	gland morphogenesis	SFRP1	TNC	TGFB1
3	0.0013124	0.020311	8	810	39	14300	reproduction	PTHLH	SDC1	SFRP1	TNC	FST	ANGPT1	TGFB1	CTNNB1
7154	0.0013334	0.020311	8	812	39	14300	cell communication	PTHLH	TNC	LTBP4	JAG1	GDF15	FGFBP1	TGFB1	CTNNB1
46849	0.001335	0.020311	2	20	39	14300	bone remodeling	TGFB1	CTNNB1
60341	0.001357	0.020402	5	305	39	14300	regulation of cellular localization	RTN4	SNCG	TNC	FST	TGFB1
2053	0.001473	0.021771	2	21	39	14300	positive regulation of mesenchymal cell proliferation	GAS1	CTNNB1
46660	0.0014821	0.021771	3	83	39	14300	female sex differentiation	FST	ANGPT1	TGFB1
44057	0.0015215	0.022096	5	313	39	14300	regulation of system process	RTN4	SNCG	TNC	FST	SDC4
50678	0.0015872	0.022228	3	85	39	14300	regulation of epithelial cell proliferation	GAS1	TGFB1	CTNNB1
8544	0.0015972	0.022228	4	186	39	14300	epidermis development	PTHLH	COL17A1	FST	JAG1
45930	0.0016175	0.022228	2	22	39	14300	negative regulation of mitotic cell cycle	GAS1	TGFB1
43535	0.0016175	0.022228	2	22	39	14300	regulation of blood vessel endothelial cell migration	ANGPT1	TGFB1
3158	0.0016175	0.022228	2	22	39	14300	endothelium development	JAG1	CTNNB1
30278	0.0016415	0.022318	3	86	39	14300	regulation of ossification	SFRP1	TGFB1	CTNNB1
51897	0.0017685	0.023791	2	23	39	14300	positive regulation of protein kinase B signaling cascade	ANGPT1	TGFB1
48732	0.0018286	0.024343	4	193	39	14300	gland development	SFRP1	TNC	TGFB1	CTNNB1
10464	0.001926	0.024865	2	24	39	14300	regulation of mesenchymal cell proliferation	GAS1	CTNNB1
60740	0.001926	0.024865	2	24	39	14300	prostate gland epithelium morphogenesis	SFRP1	TNC
48519	0.0019261	0.024865	13	2020	39	14300	negative regulation of biological process	RTN4	FST	JAG1	GAS1	TGFB1	PURB	CTNNB1	PTHLH	SFRP1	TGFBI	ANGPT1	FGFBP1	ARHGDIB
10595	0.0020898	0.026444	2	25	39	14300	positive regulation of endothelial cell migration	ANGPT1	TGFB1
7492	0.0020898	0.026444	2	25	39	14300	endoderm development	TGFB1	CTNNB1
60512	0.0022601	0.028318	2	26	39	14300	prostate gland morphogenesis	SFRP1	TNC
51094	0.0023894	0.029538	5	347	39	14300	positive regulation of developmental process	RTN4	FST	JAG1	TGFB1	CTNNB1
50433	0.0024367	0.029538	2	27	39	14300	regulation of catecholamine secretion	RTN4	SNCG
61138	0.0025263	0.029538	3	100	39	14300	morphogenesis of a branching epithelium	SFRP1	TGFB1	CTNNB1
3002	0.0025289	0.029538	4	211	39	14300	regionalization	SFRP1	GAS1	POFUT1	CTNNB1
43583	0.0025988	0.029538	3	101	39	14300	ear development	GAS1	JAG1	TGFB1
45795	0.0027273	0.029538	1	1	39	14300	positive regulation of cell volume	SLC12A2
2513	0.0027273	0.029538	1	1	39	14300	tolerance induction to self antigen	TGFB1
32972	0.0027273	0.029538	1	1	39	14300	regulation of muscle filament sliding speed	TNC
14842	0.0027273	0.029538	1	1	39	14300	regulation of satellite cell proliferation	ANGPT1
60739	0.0027273	0.029538	1	1	39	14300	mesenchymal-epithelial cell signaling involved in prostate gland development	TNC
9817	0.0027273	0.029538	1	1	39	14300	defense response to fungus, incompatible interaction	TGFB1
9814	0.0027273	0.029538	1	1	39	14300	defense response, incompatible interaction	TGFB1
90175	0.0027273	0.029538	1	1	39	14300	regulation of establishment of planar polarity	SFRP1
51280	0.0027273	0.029538	1	1	39	14300	negative regulation of release of sequestered calcium ion into cytosol	TGFB1
60071	0.0027273	0.029538	1	1	39	14300	Wnt receptor signaling pathway, planar cell polarity pathway	SFRP1
1711	0.0027273	0.029538	1	1	39	14300	endodermal cell fate commitment	CTNNB1
43009	0.0028017	0.030089	5	360	39	14300	chordate embryonic development	RGMA	SFRP1	GAS1	POFUT1	CTNNB1
9792	0.0029384	0.031294	5	364	39	14300	embryonic development ending in birth or egg hatching	RGMA	SFRP1	GAS1	POFUT1	CTNNB1
45995	0.0030043	0.031732	2	30	39	14300	regulation of embryonic development	LAMA4	CTNNB1
48545	0.0031876	0.033311	4	225	39	14300	response to steroid hormone stimulus	SDC1	ANGPT1	TGFB1	CTNNB1
1709	0.003206	0.033311	2	31	39	14300	cell fate determination	JAG1	CTNNB1
42733	0.0034139	0.034903	2	32	39	14300	embryonic digit morphogenesis	GAS1	CTNNB1
51896	0.0034139	0.034903	2	32	39	14300	regulation of protein kinase B signaling cascade	ANGPT1	TGFB1
30097	0.0036124	0.036507	4	233	39	14300	hemopoiesis	FST	JAG1	TGFB1	CTNNB1
45768	0.0036279	0.036507	2	33	39	14300	positive regulation of anti-apoptosis	ANGPT1	CTNNB1
43627	0.0036595	0.036538	3	114	39	14300	response to estrogen stimulus	ANGPT1	TGFB1	CTNNB1
50680	0.003848	0.038122	2	34	39	14300	negative regulation of epithelial cell proliferation	GAS1	TGFB1
10035	0.0038966	0.038307	4	238	39	14300	response to inorganic substance	SDC1	TNC	ANXA11	CTNNB1
51046	0.0040743	0.039748	4	241	39	14300	regulation of secretion	RTN4	SNCG	FST	TGFB1
43010	0.0041283	0.039969	3	119	39	14300	camera-type eye development	GAS1	TGFB1	CTNNB1
31100	0.0043065	0.040241	2	36	39	14300	organ regeneration	ANGPT1	TGFB1
1763	0.0043255	0.040241	3	121	39	14300	morphogenesis of a branching structure	SFRP1	TGFB1	CTNNB1
7423	0.0043825	0.040241	4	246	39	14300	sensory organ development	GAS1	JAG1	TGFB1	CTNNB1
42475	0.0045447	0.040241	2	37	39	14300	odontogenesis of dentine-containing tooth	FST	CTNNB1
51952	0.004789	0.040241	2	38	39	14300	regulation of amine transport	RTN4	SNCG
7267	0.0047937	0.040241	6	587	39	14300	cell-cell signaling	PTHLH	TNC	LTBP4	GDF15	FGFBP1	CTNNB1
60562	0.0048435	0.040241	3	126	39	14300	epithelial tube morphogenesis	RGMA	TGFB1	CTNNB1
45597	0.0049764	0.040241	4	255	39	14300	positive regulation of cell differentiation	RTN4	JAG1	TGFB1	CTNNB1
30335	0.0050608	0.040241	3	128	39	14300	positive regulation of cell migration	ANGPT1	FIGF	TGFB1
8406	0.0050608	0.040241	3	128	39	14300	gonad development	SDC1	FST	ANGPT1
48534	0.0052569	0.040241	4	259	39	14300	hemopoietic or lymphoid organ development	FST	JAG1	TGFB1	CTNNB1
16055	0.0052838	0.040241	3	130	39	14300	Wnt receptor signaling pathway	SDC1	SFRP1	CTNNB1
9790	0.005373	0.040241	6	601	39	14300	embryonic development	RGMA	SFRP1	GAS1	POFUT1	TGFB1	CTNNB1
10908	0.0054473	0.040241	1	2	39	14300	regulation of heparan sulfate proteoglycan biosynthetic process	CTNNB1
10909	0.0054473	0.040241	1	2	39	14300	positive regulation of heparan sulfate proteoglycan biosynthetic process	CTNNB1
43932	0.0054473	0.040241	1	2	39	14300	ossification involved in bone remodeling	TGFB1
2086	0.0054473	0.040241	1	2	39	14300	diaphragm contraction	TNC
10762	0.0054473	0.040241	1	2	39	14300	regulation of fibroblast migration	TGFB1
10763	0.0054473	0.040241	1	2	39	14300	positive regulation of fibroblast migration	TGFB1
48014	0.0054473	0.040241	1	2	39	14300	Tie receptor signaling pathway	ANGPT1
61154	0.0054473	0.040241	1	2	39	14300	endothelial tube morphogenesis	CTNNB1
33552	0.0054473	0.040241	1	2	39	14300	response to vitamin B3	ANGPT1
7109	0.0054473	0.040241	1	2	39	14300	cytokinesis, completion of separation	ANXA11
45066	0.0054473	0.040241	1	2	39	14300	regulatory T cell differentiation	TGFB1
60769	0.0054473	0.040241	1	2	39	14300	positive regulation of epithelial cell proliferation involved in prostate gland development	CTNNB1
60916	0.0054473	0.040241	1	2	39	14300	mesenchymal cell proliferation involved in lung development	CTNNB1
3011	0.0054473	0.040241	1	2	39	14300	involuntary skeletal muscle contraction	TNC
3159	0.0054473	0.040241	1	2	39	14300	morphogenesis of an endothelium	CTNNB1
60364	0.0054473	0.040241	1	2	39	14300	frontal suture morphogenesis	TGFB1
60363	0.0054473	0.040241	1	2	39	14300	cranial suture morphogenesis	TGFB1
7403	0.0054473	0.040241	1	2	39	14300	glial cell fate determination	CTNNB1
14010	0.0054473	0.040241	1	2	39	14300	Schwann cell proliferation	CTNNB1
48296	0.0054473	0.040241	1	2	39	14300	regulation of isotype switching to IgA isotypes	TGFB1
48298	0.0054473	0.040241	1	2	39	14300	positive regulation of isotype switching to IgA isotypes	TGFB1
19049	0.0054473	0.040241	1	2	39	14300	evasion of host defenses by virus	TGFB1
30997	0.0054473	0.040241	1	2	39	14300	regulation of centriole-centriole cohesion	CTNNB1
44415	0.0054473	0.040241	1	2	39	14300	evasion or tolerance of host defenses	TGFB1
44413	0.0054473	0.040241	1	2	39	14300	avoidance of host defenses	TGFB1
51834	0.0054473	0.040241	1	2	39	14300	evasion or tolerance of defenses of other organism involved in symbiotic interaction	TGFB1
51832	0.0054473	0.040241	1	2	39	14300	avoidance of defenses of other organism involved in symbiotic interaction	TGFB1
48627	0.0054473	0.040241	1	2	39	14300	myoblast development	SDC1
50921	0.0055573	0.040584	2	41	39	14300	positive regulation of chemotaxis	FIGF	TGFB1
1756	0.0055573	0.040584	2	41	39	14300	somitogenesis	SFRP1	POFUT1
2682	0.0056172	0.040595	5	424	39	14300	regulation of immune system process	JAG1	FIGF	PURB	TGFB1	CTNNB1
61061	0.0056223	0.040595	4	264	39	14300	muscle structure development	SDC1	TNC	JAG1	CTNNB1
10594	0.0058252	0.041824	2	42	39	14300	regulation of endothelial cell migration	ANGPT1	TGFB1
45165	0.0059883	0.042755	3	136	39	14300	cell fate commitment	GAS1	JAG1	CTNNB1
48145	0.0060989	0.042823	2	43	39	14300	regulation of fibroblast proliferation	SFRP1	CTNNB1
40017	0.006111	0.042823	3	137	39	14300	positive regulation of locomotion	ANGPT1	FIGF	TGFB1
51272	0.006111	0.042823	3	137	39	14300	positive regulation of cellular component movement	ANGPT1	FIGF	TGFB1
34613	0.006132	0.042823	5	433	39	14300	cellular protein localization	LTBP3	ANGPT1	EMB	TGFB1	CTNNB1
70727	0.0063108	0.043826	5	436	39	14300	cellular macromolecule localization	LTBP3	ANGPT1	EMB	TGFB1	CTNNB1
61053	0.0063784	0.043826	2	44	39	14300	somite development	SFRP1	POFUT1
45216	0.0063784	0.043826	2	44	39	14300	cell-cell junction organization	TGFB1	CTNNB1
2520	0.0064854	0.044323	4	275	39	14300	immune system development	FST	JAG1	TGFB1	CTNNB1
1655	0.0067467	0.045863	3	142	39	14300	urogenital system development	SFRP1	TNC	CTNNB1
22008	0.0070994	0.048005	6	637	39	14300	neurogenesis	RTN4	PTPRZ1	GAS1	JAG1	TGFB1	CTNNB1
48520	0.0072512	0.048369	2	47	39	14300	positive regulation of behavior	FIGF	TGFB1
45137	0.0072826	0.048369	3	146	39	14300	development of primary sexual characteristics	SDC1	FST	ANGPT1
9952	0.0074205	0.048369	3	147	39	14300	anterior/posterior pattern formation	SFRP1	POFUT1	CTNNB1
1654	0.0074205	0.048369	3	147	39	14300	eye development	GAS1	TGFB1	CTNNB1
55002	0.0075535	0.048369	2	48	39	14300	striated muscle cell development	SDC1	TNC
19471	0.0081601	0.048369	1	3	39	14300	4-hydroxyproline metabolic process	P4HA2
2248	0.0081601	0.048369	1	3	39	14300	connective tissue replacement involved in inflammatory response wound healing	TGFB1
19511	0.0081601	0.048369	1	3	39	14300	peptidyl-proline hydroxylation	P4HA2
45603	0.0081601	0.048369	1	3	39	14300	positive regulation of endothelial cell differentiation	CTNNB1
90077	0.0081601	0.048369	1	3	39	14300	foam cell differentiation	TGFB1
10800	0.0081601	0.048369	1	3	39	14300	positive regulation of peptidyl-threonine phosphorylation	TGFB1
32740	0.0081601	0.048369	1	3	39	14300	positive regulation of interleukin-17 production	TGFB1
70634	0.0081601	0.048369	1	3	39	14300	transepithelial ammonium transport	SLC12A2
2507	0.0081601	0.048369	1	3	39	14300	tolerance induction	TGFB1
30210	0.0081601	0.048369	1	3	39	14300	heparin biosynthetic process	ANGPT1
32971	0.0081601	0.048369	1	3	39	14300	regulation of muscle filament sliding	TNC
21553	0.0081601	0.048369	1	3	39	14300	olfactory nerve development	RTN4
51176	0.0081601	0.048369	1	3	39	14300	positive regulation of sulfur metabolic process	CTNNB1
60762	0.0081601	0.048369	1	3	39	14300	regulation of branching involved in mammary gland duct morphogenesis	TGFB1
18401	0.0081601	0.048369	1	3	39	14300	peptidyl-proline hydroxylation to 4-hydroxy-L-proline	P4HA2
10742	0.0081601	0.048369	1	3	39	14300	macrophage derived foam cell differentiation	TGFB1
60492	0.0081601	0.048369	1	3	39	14300	lung induction	CTNNB1
50765	0.0081601	0.048369	1	3	39	14300	negative regulation of phagocytosis	TGFB1
90279	0.0081601	0.048369	1	3	39	14300	regulation of calcium ion import	CTNNB1
14009	0.0081601	0.048369	1	3	39	14300	glial cell proliferation	CTNNB1
34333	0.0081601	0.048369	1	3	39	14300	adherens junction assembly	CTNNB1
7219	0.008175	0.048369	2	50	39	14300	Notch signaling pathway	JAG1	POFUT1
50920	0.0084941	0.049796	2	51	39	14300	regulation of chemotaxis	FIGF	TGFB1
17015	0.0084941	0.049796	2	51	39	14300	regulation of transforming growth factor beta receptor signaling pathway	LTBP4	TGFB1
Cluster 2
COPS2	HMGB2	NAP1L1	DEK	COPS8	BZW2	TOP1	EPHB6	GRWD1	NPM1	H2AFZ	NPM3	H2AFY	GPS1	H1F0	WDR5	HIST1H1A	THUMPD1	SSB	SMC3	MRTO4	PWP1	HDAC2	IPO7	SUPT16H	DNMT1	CAND1
No annotations were retrieved for the following entities:
GRWD1	THUMPD1	COPS8
GO-ID	p-value	corr p-value	x	n	X	N	Description	Genes in test set
34728	1.5845e-12	8.0019e-10	8	93	24	14306	nucleosome organization	H1F0	HMGB2	HIST1H1A	NPM1	SUPT16H	H2AFZ	NAP1L1	H2AFY
51276	9.5344e-12	2.4074e-09	12	525	24	14306	chromosome organization	H1F0	HMGB2	HDAC2	HIST1H1A	WDR5	NPM1	SUPT16H	H2AFZ	NAP1L1	DNMT1	H2AFY	SMC3
6325	1.8114e-11	2.5448e-09	11	413	24	14306	chromatin organization	H1F0	HMGB2	HDAC2	HIST1H1A	WDR5	NPM1	SUPT16H	H2AFZ	NAP1L1	DNMT1	H2AFY
6333	2.0157e-11	2.5448e-09	8	127	24	14306	chromatin assembly or disassembly	H1F0	HMGB2	HIST1H1A	NPM1	SUPT16H	H2AFZ	NAP1L1	H2AFY
71103	4.1829e-11	4.2248e-09	8	139	24	14306	DNA conformation change	H1F0	TOP1	HMGB2	HIST1H1A	NPM1	H2AFZ	NAP1L1	H2AFY
6334	5.4637e-11	4.5986e-09	7	83	24	14306	nucleosome assembly	H1F0	HMGB2	HIST1H1A	NPM1	H2AFZ	NAP1L1	H2AFY
31497	7.6574e-11	5.5243e-09	7	87	24	14306	chromatin assembly	H1F0	HMGB2	HIST1H1A	NPM1	H2AFZ	NAP1L1	H2AFY
65004	1.142e-10	7.2092e-09	7	92	24	14306	protein-DNA complex assembly	H1F0	HMGB2	HIST1H1A	NPM1	H2AFZ	NAP1L1	H2AFY
6323	6.6887e-10	3.7531e-08	7	118	24	14306	DNA packaging	H1F0	HMGB2	HIST1H1A	NPM1	H2AFZ	NAP1L1	H2AFY
34621	7.0589e-08	3.5648e-06	8	356	24	14306	cellular macromolecular complex subunit organization	H1F0	HMGB2	HIST1H1A	NPM1	SUPT16H	H2AFZ	NAP1L1	H2AFY
6996	5.6474e-07	2.5317e-05	12	1382	24	14306	organelle organization	H1F0	HMGB2	HDAC2	HIST1H1A	WDR5	NPM1	SUPT16H	H2AFZ	NAP1L1	DNMT1	H2AFY	SMC3
34622	6.016e-07	2.5317e-05	7	316	24	14306	cellular macromolecular complex assembly	H1F0	HMGB2	HIST1H1A	NPM1	H2AFZ	NAP1L1	H2AFY
43933	1.4765e-05	0.00057357	8	724	24	14306	macromolecular complex subunit organization	H1F0	HMGB2	HIST1H1A	NPM1	SUPT16H	H2AFZ	NAP1L1	H2AFY
44085	2.5371e-05	0.00091517	9	1035	24	14306	cellular component biogenesis	H1F0	HMGB2	HIST1H1A	NPM1	H2AFZ	NAP1L1	H2AFY	NPM3	MRTO4
90304	6.0813e-05	0.0020474	10	1460	24	14306	nucleic acid metabolic process	TOP1	COPS2	HMGB2	SUPT16H	NAP1L1	DNMT1	NPM3	SSB	SMC3	PWP1
65003	8.7161e-05	0.002751	7	676	24	14306	macromolecular complex assembly	H1F0	HMGB2	HIST1H1A	NPM1	H2AFZ	NAP1L1	H2AFY
6265	9.6409e-05	0.0028639	2	9	24	14306	DNA topological change	TOP1	HMGB2
6259	0.00016703	0.0046861	6	517	24	14306	DNA metabolic process	TOP1	HMGB2	SUPT16H	NAP1L1	DNMT1	SMC3
6139	0.0003337	0.0085619	10	1786	24	14306	nucleobase, nucleoside, nucleotide and nucleic acid metabolic process	TOP1	COPS2	HMGB2	SUPT16H	NAP1L1	DNMT1	NPM3	SSB	SMC3	PWP1
16043	0.00033908	0.0085619	12	2563	24	14306	cellular component organization	H1F0	HMGB2	HDAC2	HIST1H1A	WDR5	NPM1	SUPT16H	H2AFZ	NAP1L1	DNMT1	H2AFY	SMC3
44260	0.00041757	0.010042	14	3508	24	14306	cellular macromolecule metabolic process	COPS2	HMGB2	WDR5	NAP1L1	SSB	SMC3	PWP1	TOP1	EPHB6	HDAC2	SUPT16H	NPM3	DNMT1	CAND1
40029	0.00045745	0.010501	3	91	24	14306	regulation of gene expression, epigenetic	HDAC2	DNMT1	H2AFY
9987	0.00052576	0.011544	23	9370	24	14306	cellular process	GPS1	H1F0	COPS2	HMGB2	HIST1H1A	WDR5	NAP1L1	SSB	SMC3	PWP1	MRTO4	BZW2	TOP1	EPHB6	HDAC2	IPO7	NPM1	SUPT16H	H2AFZ	DNMT1	NPM3	H2AFY	CAND1
22607	0.00055793	0.01174	7	913	24	14306	cellular component assembly	H1F0	HMGB2	HIST1H1A	NPM1	H2AFZ	NAP1L1	H2AFY
34641	0.0011385	0.022998	10	2078	24	14306	cellular nitrogen compound metabolic process	TOP1	COPS2	HMGB2	SUPT16H	NAP1L1	DNMT1	NPM3	SSB	SMC3	PWP1
42254	0.0013194	0.025627	3	131	24	14306	ribosome biogenesis	NPM1	NPM3	MRTO4
16568	0.0016506	0.02824	4	311	24	14306	chromatin modification	HDAC2	WDR5	DNMT1	H2AFY
55	0.0016776	0.02824	1	1	24	14306	ribosomal large subunit export from nucleus	NPM1
9294	0.0016776	0.02824	1	1	24	14306	DNA mediated transformation	SMC3
9292	0.0016776	0.02824	1	1	24	14306	genetic transfer	SMC3
6807	0.0017584	0.028618	10	2196	24	14306	nitrogen compound metabolic process	TOP1	COPS2	HMGB2	SUPT16H	NAP1L1	DNMT1	NPM3	SSB	SMC3	PWP1
43170	0.0018134	0.028618	14	4017	24	14306	macromolecule metabolic process	COPS2	HMGB2	WDR5	NAP1L1	SSB	SMC3	PWP1	TOP1	EPHB6	HDAC2	SUPT16H	NPM3	DNMT1	CAND1
45934	0.002003	0.030652	5	556	24	14306	negative regulation of nucleobase, nucleoside, nucleotide and nucleic acid metabolic process	HMGB2	HDAC2	NPM1	DNMT1	SMC3
51172	0.0020996	0.031186	5	562	24	14306	negative regulation of nitrogen compound metabolic process	HMGB2	HDAC2	NPM1	DNMT1	SMC3
51101	0.0022158	0.03197	3	157	24	14306	regulation of DNA binding	HMGB2	HDAC2	NPM1
6350	0.0024107	0.033817	4	345	24	14306	transcription	COPS2	SUPT16H	NPM3	PWP1
51129	0.0031128	0.036022	3	177	24	14306	negative regulation of cellular component organization	HDAC2	NPM1	DNMT1
33554	0.0031975	0.036022	5	619	24	14306	cellular response to stress	GPS1	HMGB2	HDAC2	SUPT16H	SMC3
54	0.0033525	0.036022	1	2	24	14306	ribosomal subunit export from nucleus	NPM1
56	0.0033525	0.036022	1	2	24	14306	ribosomal small subunit export from nucleus	NPM1
51571	0.0033525	0.036022	1	2	24	14306	positive regulation of histone H3-K4 methylation	DNMT1
6407	0.0033525	0.036022	1	2	24	14306	rRNA export from nucleus	NPM1
10825	0.0033525	0.036022	1	2	24	14306	positive regulation of centrosome duplication	NPM1
45899	0.0033525	0.036022	1	2	24	14306	positive regulation of RNA polymerase II transcriptional preinitiation complex assembly	CAND1
51029	0.0033525	0.036022	1	2	24	14306	rRNA transport	NPM1
33750	0.0033525	0.036022	1	2	24	14306	ribosome localization	NPM1
33753	0.0033525	0.036022	1	2	24	14306	establishment of ribosome localization	NPM1
6260	0.0035797	0.037661	3	186	24	14306	DNA replication	TOP1	SUPT16H	NAP1L1
22613	0.0040874	0.042125	3	195	24	14306	ribonucleoprotein complex biogenesis	NPM1	NPM3	MRTO4
51098	0.0043875	0.04375	3	200	24	14306	regulation of binding	HMGB2	HDAC2	NPM1
45654	0.0050248	0.04375	1	3	24	14306	positive regulation of megakaryocyte differentiation	HMGB2
51573	0.0050248	0.04375	1	3	24	14306	negative regulation of histone H3-K9 methylation	DNMT1
10826	0.0050248	0.04375	1	3	24	14306	negative regulation of centrosome duplication	NPM1
6288	0.0050248	0.04375	1	3	24	14306	base-excision repair, DNA ligation	HMGB2
48025	0.0050248	0.04375	1	3	24	14306	negative regulation of nuclear mRNA splicing, via spliceosome	NPM1
6344	0.0050248	0.04375	1	3	24	14306	maintenance of chromatin silencing	HDAC2
10216	0.0050248	0.04375	1	3	24	14306	maintenance of DNA methylation	DNMT1
32075	0.0050248	0.04375	1	3	24	14306	positive regulation of nuclease activity	HMGB2
16458	0.005419	0.046383	2	66	24	14306	gene silencing	HDAC2	DNMT1
51130	0.0058661	0.047034	3	222	24	14306	positive regulation of cellular component organization	NPM1	DNMT1	CAND1
34645	0.0060826	0.047034	6	1033	24	14306	cellular macromolecule biosynthetic process	TOP1	COPS2	SUPT16H	NAP1L1	NPM3	PWP1
32259	0.0064178	0.047034	2	72	24	14306	methylation	WDR5	DNMT1
43414	0.0064178	0.047034	2	72	24	14306	macromolecule methylation	WDR5	DNMT1
8284	0.0066744	0.047034	4	459	24	14306	positive regulation of cell proliferation	HMGB2	HDAC2	NPM1	NAP1L1
50686	0.0066943	0.047034	1	4	24	14306	negative regulation of mRNA processing	NPM1
51570	0.0066943	0.047034	1	4	24	14306	regulation of histone H3-K9 methylation	DNMT1
7549	0.0066943	0.047034	1	4	24	14306	dosage compensation	H2AFY
40016	0.0066943	0.047034	1	4	24	14306	embryonic cleavage	TOP1
31062	0.0066943	0.047034	1	4	24	14306	positive regulation of histone methylation	DNMT1
32069	0.0066943	0.047034	1	4	24	14306	regulation of nuclease activity	HMGB2
45347	0.0066943	0.047034	1	4	24	14306	negative regulation of MHC class II biosynthetic process	HDAC2
9059	0.0067058	0.047034	6	1054	24	14306	macromolecule biosynthetic process	TOP1	COPS2	SUPT16H	NAP1L1	NPM3	PWP1
6357	0.0071051	0.049151	5	747	24	14306	regulation of transcription from RNA polymerase II promoter	HMGB2	HDAC2	DNMT1	CAND1	DEK
Cluster 3
SRSF1	TRA2B	EFTUD2	UBR4	HLA-C	SART3	SF3A2	NOLC1	SRSF6	PRPF8	SRSF9	USP39	SMC1A
No annotations were retrieved for the following entities:
GO-ID	p-value	corr p-value	x	n	X	N	Description	Genes in test set
6396	2.5527e-14	3.4461e-12	11	568	13	14306	RNA processing	SRSF1	NOLC1	SRSF6	SRSF9	PRPF8	EFTUD2	TRA2B	USP39	SMC1A	SF3A2	SART3
8380	3.0973e-13	1.7273e-11	9	287	13	14306	RNA splicing	SRSF1	SRSF6	SRSF9	PRPF8	EFTUD2	TRA2B	USP39	SMC1A	SF3A2
377	5.1179e-13	1.7273e-11	7	90	13	14306	RNA splicing, via transesterification reactions with bulged adenosine as nucleophile	SRSF1	SRSF6	SRSF9	PRPF8	TRA2B	USP39	SF3A2
398	5.1179e-13	1.7273e-11	7	90	13	14306	nuclear mRNA splicing, via spliceosome	SRSF1	SRSF6	SRSF9	PRPF8	TRA2B	USP39	SF3A2
375	1.0164e-12	2.7442e-11	7	99	13	14306	RNA splicing, via transesterification reactions	SRSF1	SRSF6	SRSF9	PRPF8	TRA2B	USP39	SF3A2
16070	8.6719e-12	1.9512e-10	11	966	13	14306	RNA metabolic process	SRSF1	NOLC1	SRSF6	SRSF9	PRPF8	EFTUD2	TRA2B	USP39	SMC1A	SF3A2	SART3
6397	5.0731e-11	9.7838e-10	8	309	13	14306	mRNA processing	SRSF1	SRSF6	SRSF9	PRPF8	EFTUD2	TRA2B	USP39	SF3A2
245	7.0801e-11	1.1948e-09	5	34	13	14306	spliceosome assembly	SRSF1	SRSF6	SRSF9	USP39	SF3A2
10467	1.5963e-10	2.3945e-09	11	1262	13	14306	gene expression	SRSF1	NOLC1	SRSF6	SRSF9	PRPF8	EFTUD2	TRA2B	USP39	SMC1A	SF3A2	SART3
16071	2.0895e-10	2.8209e-09	8	369	13	14306	mRNA metabolic process	SRSF1	SRSF6	SRSF9	PRPF8	EFTUD2	TRA2B	USP39	SF3A2
6376	5.5636e-10	6.828e-09	4	15	13	14306	mRNA splice site selection	SRSF1	SRSF6	SRSF9	SF3A2
90304	7.7601e-10	8.7301e-09	11	1460	13	14306	nucleic acid metabolic process	SRSF1	NOLC1	SRSF6	SRSF9	PRPF8	EFTUD2	TRA2B	USP39	SMC1A	SF3A2	SART3
22618	5.2623e-09	5.4647e-08	5	78	13	14306	ribonucleoprotein complex assembly	SRSF1	SRSF6	SRSF9	USP39	SF3A2
6139	6.8462e-09	6.6017e-08	11	1786	13	14306	nucleobase, nucleoside, nucleotide and nucleic acid metabolic process	SRSF1	NOLC1	SRSF6	SRSF9	PRPF8	EFTUD2	TRA2B	USP39	SMC1A	SF3A2	SART3
22613	9.413e-09	8.4717e-08	6	195	13	14306	ribonucleoprotein complex biogenesis	SRSF1	NOLC1	SRSF6	SRSF9	USP39	SF3A2
34641	3.4851e-08	2.9405e-07	11	2078	13	14306	cellular nitrogen compound metabolic process	SRSF1	NOLC1	SRSF6	SRSF9	PRPF8	EFTUD2	TRA2B	USP39	SMC1A	SF3A2	SART3
6807	6.2963e-08	5e-07	11	2196	13	14306	nitrogen compound metabolic process	SRSF1	NOLC1	SRSF6	SRSF9	PRPF8	EFTUD2	TRA2B	USP39	SMC1A	SF3A2	SART3
34622	5.6687e-06	4.2515e-05	5	316	13	14306	cellular macromolecular complex assembly	SRSF1	SRSF6	SRSF9	USP39	SF3A2
44260	8.9454e-06	6.3559e-05	11	3508	13	14306	cellular macromolecule metabolic process	SRSF1	NOLC1	SRSF6	SRSF9	PRPF8	EFTUD2	TRA2B	USP39	SMC1A	SF3A2	SART3
34621	1.013e-05	6.8381e-05	5	356	13	14306	cellular macromolecular complex subunit organization	SRSF1	SRSF6	SRSF9	USP39	SF3A2
43170	3.6517e-05	0.00023475	11	4017	13	14306	macromolecule metabolic process	SRSF1	NOLC1	SRSF6	SRSF9	PRPF8	EFTUD2	TRA2B	USP39	SMC1A	SF3A2	SART3
44085	0.00015576	0.00095582	6	1035	13	14306	cellular component biogenesis	SRSF1	NOLC1	SRSF6	SRSF9	USP39	SF3A2
65003	0.00021755	0.0012769	5	676	13	14306	macromolecular complex assembly	SRSF1	SRSF6	SRSF9	USP39	SF3A2
43933	0.00029986	0.0016867	5	724	13	14306	macromolecular complex subunit organization	SRSF1	SRSF6	SRSF9	USP39	SF3A2
44237	0.00033418	0.0018045	11	4990	13	14306	cellular metabolic process	SRSF1	NOLC1	SRSF6	SRSF9	PRPF8	EFTUD2	TRA2B	USP39	SMC1A	SF3A2	SART3
44238	0.00059805	0.0031053	11	5288	13	14306	primary metabolic process	SRSF1	NOLC1	SRSF6	SRSF9	PRPF8	EFTUD2	TRA2B	USP39	SMC1A	SF3A2	SART3
22607	0.00087514	0.0043757	5	913	13	14306	cellular component assembly	SRSF1	SRSF6	SRSF9	USP39	SF3A2
8152	0.0019494	0.0093988	11	5959	13	14306	metabolic process	SRSF1	NOLC1	SRSF6	SRSF9	PRPF8	EFTUD2	TRA2B	USP39	SMC1A	SF3A2	SART3
16043	0.0036696	0.017083	7	2563	13	14306	cellular component organization	SRSF1	NOLC1	SRSF6	SRSF9	USP39	SMC1A	SF3A2
7064	0.0045359	0.018556	1	5	13	14306	mitotic sister chromatid cohesion	SMC1A
32876	0.0045359	0.018556	1	5	13	14306	negative regulation of DNA endoreduplication	SMC1A
32875	0.0045359	0.018556	1	5	13	14306	regulation of DNA endoreduplication	SMC1A
389	0.0045359	0.018556	1	5	13	14306	nuclear mRNA 3'-splice site recognition	SF3A2
Cluster 4
LPL	CES2	LIPA	VNN1	LTF	ADH7	NQO1	IGFBP3	PLTP	ALDH3A1
No annotations were retrieved for the following entities:
GO-ID	p-value	corr p-value	x	n	X	N	Description	Genes in test set
6631	0.00033736	0.023701	3	208	10	14303	fatty acid metabolic process	LPL	LIPA	ADH7
6641	0.0003732	0.023701	2	42	10	14303	triglyceride metabolic process	LPL	LIPA
6639	0.00048784	0.023701	2	48	10	14303	acylglycerol metabolic process	LPL	LIPA
6638	0.00050841	0.023701	2	49	10	14303	neutral lipid metabolic process	LPL	LIPA
6662	0.0005508	0.023701	2	51	10	14303	glycerol ether metabolic process	LPL	LIPA
18904	0.00059485	0.023701	2	53	10	14303	organic ether metabolic process	LPL	LIPA
45597	0.00061255	0.023701	3	255	10	14303	positive regulation of cell differentiation	LPL	VNN1	IGFBP3
10430	0.00069915	0.023701	1	1	10	14303	fatty acid omega-oxidation	ADH7
18350	0.00069915	0.023701	1	1	10	14303	protein amino acid esterification	LIPA
44258	0.00069915	0.023701	1	1	10	14303	intestinal lipid catabolic process	LIPA
9636	0.00089387	0.027547	2	65	10	14303	response to toxin	CES2	NQO1
32787	0.0010114	0.028573	3	303	10	14303	monocarboxylic acid metabolic process	LPL	LIPA	ADH7
15939	0.0013979	0.03382	1	2	10	14303	pantothenate metabolic process	VNN1
44242	0.0014526	0.03382	2	83	10	14303	cellular lipid catabolic process	LPL	LIPA
51094	0.0014965	0.03382	3	347	10	14303	positive regulation of developmental process	LPL	VNN1	IGFBP3
6629	0.0018073	0.03553	4	833	10	14303	lipid metabolic process	LPL	LIPA	ADH7	PLTP
42221	0.0018144	0.03553	5	1465	10	14303	response to chemical stimulus	LPL	CES2	VNN1	ADH7	NQO1
33089	0.0020961	0.03553	1	3	10	14303	positive regulation of T cell differentiation in the thymus	VNN1
34371	0.0020961	0.03553	1	3	10	14303	chylomicron remodeling	LPL
44240	0.0020961	0.03553	1	3	10	14303	multicellular organismal lipid catabolic process	LIPA
8152	0.0023501	0.037938	9	5957	10	14303	metabolic process	LPL	CES2	LIPA	VNN1	ADH7	NQO1	IGFBP3	PLTP	ALDH3A1
10890	0.0034914	0.042204	1	5	10	14303	positive regulation of sequestering of triglyceride	LPL
50896	0.0038475	0.042204	7	3632	10	14303	response to stimulus	LPL	CES2	LIPA	LTF	VNN1	ADH7	NQO1
6869	0.0040094	0.042204	2	139	10	14303	lipid transport	LIPA	PLTP
45663	0.0041883	0.042204	1	6	10	14303	positive regulation of myoblast differentiation	IGFBP3
10886	0.0041883	0.042204	1	6	10	14303	positive regulation of cholesterol storage	LPL
6069	0.0041883	0.042204	1	6	10	14303	ethanol oxidation	ADH7
6067	0.0041883	0.042204	1	6	10	14303	ethanol metabolic process	ADH7
34308	0.0041883	0.042204	1	6	10	14303	monohydric alcohol metabolic process	ADH7
46514	0.0041883	0.042204	1	6	10	14303	ceramide catabolic process	LIPA
10876	0.0047131	0.042204	2	151	10	14303	lipid localization	LIPA	PLTP
30157	0.0048848	0.042204	1	7	10	14303	pancreatic juice secretion	LIPA
34372	0.0048848	0.042204	1	7	10	14303	very-low-density lipoprotein particle remodeling	LPL
2544	0.0048848	0.042204	1	7	10	14303	chronic inflammatory response	VNN1
46521	0.0048848	0.042204	1	7	10	14303	sphingoid catabolic process	LIPA
14912	0.0048848	0.042204	1	7	10	14303	negative regulation of smooth muscle cell migration	IGFBP3
44255	0.0055147	0.042204	3	549	10	14303	cellular lipid metabolic process	LPL	LIPA	ADH7
19433	0.0055809	0.042204	1	8	10	14303	triglyceride catabolic process	LPL
30299	0.0055809	0.042204	1	8	10	14303	intestinal cholesterol absorption	LIPA
45595	0.005628	0.042204	3	553	10	14303	regulation of cell differentiation	LPL	VNN1	IGFBP3
46486	0.0056676	0.042204	2	166	10	14303	glycerolipid metabolic process	LPL	LIPA
43436	0.0058879	0.042204	3	562	10	14303	oxoacid metabolic process	LPL	LIPA	ADH7
19752	0.0058879	0.042204	3	562	10	14303	carboxylic acid metabolic process	LPL	LIPA	ADH7
6082	0.0060951	0.042204	3	569	10	14303	organic acid metabolic process	LPL	LIPA	ADH7
10889	0.0062766	0.042204	1	9	10	14303	regulation of sequestering of triglyceride	LPL
34370	0.0062766	0.042204	1	9	10	14303	triglyceride-rich lipoprotein particle remodeling	LPL
46461	0.0062766	0.042204	1	9	10	14303	neutral lipid catabolic process	LPL
44269	0.0062766	0.042204	1	9	10	14303	glycerol ether catabolic process	LPL
46464	0.0062766	0.042204	1	9	10	14303	acylglycerol catabolic process	LPL
42180	0.0063068	0.042204	3	576	10	14303	cellular ketone metabolic process	LPL	LIPA	ADH7
16042	0.0066323	0.042204	2	180	10	14303	lipid catabolic process	LPL	LIPA
6979	0.0069209	0.042204	2	184	10	14303	response to oxidative stress	VNN1	NQO1
44241	0.0069718	0.042204	1	10	10	14303	lipid digestion	LIPA
16127	0.0069718	0.042204	1	10	10	14303	sterol catabolic process	LIPA
6707	0.0069718	0.042204	1	10	10	14303	cholesterol catabolic process	LIPA
19432	0.0069718	0.042204	1	10	10	14303	triglyceride biosynthetic process	LPL
33081	0.0076665	0.043605	1	11	10	14303	regulation of T cell differentiation in the thymus	VNN1
6809	0.0076665	0.043605	1	11	10	14303	nitric oxide biosynthetic process	NQO1
6955	0.0077052	0.043605	3	619	10	14303	immune response	LPL	LTF	VNN1
6952	0.0077398	0.043605	3	620	10	14303	defense response	LIPA	LTF	VNN1
10885	0.0083609	0.043605	1	12	10	14303	regulation of cholesterol storage	LPL
46209	0.0083609	0.043605	1	12	10	14303	nitric oxide metabolic process	NQO1
46463	0.0083609	0.043605	1	12	10	14303	acylglycerol biosynthetic process	LPL
46460	0.0083609	0.043605	1	12	10	14303	neutral lipid biosynthetic process	LPL
46503	0.0083609	0.043605	1	12	10	14303	glycerolipid catabolic process	LPL
55114	0.008709	0.043851	3	647	10	14303	oxidation reduction	ADH7	NQO1	ALDH3A1
45661	0.0090548	0.043851	1	13	10	14303	regulation of myoblast differentiation	IGFBP3
10884	0.0090548	0.043851	1	13	10	14303	positive regulation of lipid storage	LPL
48662	0.0090548	0.043851	1	13	10	14303	negative regulation of smooth muscle cell proliferation	IGFBP3
10744	0.0090548	0.043851	1	13	10	14303	positive regulation of macrophage derived foam cell differentiation	LPL
2286	0.0097482	0.045269	1	14	10	14303	T cell activation involved in immune response	LPL
46504	0.0097482	0.045269	1	14	10	14303	glycerol ether biosynthetic process	LPL
70328	0.0097482	0.045269	1	14	10	14303	triglyceride homeostasis	LPL
48873	0.010441	0.047832	1	15	10	14303	homeostasis of number of cells within a tissue	LIPA
44281	0.010946	0.049018	4	1369	10	14303	small molecule metabolic process	LPL	LIPA	VNN1	ADH7
51149	0.011134	0.049018	1	16	10	14303	positive regulation of muscle cell differentiation	IGFBP3
50892	0.011134	0.049018	1	16	10	14303	intestinal absorption	LIPA
Cluster 5
EIF4G1	RPS3A	EIF5	SERPINB10	RPS4X	RPS2	ADAM8	RPS24
No annotations were retrieved for the following entities:
GO-ID	p-value	corr p-value	x	n	X	N	Description	Genes in test set
6414	1.3616e-07	7.977e-06	4	97	8	14306	translational elongation	RPS3A	RPS2	RPS4X	RPS24
6412	1.7926e-07	7.977e-06	5	291	8	14306	translation	RPS3A	EIF5	RPS2	RPS4X	RPS24
6417	6.088e-05	0.0015232	3	150	8	14306	regulation of translation	EIF4G1	EIF5	RPS4X
34645	9.0543e-05	0.0015232	5	1033	8	14306	cellular macromolecule biosynthetic process	RPS3A	EIF5	RPS2	RPS4X	RPS24
9059	9.9759e-05	0.0015232	5	1054	8	14306	macromolecule biosynthetic process	RPS3A	EIF5	RPS2	RPS4X	RPS24
6413	0.00010269	0.0015232	2	28	8	14306	translational initiation	RPS3A	EIF5
32268	0.0001424	0.0018105	4	559	8	14306	regulation of cellular protein metabolic process	EIF4G1	EIF5	SERPINB10	RPS4X
51246	0.0002333	0.0021657	4	635	8	14306	regulation of protein metabolic process	EIF4G1	EIF5	SERPINB10	RPS4X
10467	0.00023652	0.0021657	5	1262	8	14306	gene expression	RPS3A	EIF5	RPS2	RPS4X	RPS24
10608	0.00024838	0.0021657	3	241	8	14306	posttranscriptional regulation of gene expression	EIF4G1	EIF5	RPS4X
6446	0.00026767	0.0021657	2	45	8	14306	regulation of translational initiation	EIF4G1	EIF5
19538	0.00073399	0.0054438	6	2611	8	14306	protein metabolic process	RPS3A	EIF5	ADAM8	RPS2	RPS4X	RPS24
43170	0.00082769	0.0056665	7	4017	8	14306	macromolecule metabolic process	EIF4G1	RPS3A	EIF5	ADAM8	RPS2	RPS4X	RPS24
44249	0.00093312	0.005932	5	1687	8	14306	cellular biosynthetic process	RPS3A	EIF5	RPS2	RPS4X	RPS24
9058	0.0012532	0.0074359	5	1797	8	14306	biosynthetic process	RPS3A	EIF5	RPS2	RPS4X	RPS24
44267	0.0028883	0.016066	5	2153	8	14306	cellular protein metabolic process	RPS3A	EIF5	RPS2	RPS4X	RPS24
44260	0.003793	0.019858	6	3508	8	14306	cellular macromolecule metabolic process	EIF4G1	RPS3A	EIF5	RPS2	RPS4X	RPS24
44238	0.0050921	0.025178	7	5288	8	14306	primary metabolic process	EIF4G1	RPS3A	EIF5	ADAM8	RPS2	RPS4X	RPS24
42274	0.007804	0.036556	1	14	8	14306	ribosomal small subunit biogenesis	RPS24
8152	0.011043	0.049142	7	5959	8	14306	metabolic process	EIF4G1	RPS3A	EIF5	ADAM8	RPS2	RPS4X	RPS24
Cluster 6
MGAT1	B3GALT6	MAN1B1	MOGS	MGAT5	B4GALNT1	B3GALTL
No annotations were retrieved for the following entities:
GO-ID	p-value	corr p-value	x	n	X	N	Description	Genes in test set
5975	8.1754e-11	5.8045e-09	7	521	7	14305	carbohydrate metabolic process	MGAT1	B3GALT6	MAN1B1	MOGS	MGAT5	B3GALTL	B4GALNT1
43413	7.5869e-10	1.3467e-08	5	119	7	14305	macromolecule glycosylation	MGAT1	B3GALT6	MAN1B1	MOGS	MGAT5
70085	7.5869e-10	1.3467e-08	5	119	7	14305	glycosylation	MGAT1	B3GALT6	MAN1B1	MOGS	MGAT5
6486	7.5869e-10	1.3467e-08	5	119	7	14305	protein amino acid glycosylation	MGAT1	B3GALT6	MAN1B1	MOGS	MGAT5
6487	1.0453e-09	1.4844e-08	4	35	7	14305	protein amino acid N-linked glycosylation	MGAT1	MAN1B1	MOGS	MGAT5
44262	2.277e-09	2.4836e-08	6	379	7	14305	cellular carbohydrate metabolic process	MGAT1	B3GALT6	MAN1B1	MOGS	MGAT5	B3GALTL
9101	2.4486e-09	2.4836e-08	5	150	7	14305	glycoprotein biosynthetic process	MGAT1	B3GALT6	MAN1B1	MOGS	MGAT5
9100	8.9518e-09	7.9448e-08	5	194	7	14305	glycoprotein metabolic process	MGAT1	B3GALT6	MAN1B1	MOGS	MGAT5
44249	1.6801e-05	0.00013254	6	1687	7	14305	cellular biosynthetic process	MGAT1	B3GALT6	MAN1B1	MOGS	MGAT5	B4GALNT1
9058	2.4296e-05	0.0001725	6	1796	7	14305	biosynthetic process	MGAT1	B3GALT6	MAN1B1	MOGS	MGAT5	B4GALNT1
34645	3.6121e-05	0.00023315	5	1033	7	14305	cellular macromolecule biosynthetic process	MGAT1	B3GALT6	MAN1B1	MOGS	MGAT5
9059	3.9849e-05	0.00023578	5	1054	7	14305	macromolecule biosynthetic process	MGAT1	B3GALT6	MAN1B1	MOGS	MGAT5
9311	0.0001011	0.00055216	2	32	7	14305	oligosaccharide metabolic process	MAN1B1	MOGS
6464	0.00023961	0.0012152	5	1526	7	14305	protein modification process	MGAT1	B3GALT6	MAN1B1	MOGS	MGAT5
43412	0.00030723	0.0014542	5	1607	7	14305	macromolecule modification	MGAT1	B3GALT6	MAN1B1	MOGS	MGAT5
44237	0.00062588	0.0027773	7	4989	7	14305	cellular metabolic process	MGAT1	B3GALT6	MAN1B1	MOGS	MGAT5	B3GALTL	B4GALNT1
44238	0.00093964	0.0038595	7	5287	7	14305	primary metabolic process	MGAT1	B3GALT6	MAN1B1	MOGS	MGAT5	B3GALTL	B4GALNT1
1574	0.00097847	0.0038595	1	2	7	14305	ganglioside biosynthetic process	B4GALNT1
44267	0.001237	0.0046226	5	2153	7	14305	cellular protein metabolic process	MGAT1	B3GALT6	MAN1B1	MOGS	MGAT5
8152	0.0021697	0.0077023	7	5958	7	14305	metabolic process	MGAT1	B3GALT6	MAN1B1	MOGS	MGAT5	B3GALTL	B4GALNT1
30259	0.0024446	0.0082652	1	5	7	14305	lipid glycosylation	B4GALNT1
19538	0.0030534	0.009854	5	2611	7	14305	protein metabolic process	MGAT1	B3GALT6	MAN1B1	MOGS	MGAT5
1573	0.0034211	0.010561	1	7	7	14305	ganglioside metabolic process	B4GALNT1
6688	0.0048842	0.014449	1	10	7	14305	glycosphingolipid biosynthetic process	B4GALNT1
9247	0.0063454	0.018021	1	13	7	14305	glycolipid biosynthetic process	B4GALNT1
19915	0.0082909	0.021802	1	17	7	14305	lipid storage	B4GALNT1
6004	0.0082909	0.021802	1	17	7	14305	fucose metabolic process	B3GALTL
8610	0.010992	0.026166	2	341	7	14305	lipid biosynthetic process	MGAT1	B4GALNT1
6687	0.011203	0.026166	1	23	7	14305	glycosphingolipid metabolic process	B4GALNT1
6024	0.011203	0.026166	1	23	7	14305	glycosaminoglycan biosynthetic process	B3GALT6
6071	0.011688	0.026166	1	24	7	14305	glycerol metabolic process	MGAT1
44260	0.011793	0.026166	5	3508	7	14305	cellular macromolecule metabolic process	MGAT1	B3GALT6	MAN1B1	MOGS	MGAT5
6023	0.012172	0.026188	1	25	7	14305	aminoglycan biosynthetic process	B3GALT6
19400	0.012656	0.026429	1	26	7	14305	alditol metabolic process	MGAT1
6664	0.014591	0.029599	1	30	7	14305	glycolipid metabolic process	B4GALNT1
30148	0.016523	0.032587	1	34	7	14305	sphingolipid biosynthetic process	B4GALNT1
6066	0.017354	0.033301	2	433	7	14305	alcohol metabolic process	MGAT1	B3GALTL
46467	0.017969	0.033574	1	37	7	14305	membrane lipid biosynthetic process	B4GALNT1
19751	0.021338	0.038242	1	44	7	14305	polyol metabolic process	MGAT1
43170	0.021545	0.038242	5	4017	7	14305	macromolecule metabolic process	MGAT1	B3GALT6	MAN1B1	MOGS	MGAT5
6672	0.022298	0.038506	1	46	7	14305	ceramide metabolic process	B4GALNT1
271	0.022778	0.038506	1	47	7	14305	polysaccharide biosynthetic process	B3GALT6
46519	0.025175	0.041568	1	52	7	14305	sphingoid metabolic process	B4GALNT1
30203	0.027567	0.044483	1	57	7	14305	glycosaminoglycan metabolic process	B3GALT6
30258	0.031383	0.049516	1	65	7	14305	lipid modification	B4GALNT1
6022	0.032335	0.049909	1	67	7	14305	aminoglycan metabolic process	B3GALT6
Cluster 7
HYOU1	HSP90B1	DNAJB9	SDF2L1	PDIA4	SDF2
No annotations were retrieved for the following entities:
SDF2L1
GO-ID	p-value	corr p-value	x	n	X	N	Description	Genes in test set
31247	0.0003495	0.025138	1	1	5	14306	actin rod assembly	HSP90B1
51208	0.0010482	0.025138	1	3	5	14306	sequestering of calcium ion	HSP90B1
71318	0.0010482	0.025138	1	3	5	14306	cellular response to ATP	HSP90B1
1666	0.0010556	0.025138	2	149	5	14306	response to hypoxia	HYOU1	HSP90B1
70482	0.0011859	0.025138	2	158	5	14306	response to oxygen levels	HYOU1	HSP90B1
6457	0.0013712	0.025138	2	170	5	14306	protein folding	HSP90B1	DNAJB9
51238	0.0027933	0.043895	1	8	5	14306	sequestering of metal ion	HSP90B1
2. For significantly secreted proteins of BRCA1 proficient cell lines
Cluster 1
ALAD	GNPDA1	GNPDA2	HAT1	ACLY	TCN2	ASL	IDH3A	FAH	NAE1	MPI	UBA2	IDH2	PCSK9	ATPIF1	CFDP1	ATP5A1	DYNC1I2	ATP5J
No annotations were retrieved for the following entities:
GO-ID	p-value	corr p-value	x	n	X	N	Description	Genes in test set
6091	2.1918e-06	0.00059101	6	312	19	14304	generation of precursor metabolites and energy	GNPDA1	IDH2	ATPIF1	ATP5A1	IDH3A	ATP5J
44281	2.5696e-06	0.00059101	10	1369	19	14304	small molecule metabolic process	GNPDA1	GNPDA2	IDH2	PCSK9	ACLY	ATP5A1	ASL	IDH3A	ATP5J	FAH
6102	1.6677e-05	0.0020081	2	5	19	14304	isocitrate metabolic process	IDH2	IDH3A
9150	2.412e-05	0.0020081	4	132	19	14304	purine ribonucleotide metabolic process	ACLY	ATP5A1	ASL	ATP5J
9117	2.6193e-05	0.0020081	5	281	19	14304	nucleotide metabolic process	ACLY	ATP5A1	ASL	IDH3A	ATP5J
6753	2.6193e-05	0.0020081	5	281	19	14304	nucleoside phosphate metabolic process	ACLY	ATP5A1	ASL	IDH3A	ATP5J
9259	3.3033e-05	0.0021207	4	143	19	14304	ribonucleotide metabolic process	ACLY	ATP5A1	ASL	ATP5J
55086	3.8796e-05	0.0021207	5	305	19	14304	nucleobase, nucleoside and nucleotide metabolic process	ACLY	ATP5A1	ASL	IDH3A	ATP5J
5975	4.1491e-05	0.0021207	6	522	19	14304	carbohydrate metabolic process	MPI	GNPDA1	GNPDA2	IDH2	ACLY	IDH3A
6527	4.6584e-05	0.0021429	2	8	19	14304	arginine catabolic process	ASL	FAH
46483	6.2421e-05	0.002605	5	337	19	14304	heterocycle metabolic process	ALAD	ACLY	ATP5A1	ASL	ATP5J
6163	6.7956e-05	0.002605	4	172	19	14304	purine nucleotide metabolic process	ACLY	ATP5A1	ASL	ATP5J
44237	0.00010859	0.0038423	15	4988	19	14304	cellular metabolic process	ALAD	GNPDA1	GNPDA2	HAT1	ACLY	ASL	IDH3A	FAH	NAE1	UBA2	IDH2	PCSK9	ATPIF1	ATP5A1	ATP5J
6525	0.00012926	0.0040364	2	13	19	14304	arginine metabolic process	ASL	FAH
51186	0.00013162	0.0040364	4	204	19	14304	cofactor metabolic process	ALAD	IDH2	ACLY	IDH3A
42776	0.00015068	0.004332	2	14	19	14304	mitochondrial ATP synthesis coupled proton transport	ATP5A1	ATP5J
1937	0.00017372	0.0045372	2	15	19	14304	negative regulation of endothelial cell proliferation	ATPIF1	ATP5A1
8152	0.00017754	0.0045372	16	5957	19	14304	metabolic process	ALAD	GNPDA1	GNPDA2	HAT1	ACLY	ASL	IDH3A	FAH	NAE1	MPI	UBA2	IDH2	PCSK9	ATPIF1	ATP5A1	ATP5J
9056	0.00019813	0.0045628	7	1006	19	14304	catabolic process	GNPDA1	IDH2	PCSK9	ACLY	ASL	IDH3A	FAH
6103	0.00019838	0.0045628	2	16	19	14304	2-oxoglutarate metabolic process	IDH2	IDH3A
9065	0.00028202	0.0060013	2	19	19	14304	glutamine family amino acid catabolic process	ASL	FAH
46034	0.00029617	0.0060013	3	100	19	14304	ATP metabolic process	ACLY	ATP5A1	ATP5J
6044	0.00031311	0.0060013	2	20	19	14304	N-acetylglucosamine metabolic process	GNPDA1	GNPDA2
6041	0.00031311	0.0060013	2	20	19	14304	glucosamine metabolic process	GNPDA1	GNPDA2
44282	0.00035843	0.0064754	4	265	19	14304	small molecule catabolic process	GNPDA1	ACLY	ASL	FAH
44248	0.00036875	0.0064754	6	776	19	14304	cellular catabolic process	IDH2	PCSK9	ACLY	ASL	IDH3A	FAH
6099	0.00038008	0.0064754	2	22	19	14304	tricarboxylic acid cycle	IDH2	IDH3A
9205	0.00041328	0.0065043	3	112	19	14304	purine ribonucleoside triphosphate metabolic process	ACLY	ATP5A1	ATP5J
46356	0.00041594	0.0065043	2	23	19	14304	acetyl-CoA catabolic process	IDH2	IDH3A
9199	0.00042419	0.0065043	3	113	19	14304	ribonucleoside triphosphate metabolic process	ACLY	ATP5A1	ATP5J
9144	0.0004697	0.0069223	3	117	19	14304	purine nucleoside triphosphate metabolic process	ACLY	ATP5A1	ATP5J
9152	0.00048155	0.0069223	3	118	19	14304	purine ribonucleotide biosynthetic process	ATP5A1	ASL	ATP5J
6040	0.00053305	0.0074304	2	26	19	14304	amino sugar metabolic process	GNPDA1	GNPDA2
9109	0.00057524	0.0076274	2	27	19	14304	coenzyme catabolic process	IDH2	IDH3A
9141	0.00058332	0.0076274	3	126	19	14304	nucleoside triphosphate metabolic process	ACLY	ATP5A1	ATP5J
9260	0.00059693	0.0076274	3	127	19	14304	ribonucleotide biosynthetic process	ATP5A1	ASL	ATP5J
19752	0.00068163	0.0082513	5	563	19	14304	carboxylic acid metabolic process	IDH2	ACLY	ASL	IDH3A	FAH
43436	0.00068163	0.0082513	5	563	19	14304	oxoacid metabolic process	IDH2	ACLY	ASL	IDH3A	FAH
6084	0.00071121	0.0082917	2	30	19	14304	acetyl-CoA metabolic process	IDH2	IDH3A
6082	0.00072102	0.0082917	5	570	19	14304	organic acid metabolic process	IDH2	ACLY	ASL	IDH3A	FAH
6164	0.00076027	0.0083468	3	138	19	14304	purine nucleotide biosynthetic process	ATP5A1	ASL	ATP5J
42180	0.0007621	0.0083468	5	577	19	14304	cellular ketone metabolic process	IDH2	ACLY	ASL	IDH3A	FAH
44271	0.00078301	0.0083764	4	326	19	14304	cellular nitrogen compound biosynthetic process	ALAD	ATP5A1	ASL	ATP5J
51187	0.00086121	0.0090036	2	33	19	14304	cofactor catabolic process	IDH2	IDH3A
9060	0.00091431	0.0093463	2	34	19	14304	aerobic respiration	IDH2	IDH3A
6732	0.0010448	0.010448	3	154	19	14304	coenzyme metabolic process	IDH2	ACLY	IDH3A
44238	0.0012505	0.011662	14	5286	19	14304	primary metabolic process	GNPDA1	GNPDA2	HAT1	ACLY	ASL	IDH3A	FAH	NAE1	MPI	UBA2	IDH2	PCSK9	ATP5A1	ATP5J
32802	0.0013283	0.011662	1	1	19	14304	low-density lipoprotein receptor catabolic process	PCSK9
6043	0.0013283	0.011662	1	1	19	14304	glucosamine catabolic process	GNPDA1
42450	0.0013283	0.011662	1	1	19	14304	arginine biosynthetic process via ornithine	ASL
46348	0.0013283	0.011662	1	1	19	14304	amino sugar catabolic process	GNPDA1
44262	0.0013846	0.011662	4	380	19	14304	cellular carbohydrate metabolic process	GNPDA1	GNPDA2	IDH2	ACLY
43648	0.0013944	0.011662	2	42	19	14304	dicarboxylic acid metabolic process	IDH2	IDH3A
15985	0.0013944	0.011662	2	42	19	14304	energy coupled proton transport, down electrochemical gradient	ATP5A1	ATP5J
15986	0.0013944	0.011662	2	42	19	14304	ATP synthesis coupled proton transport	ATP5A1	ATP5J
9165	0.00156	0.012815	3	177	19	14304	nucleotide biosynthetic process	ATP5A1	ASL	ATP5J
51262	0.0015995	0.012908	2	45	19	14304	protein tetramerization	ATPIF1	ASL
34654	0.0017434	0.013369	3	184	19	14304	nucleobase, nucleoside, nucleotide and nucleic acid biosynthetic process	ATP5A1	ASL	ATP5J
34404	0.0017434	0.013369	3	184	19	14304	nucleobase, nucleoside and nucleotide biosynthetic process	ATP5A1	ASL	ATP5J
1936	0.0017438	0.013369	2	47	19	14304	regulation of endothelial cell proliferation	ATPIF1	ATP5A1
51259	0.0019109	0.01441	3	190	19	14304	protein oligomerization	ALAD	ATPIF1	ASL
9064	0.0020502	0.015211	2	51	19	14304	glutamine family amino acid metabolic process	ASL	FAH
34220	0.0022123	0.016154	2	53	19	14304	ion transmembrane transport	ATP5A1	ATP5J
31574	0.0026549	0.017447	1	2	19	14304	S-M checkpoint	NAE1
6591	0.0026549	0.017447	1	2	19	14304	ornithine metabolic process	ASL
6475	0.0026549	0.017447	1	2	19	14304	internal protein amino acid acetylation	HAT1
32799	0.0026549	0.017447	1	2	19	14304	low-density lipoprotein receptor metabolic process	PCSK9
6348	0.0026549	0.017447	1	2	19	14304	chromatin silencing at telomere	HAT1
6097	0.0026549	0.017447	1	2	19	14304	glyoxylate cycle	IDH2
1920	0.0026549	0.017447	1	2	19	14304	negative regulation of receptor recycling	PCSK9
15992	0.002734	0.017713	2	59	19	14304	proton transport	ATP5A1	ATP5J
6818	0.0029195	0.018652	2	61	19	14304	hydrogen transport	ATP5A1	ATP5J
34641	0.003287	0.020713	8	2076	19	14304	cellular nitrogen compound metabolic process	ALAD	ACLY	ATP5A1	ASL	IDH3A	ATP5J	NAE1	FAH
9063	0.0038255	0.023174	2	70	19	14304	cellular amino acid catabolic process	ASL	FAH
6461	0.0039558	0.023174	4	507	19	14304	protein complex assembly	ALAD	ATPIF1	ASL	FAH
70271	0.0039558	0.023174	4	507	19	14304	protein complex biogenesis	ALAD	ATPIF1	ASL	FAH
10989	0.0039799	0.023174	1	3	19	14304	negative regulation of low-density lipoprotein particle clearance	PCSK9
10988	0.0039799	0.023174	1	3	19	14304	regulation of low-density lipoprotein particle clearance	PCSK9
6167	0.0039799	0.023174	1	3	19	14304	AMP biosynthetic process	ASL
6839	0.0043784	0.025176	2	75	19	14304	mitochondrial transport	ATP5A1	ATP5J
6807	0.0046749	0.026549	8	2194	19	14304	nitrogen compound metabolic process	ALAD	ACLY	ATP5A1	ASL	IDH3A	ATP5J	NAE1	FAH
9310	0.0049662	0.027859	2	80	19	14304	amine catabolic process	ASL	FAH
2090	0.0053032	0.02804	1	4	19	14304	regulation of receptor internalization	PCSK9
2092	0.0053032	0.02804	1	4	19	14304	positive regulation of receptor internalization	PCSK9
6526	0.0053032	0.02804	1	4	19	14304	arginine biosynthetic process	ASL
32803	0.0053032	0.02804	1	4	19	14304	regulation of low-density lipoprotein receptor catabolic process	PCSK9
15889	0.0053032	0.02804	1	4	19	14304	cobalamin transport	TCN2
6139	0.0060136	0.031435	7	1786	19	14304	nucleobase, nucleoside, nucleotide and nucleic acid metabolic process	ACLY	ATP5A1	ASL	IDH3A	ATP5J	NAE1	FAH
6754	0.0062447	0.031744	2	90	19	14304	ATP biosynthetic process	ATP5A1	ATP5J
6572	0.0066248	0.031744	1	5	19	14304	tyrosine catabolic process	FAH
32801	0.0066248	0.031744	1	5	19	14304	receptor catabolic process	PCSK9
9188	0.0066248	0.031744	1	5	19	14304	ribonucleoside diphosphate biosynthetic process	ATP5A1
9180	0.0066248	0.031744	1	5	19	14304	purine ribonucleoside diphosphate biosynthetic process	ATP5A1
6172	0.0066248	0.031744	1	5	19	14304	ADP biosynthetic process	ATP5A1
9136	0.0066248	0.031744	1	5	19	14304	purine nucleoside diphosphate biosynthetic process	ATP5A1
6824	0.0066248	0.031744	1	5	19	14304	cobalt ion transport	TCN2
45333	0.0070765	0.033558	2	96	19	14304	cellular respiration	IDH2	IDH3A
9206	0.0076575	0.034203	2	100	19	14304	purine ribonucleoside triphosphate biosynthetic process	ATP5A1	ATP5J
9201	0.007806	0.034203	2	101	19	14304	ribonucleoside triphosphate biosynthetic process	ATP5A1	ATP5J
9145	0.007806	0.034203	2	101	19	14304	purine nucleoside triphosphate biosynthetic process	ATP5A1	ATP5J
10985	0.0079448	0.034203	1	6	19	14304	negative regulation of lipoprotein particle clearance	PCSK9
6559	0.0079448	0.034203	1	6	19	14304	L-phenylalanine catabolic process	FAH
6558	0.0079448	0.034203	1	6	19	14304	L-phenylalanine metabolic process	FAH
46033	0.0079448	0.034203	1	6	19	14304	AMP metabolic process	ASL
46031	0.0079448	0.034203	1	6	19	14304	ADP metabolic process	ATP5A1
46487	0.0079448	0.034203	1	6	19	14304	glyoxylate metabolic process	IDH2
6119	0.0079558	0.034203	2	102	19	14304	oxidative phosphorylation	ATP5A1	ATP5J
9142	0.008107	0.03453	2	103	19	14304	nucleoside triphosphate biosynthetic process	ATP5A1	ATP5J
51260	0.0082594	0.034856	2	104	19	14304	protein homooligomerization	ALAD	ATPIF1
6200	0.0092631	0.036733	1	7	19	14304	ATP catabolic process	ACLY
9179	0.0092631	0.036733	1	7	19	14304	purine ribonucleoside diphosphate metabolic process	ATP5A1
9135	0.0092631	0.036733	1	7	19	14304	purine nucleoside diphosphate metabolic process	ATP5A1
9133	0.0092631	0.036733	1	7	19	14304	nucleoside diphosphate biosynthetic process	ATP5A1
45116	0.0092631	0.036733	1	7	19	14304	protein neddylation	NAE1
6101	0.0092631	0.036733	1	7	19	14304	citrate metabolic process	ACLY
16925	0.0092631	0.036733	1	7	19	14304	protein sumoylation	UBA2
16054	0.010528	0.040556	2	118	19	14304	organic acid catabolic process	ASL	FAH
46395	0.010528	0.040556	2	118	19	14304	carboxylic acid catabolic process	ASL	FAH
16540	0.01058	0.040556	1	8	19	14304	protein autoprocessing	PCSK9
10984	0.01058	0.040556	1	8	19	14304	regulation of lipoprotein particle clearance	PCSK9
65003	0.010863	0.041296	4	676	19	14304	macromolecular complex assembly	ALAD	ATPIF1	ASL	FAH
6570	0.011895	0.043083	1	9	19	14304	tyrosine metabolic process	FAH
9203	0.011895	0.043083	1	9	19	14304	ribonucleoside triphosphate catabolic process	ACLY
9207	0.011895	0.043083	1	9	19	14304	purine ribonucleoside triphosphate catabolic process	ACLY
9185	0.011895	0.043083	1	9	19	14304	ribonucleoside diphosphate metabolic process	ATP5A1
1919	0.011895	0.043083	1	9	19	14304	regulation of receptor recycling	PCSK9
6734	0.011895	0.043083	1	9	19	14304	NADH metabolic process	IDH3A
50	0.013208	0.047098	1	10	19	14304	urea cycle	ASL
15936	0.013208	0.047098	1	10	19	14304	coenzyme A metabolic process	ACLY
43933	0.013729	0.048578	4	724	19	14304	macromolecular complex subunit organization	ALAD	ATPIF1	ASL	FAH
Cluster 2
CXCL1	CCL5	SERPINH1	PCOLCE	COL5A1	NCAM1	PCDH1	KRT18	PLOD2	KRT7	CNTN2	COL6A1	ZYX	FN1
No annotations were retrieved for the following entities:
GO-ID	p-value	corr p-value	x	n	X	N	Description	Genes in test set
7155	8.2368e-08	1.1741e-05	8	711	14	14306	cell adhesion	NCAM1	PCDH1	CNTN2	COL6A1	ZYX	CCL5	COL5A1	FN1
22610	8.3272e-08	1.1741e-05	8	712	14	14306	biological adhesion	NCAM1	PCDH1	CNTN2	COL6A1	ZYX	CCL5	COL5A1	FN1
32964	8.8784e-06	0.00083457	2	5	14	14306	collagen biosynthetic process	SERPINH1	COL5A1
40011	4.2802e-05	0.0030175	5	440	14	14306	locomotion	CXCL1	CNTN2	CCL5	COL5A1	FN1
16477	0.00012486	0.0070421	4	281	14	14306	cell migration	CNTN2	CCL5	COL5A1	FN1
48870	0.00019151	0.0077153	4	314	14	14306	cell motility	CNTN2	CCL5	COL5A1	FN1
51674	0.00019151	0.0077153	4	314	14	14306	localization of cell	CNTN2	CCL5	COL5A1	FN1
30199	0.00030782	0.010851	2	27	14	14306	collagen fibril organization	SERPINH1	COL5A1
32963	0.00038085	0.011933	2	30	14	14306	collagen metabolic process	SERPINH1	COL5A1
44259	0.0004615	0.013014	2	33	14	14306	multicellular organismal macromolecule metabolic process	SERPINH1	COL5A1
44236	0.0006455	0.016548	2	39	14	14306	multicellular organismal metabolic process	SERPINH1	COL5A1
6928	0.00091414	0.017248	4	474	14	14306	cellular component movement	CNTN2	CCL5	COL5A1	FN1
45112	0.00097861	0.017248	1	1	14	14306	integrin biosynthetic process	COL5A1
43000	0.00097861	0.017248	1	1	14	14306	Golgi to plasma membrane CFTR protein transport	KRT18
71206	0.00097861	0.017248	1	1	14	14306	establishment of protein localization to juxtaparanode region of axon	CNTN2
71205	0.00097861	0.017248	1	1	14	14306	protein localization to juxtaparanode region of axon	CNTN2
9611	0.0014956	0.024809	4	541	14	14306	response to wounding	CXCL1	CCL5	COL5A1	FN1
45163	0.0029332	0.045953	1	3	14	14306	clustering of voltage-gated potassium channels	CNTN2
6954	0.003214	0.047702	3	315	14	14306	inflammatory response	CXCL1	CCL5	FN1
Cluster 3
CALD1	CFL2	ABHD14B	FLNC	TPM1	S100A13	TPM3
No annotations were retrieved for the following entities:
CFL2	ABHD14B	FLNC
GO-ID	p-value	corr p-value	x	n	X	N	Description	Genes in test set
6936	4.8551e-06	0.0006372	3	154	4	14306	muscle contraction	CALD1	TPM1	TPM3
3012	6.3089e-06	0.0006372	3	168	4	14306	muscle system process	CALD1	TPM1	TPM3
6928	0.00014103	0.0062755	3	474	4	14306	cellular component movement	CALD1	TPM1	TPM3
6937	0.00015732	0.0062755	2	74	4	14306	regulation of muscle contraction	TPM1	TPM3
90257	0.00020285	0.0062755	2	84	4	14306	regulation of muscle system process	TPM1	TPM3
32610	0.0002796	0.0062755	1	1	4	14306	interleukin-1 alpha production	S100A13
3065	0.0002796	0.0062755	1	1	4	14306	positive regulation of heart rate by epinephrine	TPM1
3062	0.0002796	0.0062755	1	1	4	14306	regulation of heart rate by chemical signal	TPM1
50703	0.0002796	0.0062755	1	1	4	14306	interleukin-1 alpha secretion	S100A13
1996	0.00083863	0.01694	1	3	4	14306	positive regulation of heart rate by epinephrine-norepinephrine	TPM1
3321	0.0011181	0.017643	1	4	4	14306	positive regulation of blood pressure by epinephrine-norepinephrine	TPM1
50701	0.0011181	0.017643	1	4	4	14306	interleukin-1 secretion	S100A13
32612	0.0013974	0.017643	1	5	4	14306	interleukin-1 production	S100A13
2279	0.0013974	0.017643	1	5	4	14306	mast cell activation involved in immune response	S100A13
43303	0.0013974	0.017643	1	5	4	14306	mast cell degranulation	S100A13
1993	0.0013974	0.017643	1	5	4	14306	regulation of systemic arterial blood pressure by norepinephrine-epinephrine	TPM1
30036	0.0015774	0.018744	2	235	4	14306	actin cytoskeleton organization	CALD1	TPM1
2448	0.0016767	0.018811	1	6	4	14306	mast cell mediated immunity	S100A13
30029	0.0017832	0.018811	2	250	4	14306	actin filament-based process	CALD1	TPM1
45576	0.001956	0.018811	1	7	4	14306	mast cell activation	S100A13
50663	0.0022352	0.018811	1	8	4	14306	cytokine secretion	S100A13
45214	0.0022352	0.018811	1	8	4	14306	sarcomere organization	TPM1
31529	0.0025143	0.018811	1	9	4	14306	ruffle organization	TPM1
30049	0.0025143	0.018811	1	9	4	14306	muscle filament sliding	TPM1
33275	0.0025143	0.018811	1	9	4	14306	actin-myosin filament sliding	TPM1
32781	0.0025143	0.018811	1	9	4	14306	positive regulation of ATPase activity	TPM1
70252	0.0025143	0.018811	1	9	4	14306	actin-mediated cell contraction	TPM1
44057	0.0027808	0.020062	2	313	4	14306	regulation of system process	TPM1	TPM3
10460	0.0030724	0.021401	1	11	4	14306	positive regulation of heart rate	TPM1
43299	0.0033514	0.022566	1	12	4	14306	leukocyte degranulation	S100A13
51496	0.0039091	0.024796	1	14	4	14306	positive regulation of stress fiber assembly	TPM1
32092	0.0041879	0.024796	1	15	4	14306	positive regulation of protein binding	CALD1
3008	0.004291	0.024796	3	1506	4	14306	system process	CALD1	TPM1	TPM3
43462	0.0044666	0.024796	1	16	4	14306	regulation of ATPase activity	TPM1
45823	0.0044666	0.024796	1	16	4	14306	positive regulation of heart contraction	TPM1
32233	0.0047453	0.024796	1	17	4	14306	positive regulation of actin filament bundle assembly	TPM1
30239	0.0047453	0.024796	1	17	4	14306	myofibril assembly	TPM1
60048	0.0047453	0.024796	1	17	4	14306	cardiac muscle contraction	TPM1
45055	0.0050239	0.024796	1	18	4	14306	regulated secretory pathway	S100A13
2444	0.0053024	0.024796	1	19	4	14306	myeloid leukocyte mediated immunity	S100A13
51492	0.0055809	0.024796	1	20	4	14306	regulation of stress fiber assembly	TPM1
2275	0.0055809	0.024796	1	20	4	14306	myeloid cell activation involved in immune response	S100A13
7010	0.00563	0.024796	2	448	4	14306	cytoskeleton organization	CALD1	TPM1
51017	0.0058594	0.024796	1	21	4	14306	actin filament bundle assembly	CALD1
3015	0.0058594	0.024796	1	21	4	14306	heart process	TPM1
60047	0.0058594	0.024796	1	21	4	14306	heart contraction	TPM1
55010	0.0061377	0.024796	1	22	4	14306	ventricular cardiac muscle tissue morphogenesis	TPM1
3229	0.0061377	0.024796	1	22	4	14306	ventricular cardiac muscle tissue development	TPM1
30048	0.0061377	0.024796	1	22	4	14306	actin filament-based movement	TPM1
2027	0.0061377	0.024796	1	22	4	14306	regulation of heart rate	TPM1
31032	0.006416	0.025413	1	23	4	14306	actomyosin structure organization	TPM1
32231	0.0066943	0.026005	1	24	4	14306	regulation of actin filament bundle assembly	TPM1
3208	0.0069725	0.026082	1	25	4	14306	cardiac ventricle morphogenesis	TPM1
45777	0.0069725	0.026082	1	25	4	14306	positive regulation of blood pressure	TPM1
55008	0.0075287	0.026681	1	27	4	14306	cardiac muscle tissue morphogenesis	TPM1
60415	0.0075287	0.026681	1	27	4	14306	muscle tissue morphogenesis	TPM1
3044	0.0075287	0.026681	1	27	4	14306	regulation of systemic arterial blood pressure mediated by a chemical signal	TPM1
3231	0.0086405	0.029446	1	31	4	14306	cardiac ventricle development	TPM1
10927	0.0086405	0.029446	1	31	4	14306	cellular component assembly involved in morphogenesis	TPM1
32501	0.0087463	0.029446	4	4376	4	14306	multicellular organismal process	CALD1	TPM1	S100A13	TPM3
9306	0.0089183	0.029533	1	32	4	14306	protein secretion	S100A13
3206	0.0094737	0.030866	1	34	4	14306	cardiac chamber morphogenesis	TPM1
34614	0.010584	0.032264	1	38	4	14306	cellular response to reactive oxygen species	TPM1
6941	0.010584	0.032264	1	38	4	14306	striated muscle contraction	TPM1
3073	0.010584	0.032264	1	38	4	14306	regulation of systemic arterial blood pressure	TPM1
2263	0.010861	0.032264	1	39	4	14306	cell activation involved in immune response	S100A13
3205	0.010861	0.032264	1	39	4	14306	cardiac chamber development	TPM1
2366	0.010861	0.032264	1	39	4	14306	leukocyte activation involved in immune response	S100A13
44093	0.011221	0.032849	2	638	4	14306	positive regulation of molecular function	CALD1	TPM1
43393	0.011416	0.032943	1	41	4	14306	regulation of protein binding	CALD1
1816	0.012247	0.034844	1	44	4	14306	cytokine production	S100A13
51495	0.012801	0.035422	1	46	4	14306	positive regulation of cytoskeleton organization	TPM1
30705	0.012801	0.035422	1	46	4	14306	cytoskeleton-dependent intracellular transport	TPM1
55002	0.013355	0.036455	1	48	4	14306	striated muscle cell development	TPM1
2274	0.013632	0.036715	1	49	4	14306	myeloid leukocyte activation	S100A13
34599	0.015015	0.039908	1	54	4	14306	cellular response to oxidative stress	TPM1
55001	0.015291	0.040115	1	55	4	14306	muscle cell development	TPM1
48738	0.01612	0.041747	1	58	4	14306	cardiac muscle tissue development	TPM1
30336	0.018604	0.04757	1	67	4	14306	negative regulation of cell migration	TPM1
45785	0.019155	0.048368	1	69	4	14306	positive regulation of cell adhesion	TPM1
40013	0.019982	0.049134	1	72	4	14306	negative regulation of locomotion	TPM1
51271	0.019982	0.049134	1	72	4	14306	negative regulation of cellular component movement	TPM1
51649	0.020189	0.049134	2	865	4	14306	establishment of localization in cell	TPM1	S100A13
