# Supplementary material for: Secretome proteomics reveals candidate non-invasive biomarkers of BRCA1 deficiency in breast cancer
Source: Oncotarget. 2016 Aug 23;7(39):63537–48. doi: 10.18632/oncotarget.11535 (PMC5325383; doi:10.18632/oncotarget.11535)
Supplement: Supplementary file 5 [file oncotarget-07-63537-s005.xls]

## Sheet: Blad1
Supplementary Table 4: List of proteins detected in BRCA1-deficient and -proficient extracellular vesicles and soluble secretome fractions and spectral count quantification data
Legenda: Table contains information on identification and quantitative data of the proteins identified in BRCA1-deficient and -proficient extracellular vesicle and soluble fraction
Raw counts : number of spectral counts (total indentified petide MS/MS spectra per protein)
Normalized counts : number of normalized spectral counts generated from corresponding raw counts
Fold Change# (all extracellular vesicles versus all soluble secretome fractions): Fold Change between all three extracellular vesicles and soluble secretome fractions from all three different model cell lines
p value (all extracellular vesicles versus all soluble secretome fractions): p value between all three extracellular vesicles and soluble secretome fractions from all three different models
Fold Change# (BRCA1-deficient extracellular vesicles versus -proficient extracellular vesicles): Fold Change between BRCA1-deficient extracellular vesicles versus -proficient extracellular vesicles
p value (BRCA1-deficient extracellular vesicles versus -proficient extracellular vesicles): Fold Change between BRCA1-deficient extracellular vesicles versus -proficient extracellular vesicles
# +100 or -100 indicates uniquely detected proteins
Gene Name	Fasta Header from sequence database	Raw counts BRCA1_def extracellular vesicle (Brca1-/-;p53-/-)	Raw counts BRCA1_pro extracellular vesicle (Cdh1-/-;p53-/-)	Raw counts BRCA1_pro extracellular vesicle (p53-/-)	Raw counts BRCA1_def extracellular vesicle (Brca1-/-;p53-/-)	Raw counts BRCA1_pro extracellular vesicle (Cdh1-/-;p53-/-)	Raw counts BRCA1_pro extracellular vesicle (p53-/-)	Normalized counts BRCA1_def soluble secretome (Brca1-/-;p53-/-)	Normalized counts BRCA1_pro soluble secretome (Cdh1-/-;p53-/-)	Normalized counts BRCA1_pro soluble secretome (p53-/-)	Normalized counts BRCA1_def soluble secretome (Brca1-/-;p53-/-)	Normalized counts BRCA1_pro soluble secretome (Cdh1-/-;p53-/-)	Normalized counts BRCA1_pro soluble secretome (p53-/-)	Fold Change# (all extracellular vesicles versus all Soluble Fractions)	p value (all extracellular vesicles versus all Soluble Fractions)	Fold Change# (BRCA1 extracellular vesicles versus other extracellular vesicles)	p value (BRCA1 extracellular vesicles versus other extracellular vesicles)
Fn1	>sp|P11276|FINC_MOUSE Fibronectin OS=Mus musculus GN=Fn1 PE=1 SV=4	397	256	605	391	449	1208	441.552	725.754	821.437	217.358	517.245	898.335	-1.36011	0.15955	1.75199	0.0014928
Cp	>tr|E9PZD8|E9PZD8_MOUSE Ceruloplasmin OS=Mus musculus GN=Cp PE=4 SV=1;>sp|Q61147|CERU_MOUSE Ceruloplasmin OS=Mus musculus GN=Cp PE=1 SV=2;>tr|G3X8Q5|G3X8Q5_MOUSE Ceruloplasmin OS=Mus musculus GN=Cp PE=4 SV=1;>tr|G3X9T8|G3X9T8_MOUSE Ceruloplasmin OS=Mus mu	173	6	100	804	24	444	192.414	17.0099	135.775	446.946	27.6478	330.183	2.34584	0.00055433	-2.51876	0.153843
Thbs1	>sp|P35441|TSP1_MOUSE Thrombospondin-1 OS=Mus musculus GN=Thbs1 PE=1 SV=1;>tr|Q80YQ1|Q80YQ1_MOUSE Thrombospondin 1 OS=Mus musculus GN=Thbs1 PE=2 SV=1	105	27	357	329	103	899	116.783	76.5444	484.716	182.892	118.655	668.545	1.4302	0.0020555	2.403	0.640561
Clstn1	>sp|Q9EPL2|CSTN1_MOUSE Calsyntenin-1 OS=Mus musculus GN=Clstn1 PE=1 SV=1	43	17	67	242	172	342	47.8255	48.1946	90.9691	134.528	198.143	254.33	2.98333	0.000357672	1.45491	0.259966
Hspa8	>sp|P63017|HSP7C_MOUSE Heat shock cognate 71 kDa protein OS=Mus musculus GN=Hspa8 PE=1 SV=1;>tr|Q504P4|Q504P4_MOUSE Heat shock cognate 71 kDa protein OS=Mus musculus GN=Hspa8 PE=2 SV=1	268	267	193	337	186	225	298.075	756.939	262.045	187.339	214.271	167.322	-2.01768	0.0294372	1.70927	0.510275
C3	>sp|P01027|CO3_MOUSE Complement C3 OS=Mus musculus GN=C3 PE=1 SV=3	67	45	109	379	521	485	74.5188	127.574	147.994	210.687	600.188	360.672	3.10596	0.00228254	1.84899	0.0057537
Hist1h4a	>sp|P62806|H4_MOUSE Histone H4 OS=Mus musculus GN=Hist1h4a PE=1 SV=2	141	60	73	169	100	31	156.823	170.099	99.1156	93.9476	115.199	23.0533	-2.0823	0.0420649	-1.16504	0.420187
Timp2	>sp|P25785|TIMP2_MOUSE Metalloproteinase inhibitor 2 OS=Mus musculus GN=Timp2 PE=1 SV=2;>tr|Q6PI17|Q6PI17_MOUSE Metalloproteinase inhibitor 2 OS=Mus musculus GN=Timp2 PE=2 SV=1;>tr|B1AQJ3|B1AQJ3_MOUSE Metalloproteinase inhibitor 2 (Fragment) OS=Mus muscul	10	5	50	64	51	177	11.1222	14.1749	67.8874	35.5778	58.7516	131.627	2.44159	0.00609951	3.68912	0.310891
Eno1	>sp|P17182|ENOA_MOUSE Alpha-enolase OS=Mus musculus GN=Eno1 PE=1 SV=3;>tr|Q6PHC1|Q6PHC1_MOUSE Enolase OS=Mus musculus GN=Eno1 PE=2 SV=1	129	52	95	278	122	195	143.476	147.419	128.986	154.541	140.543	145.013	1.06806	0.36493	-1.03816	0.611017
Hsp90ab1	>sp|P11499|HS90B_MOUSE Heat shock protein HSP 90-beta OS=Mus musculus GN=Hsp90ab1 PE=1 SV=3	192	97	133	301	206	239	213.546	274.993	180.58	167.327	237.31	177.733	-1.1577	0.0763919	1.06669	0.897592
Cpe	>sp|Q00493|CBPE_MOUSE Carboxypeptidase E OS=Mus musculus GN=Cpe PE=1 SV=2	74	31	79	182	172	195	82.3043	87.8843	107.262	101.174	198.143	145.013	1.50462	0.0405536	1.18552	0.171998
Pkm	>sp|P52480|KPYM_MOUSE Pyruvate kinase isozymes M1/M2 OS=Mus musculus GN=Pkm PE=1 SV=4	123	49	110	254	107	197	136.803	138.914	149.352	141.199	123.263	146.5	-1.01431	0.846186	1.05358	0.587442
Flnb	>sp|Q80X90|FLNB_MOUSE Filamin-B OS=Mus musculus GN=Flnb PE=1 SV=3	161	15	75	582	150	286	179.067	42.5247	101.831	323.535	172.799	212.685	2.26978	0.00951636	-2.48092	0.0450519
Ppia	>sp|P17742|PPIA_MOUSE Peptidyl-prolyl cis-trans isomerase A OS=Mus musculus GN=Ppia PE=1 SV=2	39	17	37	151	56	101	43.3766	48.1946	50.2367	83.9413	64.5116	75.1091	1.64974	0.0108922	1.13461	0.523265
Hist1h2ab	>sp|P22752|H2A1_MOUSE Histone H2A type 1 OS=Mus musculus GN=Hist1h2ab PE=1 SV=3;>sp|Q8BFU2|H2A3_MOUSE Histone H2A type 3 OS=Mus musculus GN=Hist3h2a PE=1 SV=3;>sp|Q8CGP5|H2A1F_MOUSE Histone H2A type 1-F OS=Mus musculus GN=Hist1h2af PE=1 SV=3;>sp|Q8CGP7|H2	57	24	30	45	26	8	63.3966	68.0395	40.7324	25.0156	29.9518	5.94924	-3.06625	0.00857765	-1.16568	0.279123
Hspg2	>tr|E9PZ16|E9PZ16_MOUSE Basement membrane-specific heparan sulfate proteoglycan core protein OS=Mus musculus GN=Hspg2 PE=4 SV=1	201	46	324	342	128	488	223.556	130.409	439.91	190.119	147.455	362.903	-1.16154	0.0788576	1.27556	0.892817
Ctsd	>sp|P18242|CATD_MOUSE Cathepsin D OS=Mus musculus GN=Ctsd PE=1 SV=1;>tr|F6Y6L6|F6Y6L6_MOUSE Cathepsin D (Fragment) OS=Mus musculus GN=Ctsd PE=3 SV=1;>tr|F8WIR1|F8WIR1_MOUSE Cathepsin D OS=Mus musculus GN=Ctsd PE=3 SV=1	39	15	49	134	109	198	43.3766	42.5247	66.5296	74.491	125.567	147.244	2.1369	0.00298421	1.25706	0.185686
Ecm1	>sp|Q61508|ECM1_MOUSE Extracellular matrix protein 1 OS=Mus musculus GN=Ecm1 PE=1 SV=2	62	5	46	331	44	196	68.9577	14.1749	62.4564	184.004	50.6877	145.756	2.57519	0.000628702	-1.79973	0.251638
Actn4	>sp|P57780|ACTN4_MOUSE Alpha-actinin-4 OS=Mus musculus GN=Actn4 PE=1 SV=1;>tr|E9Q2W9|E9Q2W9_MOUSE Alpha-actinin-4 (Fragment) OS=Mus musculus GN=Actn4 PE=4 SV=1	72	9	88	299	174	312	80.0799	25.5148	119.482	166.215	200.447	232.02	2.79886	0.0227232	-1.10458	0.66009
Hist1h2bf	>sp|P10853|H2B1F_MOUSE Histone H2B type 1-F/J/L OS=Mus musculus GN=Hist1h2bf PE=1 SV=2;>sp|Q64478|H2B1H_MOUSE Histone H2B type 1-H OS=Mus musculus GN=Hist1h2bh PE=1 SV=3;>sp|Q6ZWY9|H2B1C_MOUSE Histone H2B type 1-C/E/G OS=Mus musculus GN=Hist1h2bc PE=1 SV=	68	19	24	77	46	9	75.631	53.8646	32.5859	42.8045	52.9917	6.69289	-1.87737	0.111226	-1.74969	0.033478
Ctsl1	>sp|P06797|CATL1_MOUSE Cathepsin L1 OS=Mus musculus GN=Ctsl1 PE=1 SV=2	12	7	3	110	134	75	13.3466	19.8448	4.07324	61.1493	154.367	55.7741	6.87221	0.000129178	-1.11603	0.56219
Prdx1	>sp|P35700|PRDX1_MOUSE Peroxiredoxin-1 OS=Mus musculus GN=Prdx1 PE=1 SV=1;>tr|B1AXW6|B1AXW6_MOUSE Peroxiredoxin 1 (Fragment) OS=Mus musculus GN=Prdx1 PE=4 SV=1;>tr|B1AXW5|B1AXW5_MOUSE Peroxiredoxin 1 (Fragment) OS=Mus musculus GN=Prdx1 PE=4 SV=1;>tr|B1AXW	56	18	70	172	78	155	62.2843	51.0296	95.0423	95.6153	89.8554	115.266	1.4113	0.0144838	1.17262	0.519451
Pgk1	>sp|P09411|PGK1_MOUSE Phosphoglycerate kinase 1 OS=Mus musculus GN=Pgk1 PE=1 SV=4	82	23	49	274	63	113	91.2021	65.2045	66.5296	152.317	72.5755	84.033	1.44939	0.0395007	-1.38464	0.0534131
Hspa5	>sp|P20029|GRP78_MOUSE 78 kDa glucose-regulated protein OS=Mus musculus GN=Hspa5 PE=1 SV=3	48	6	47	223	163	166	53.3866	17.0099	63.8141	123.966	187.775	123.447	3.11761	0.019481	-1.32106	0.504023
App	>sp|P12023|A4_MOUSE Amyloid beta A4 protein OS=Mus musculus GN=App PE=1 SV=3;>sp|P12023-3|A4_MOUSE Isoform APP751 of Amyloid beta A4 protein OS=Mus musculus GN=App;>sp|P12023-2|A4_MOUSE Isoform APP695 of Amyloid beta A4 protein OS=Mus musculus GN=App	15	10	17	211	111	208	16.6833	28.3498	23.0817	117.295	127.871	154.68	6.28989	4.7492e-05	1.54141	0.211393
Msn	>sp|P26041|MOES_MOUSE Moesin OS=Mus musculus GN=Msn PE=1 SV=3	130	93	180	114	167	196	144.589	263.653	244.395	63.3729	192.383	145.756	-1.72811	0.0114919	1.75687	0.00242117
Col12a1	>sp|Q60847|COCA1_MOUSE Collagen alpha-1(XII) chain OS=Mus musculus GN=Col12a1 PE=2 SV=3;>sp|Q60847-5|COCA1_MOUSE Isoform 5 of Collagen alpha-1(XII) chain OS=Mus musculus GN=Col12a1;>sp|Q60847-2|COCA1_MOUSE Isoform 2 of Collagen alpha-1(XII) chain OS=Mus m	145	0	33	382	0	148	161.272	0	44.8057	212.355	0	110.061	1.70382	0.0813388	-7.19873	0.0556533
Clu	>sp|Q06890|CLUS_MOUSE Clusterin OS=Mus musculus GN=Clu PE=1 SV=1;>tr|E9Q8Y5|E9Q8Y5_MOUSE Clusterin (Fragment) OS=Mus musculus GN=Clu PE=4 SV=1;>tr|E9PXG5|E9PXG5_MOUSE Clusterin (Fragment) OS=Mus musculus GN=Clu PE=4 SV=1;>tr|E9PUU2|E9PUU2_MOUSE Clusterin	41	0	69	79	7	186	45.601	0	93.6846	43.9163	8.06395	138.32	1.29401	0.151257	1.02722	0.378302
Tnc	>sp|Q80YX1-2|TENA_MOUSE Isoform 2 of Tenascin OS=Mus musculus GN=Tnc;>sp|Q80YX1-3|TENA_MOUSE Isoform 3 of Tenascin OS=Mus musculus GN=Tnc;>sp|Q80YX1-4|TENA_MOUSE Isoform 4 of Tenascin OS=Mus musculus GN=Tnc;>sp|Q80YX1-5|TENA_MOUSE Isoform 5 of Tenascin OS	45	0	16	301	13	81	50.0499	0	21.724	167.327	14.9759	60.236	3.28401	0.00099717	-4.60781	0.0906302
Eef2	>sp|P58252|EF2_MOUSE Elongation factor 2 OS=Mus musculus GN=Eef2 PE=1 SV=2	166	51	79	273	87	149	184.629	144.584	107.262	151.761	100.223	110.805	-1.17311	0.0988723	-1.4662	0.0273574
Ldha	>tr|G5E8N5|G5E8N5_MOUSE L-lactate dehydrogenase A OS=Mus musculus GN=Ldha PE=3 SV=1;>sp|P06151|LDHA_MOUSE L-lactate dehydrogenase A chain OS=Mus musculus GN=Ldha PE=1 SV=3;>tr|D3YZQ9|D3YZQ9_MOUSE L-lactate dehydrogenase (Fragment) OS=Mus musculus GN=Ldha	35	27	32	126	69	85	38.9277	76.5444	43.4479	70.0437	79.4875	63.2106	1.45328	0.0515393	1.54122	0.226254
Agrn	>sp|A2ASQ1-2|AGRIN_MOUSE Isoform 2 of Agrin OS=Mus musculus GN=Agrn;>sp|A2ASQ1-3|AGRIN_MOUSE Isoform 3 of Agrin OS=Mus musculus GN=Agrn;>sp|A2ASQ1|AGRIN_MOUSE Agrin OS=Mus musculus GN=Agrn PE=1 SV=1	47	20	81	199	70	341	52.2744	56.6996	109.978	110.625	80.6395	253.586	2.12071	0.00321763	1.59425	0.232885
Ywhae	>sp|P62259|1433E_MOUSE 14-3-3 protein epsilon OS=Mus musculus GN=Ywhae PE=1 SV=1;>tr|D6REF3|D6REF3_MOUSE 14-3-3 protein epsilon OS=Mus musculus GN=Ywhae PE=4 SV=1;>tr|F6WA09|F6WA09_MOUSE 14-3-3 protein epsilon (Fragment) OS=Mus musculus GN=Ywhae PE=4 SV=1	45	34	44	137	86	109	50.0499	96.3893	59.7409	76.1587	99.0714	81.0583	1.32145	0.046792	1.55974	0.146599
Pdia3	>sp|P27773|PDIA3_MOUSE Protein disulfide-isomerase A3 OS=Mus musculus GN=Pdia3 PE=1 SV=2	16	4	19	157	117	145	17.7955	11.3399	25.7972	87.2767	134.783	107.83	5.2833	0.000288332	1.04344	0.597461
P4hb	>sp|P09103|PDIA1_MOUSE Protein disulfide-isomerase OS=Mus musculus GN=P4hb PE=1 SV=2	29	3	16	158	100	85	32.2544	8.50494	21.724	87.8326	115.199	63.2106	3.91506	0.00563385	-2.13401	0.063215
Aldoa	>tr|A6ZI44|A6ZI44_MOUSE Fructose-bisphosphate aldolase OS=Mus musculus GN=Aldoa PE=2 SV=1;>sp|P05064|ALDOA_MOUSE Fructose-bisphosphate aldolase A OS=Mus musculus GN=Aldoa PE=1 SV=2;>tr|A6ZI46|A6ZI46_MOUSE Fructose-bisphosphate aldolase OS=Mus musculus GN=	32	19	35	157	73	111	35.5911	53.8646	47.5212	87.2767	84.0955	82.5457	1.9625	0.00636028	1.42432	0.132373
Eef1a1	>sp|P10126|EF1A1_MOUSE Elongation factor 1-alpha 1 OS=Mus musculus GN=Eef1a1 PE=1 SV=3;>tr|D3YZ68|D3YZ68_MOUSE Elongation factor 1-alpha 1 (Fragment) OS=Mus musculus GN=Eef1a1 PE=4 SV=1;>tr|D3Z3I8|D3Z3I8_MOUSE Elongation factor 1-alpha 1 (Fragment) OS=Mus	102	97	84	118	60	116	113.446	274.993	114.051	65.5965	69.1196	86.2639	-2.01016	0.0500605	1.71466	0.391943
Gm20390	>tr|E9PZF0|E9PZF0_MOUSE Nucleoside diphosphate kinase A OS=Mus musculus GN=Gm20390 PE=3 SV=1;>sp|Q01768|NDKB_MOUSE Nucleoside diphosphate kinase B OS=Mus musculus GN=Nme2 PE=1 SV=1	18	15	33	74	62	68	20.02	42.5247	44.8057	41.1368	71.4235	50.5685	1.52305	0.043894	2.18108	0.0143058
Ywhaz	>sp|P63101|1433Z_MOUSE 14-3-3 protein zeta/delta OS=Mus musculus GN=Ywhaz PE=1 SV=1	29	30	35	77	69	70	32.2544	85.0494	47.5212	42.8045	79.4875	52.0558	1.11226	0.386865	2.05508	0.0944965
Hsp90b1	>sp|P08113|ENPL_MOUSE Endoplasmin OS=Mus musculus GN=Hsp90b1 PE=1 SV=2;>tr|F7C312|F7C312_MOUSE Endoplasmin (Fragment) OS=Mus musculus GN=Hsp90b1 PE=4 SV=1	81	6	19	237	73	96	90.0899	17.0099	25.7972	131.749	84.0955	71.3908	2.38666	0.0259575	-4.20911	0.00186306
Calr	>sp|P14211|CALR_MOUSE Calreticulin OS=Mus musculus GN=Calr PE=1 SV=1	8	1	4	163	97	92	8.89776	2.83498	5.43099	90.6121	111.743	68.4162	13.19	3.16153e-06	-2.15287	0.237739
Ganab	>sp|Q8BHN3-2|GANAB_MOUSE Isoform 2 of Neutral alpha-glucosidase AB OS=Mus musculus GN=Ganab	13	2	36	250	73	208	14.4589	5.66996	48.8789	138.976	84.0955	154.68	6.05358	0.000581121	1.88635	0.797692
Ppib	>sp|P24369|PPIB_MOUSE Peptidyl-prolyl cis-trans isomerase B OS=Mus musculus GN=Ppib PE=2 SV=2	9	6	22	133	84	171	10.01	17.0099	29.8704	73.9351	96.7674	127.165	5.25673	0.000155967	2.34168	0.0450613
Mfge8	>sp|P21956|MFGM_MOUSE Lactadherin OS=Mus musculus GN=Mfge8 PE=1 SV=3;>sp|P21956-2|MFGM_MOUSE Isoform 2 of Lactadherin OS=Mus musculus GN=Mfge8	83	66	183	36	16	52	92.3143	187.109	248.468	20.0125	18.4319	38.67	-6.37452	7.71222e-05	2.3592	0.00673703
Anxa1	>sp|P10107|ANXA1_MOUSE Annexin A1 OS=Mus musculus GN=Anxa1 PE=1 SV=2	121	27	141	99	45	102	134.579	76.5444	191.442	55.0344	51.8397	75.8528	-2.31891	0.00373256	-1.00437	0.869338
Mdh2	>sp|P08249|MDHM_MOUSE Malate dehydrogenase, mitochondrial OS=Mus musculus GN=Mdh2 PE=1 SV=3	41	8	16	152	103	98	45.601	22.6798	21.724	84.4972	118.655	72.8781	2.90668	0.00917055	-2.05393	0.0173138
Cdh1	>sp|P09803|CADH1_MOUSE Cadherin-1 OS=Mus musculus GN=Cdh1 PE=1 SV=1	24	6	59	132	50	123	26.6933	17.0099	80.1071	73.3792	57.5996	91.4695	1.99371	0.0520397	1.81913	0.637298
Htra1	>sp|Q9R118|HTRA1_MOUSE Serine protease HTRA1 OS=Mus musculus GN=Htra1 PE=1 SV=2	101	23	90	127	68	149	112.334	65.2045	122.197	70.5996	78.3355	110.805	-1.18946	0.309445	-1.19886	0.527232
Lmna	>sp|P48678|LMNA_MOUSE Prelamin-A/C OS=Mus musculus GN=Lmna PE=1 SV=2;>sp|P48678-2|LMNA_MOUSE Isoform C of Prelamin-A/C OS=Mus musculus GN=Lmna;>sp|P48678-3|LMNA_MOUSE Isoform C2 of Prelamin-A/C OS=Mus musculus GN=Lmna	34	6	67	246	79	204	37.8155	17.0099	90.9691	136.752	91.0074	151.706	2.83389	0.0134785	1.42771	0.895264
Hsp90aa1	>sp|P07901|HS90A_MOUSE Heat shock protein HSP 90-alpha OS=Mus musculus GN=Hsp90aa1 PE=1 SV=4	90	27	60	188	74	100	100.1	76.5444	81.4649	104.51	85.2474	74.3655	1.01226	0.89445	-1.26701	0.132665
Pdcd6ip	>sp|Q9WU78-3|PDC6I_MOUSE Isoform 3 of Programmed cell death 6-interacting protein OS=Mus musculus GN=Pdcd6ip;>sp|Q9WU78|PDC6I_MOUSE Programmed cell death 6-interacting protein OS=Mus musculus GN=Pdcd6ip PE=1 SV=3	253	217	241	77	55	41	281.392	615.19	327.217	42.8045	63.3596	30.4898	-8.60574	5.19625e-06	1.67455	0.238356
Hist1h3a	>sp|P68433|H31_MOUSE Histone H3.1 OS=Mus musculus GN=Hist1h3a PE=1 SV=2;>sp|P84228|H32_MOUSE Histone H3.2 OS=Mus musculus GN=Hist1h3b PE=1 SV=2;>sp|P02301|H3C_MOUSE Histone H3.3C OS=Mus musculus GN=H3f3c PE=1 SV=3;>sp|P84244|H33_MOUSE Histone H3.3 OS=Mus	49	16	13	47	32	13	54.4988	45.3597	17.6507	26.1274	36.8638	9.66751	-1.77239	0.0259713	-1.72984	0.141201
Hnrnpa2b1	>sp|O88569|ROA2_MOUSE Heterogeneous nuclear ribonucleoproteins A2/B1 OS=Mus musculus GN=Hnrnpa2b1 PE=1 SV=2;>sp|O88569-2|ROA2_MOUSE Isoform 2 of Heterogeneous nuclear ribonucleoproteins A2/B1 OS=Mus musculus GN=Hnrnpa2b1;>sp|O88569-3|ROA2_MOUSE Isoform 3	15	4	13	181	57	91	16.6833	11.3399	17.6507	100.618	65.6636	67.6726	5.11407	0.000242598	-1.15094	0.850751
Sparc	>sp|P07214|SPRC_MOUSE SPARC OS=Mus musculus GN=Sparc PE=1 SV=1;>tr|Q5NCU4|Q5NCU4_MOUSE SPARC OS=Mus musculus GN=Sparc PE=2 SV=1	2	2	21	43	46	105	2.22444	5.66996	28.5127	23.9038	52.9917	78.0837	4.88188	0.00212387	7.68343	0.164202
Aebp1	>sp|Q640N1|AEBP1_MOUSE Adipocyte enhancer-binding protein 1 OS=Mus musculus GN=Aebp1 PE=1 SV=1;>sp|Q640N1-2|AEBP1_MOUSE Isoform 2 of Adipocyte enhancer-binding protein 1 OS=Mus musculus GN=Aebp1	8	7	64	41	60	221	8.89776	19.8448	86.8958	22.792	69.1196	164.348	2.10812	0.00447095	5.99818	0.192696
Cst3	>sp|P21460|CYTC_MOUSE Cystatin-C OS=Mus musculus GN=Cst3 PE=2 SV=2	10	3	20	75	32	81	11.1222	8.50494	27.155	41.6927	36.8638	60.236	2.88383	0.00344384	1.60309	0.312838
Ubc	>sp|P0CG50|UBC_MOUSE Polyubiquitin-C OS=Mus musculus GN=Ubc PE=1 SV=2;>sp|P0CG49|UBB_MOUSE Polyubiquitin-B OS=Mus musculus GN=Ubb PE=1 SV=1;>tr|Q5SX22|Q5SX22_MOUSE Polyubiquitin-B (Fragment) OS=Mus musculus GN=Ubb PE=2 SV=2;>tr|E9Q5F6|E9Q5F6_MOUSE Polyubi	237	197	197	114	81	79	263.596	558.491	267.476	63.3729	93.3114	58.7487	-4.79481	5.45654e-05	1.56673	0.374481
Pgam1	>sp|Q9DBJ1|PGAM1_MOUSE Phosphoglycerate mutase 1 OS=Mus musculus GN=Pgam1 PE=1 SV=3	27	13	24	94	47	77	30.03	36.8547	32.5859	52.2549	54.1436	57.2614	1.68892	0.00727713	1.15619	0.62511
Prl2c3	>sp|P04768|PR2C3_MOUSE Prolactin-2C3 OS=Mus musculus GN=Prl2c3 PE=1 SV=2	6	4	16	37	35	121	6.67332	11.3399	21.724	20.5684	40.3197	89.9822	3.80396	0.00115768	2.47732	0.0576181
Actn1	>sp|Q7TPR4|ACTN1_MOUSE Alpha-actinin-1 OS=Mus musculus GN=Actn1 PE=1 SV=1;>tr|A1BN54|A1BN54_MOUSE Alpha actinin 1a OS=Mus musculus GN=Actn1 PE=2 SV=1	20	6	31	172	76	201	22.2444	17.0099	42.0902	95.6153	87.5514	149.475	3.98661	0.000194757	1.32842	0.412933
Pxdn	>sp|Q3UQ28|PXDN_MOUSE Peroxidasin homolog OS=Mus musculus GN=Pxdn PE=2 SV=2	0	7	161	0	76	329	0	19.8448	218.597	0	87.5514	244.662	1.87191	0.200102	100	0.0309017
Ctsb	>sp|P10605|CATB_MOUSE Cathepsin B OS=Mus musculus GN=Ctsb PE=1 SV=2	39	6	6	113	139	96	43.3766	17.0099	8.14649	62.817	160.127	71.3908	3.8321	0.00904639	-3.44856	0.00949049
Igfbp7	>tr|E9Q5D9|E9Q5D9_MOUSE Insulin-like growth factor-binding protein 7 OS=Mus musculus GN=Igfbp7 PE=4 SV=1	9	7	5	59	88	67	10.01	19.8448	6.78874	32.7983	101.375	49.8249	4.85072	0.000634948	1.33035	0.827558
Ncl	>sp|P09405|NUCL_MOUSE Nucleolin OS=Mus musculus GN=Ncl PE=1 SV=2	34	6	12	140	73	69	37.8155	17.0099	16.293	77.8264	84.0955	51.3122	2.78907	0.0054565	-2.27101	0.0167303
Itga3	>sp|Q62470|ITA3_MOUSE Integrin alpha-3 OS=Mus musculus GN=Itga3 PE=1 SV=1;>sp|Q62470-2|ITA3_MOUSE Isoform 2 of Integrin alpha-3 OS=Mus musculus GN=Itga3;>sp|Q62470-3|ITA3_MOUSE Isoform 3 of Integrin alpha-3 OS=Mus musculus GN=Itga3	139	126	154	16	36	21	154.599	357.207	209.093	8.89444	41.4717	15.6167	-12.0549	1.57696e-06	1.83152	0.124674
Serpine1	>sp|P22777|PAI1_MOUSE Plasminogen activator inhibitor 1 OS=Mus musculus GN=Serpine1 PE=1 SV=1;>tr|G5E899|G5E899_MOUSE Plasminogen activator inhibitor 1 OS=Mus musculus GN=Serpine1 PE=3 SV=1	14	9	52	68	66	143	15.5711	25.5148	70.6029	37.8014	76.0315	106.343	1.98021	0.0129397	3.08642	0.152731
Got2	>sp|P05202|AATM_MOUSE Aspartate aminotransferase, mitochondrial OS=Mus musculus GN=Got2 PE=1 SV=1	11	1	6	140	74	72	12.2344	2.83498	8.14649	77.8264	85.2474	53.5431	7.76566	6.35479e-05	-2.2282	0.176149
Gsto1	>sp|O09131|GSTO1_MOUSE Glutathione S-transferase omega-1 OS=Mus musculus GN=Gsto1 PE=2 SV=2	32	9	12	123	42	50	35.5911	25.5148	16.293	68.376	48.3837	37.1827	1.99679	0.00362704	-1.7026	0.0537636
Pla2g7	>sp|Q60963|PAFA_MOUSE Platelet-activating factor acetylhydrolase OS=Mus musculus GN=Pla2g7 PE=2 SV=2;>tr|E9Q330|E9Q330_MOUSE Platelet-activating factor acetylhydrolase (Fragment) OS=Mus musculus GN=Pla2g7 PE=4 SV=1	33	0	46	53	5	120	36.7033	0	62.4564	29.4628	5.75996	89.2385	1.17107	0.443651	-1.17532	0.359878
Plec	>tr|E9QMZ5|E9QMZ5_MOUSE Plectin OS=Mus musculus GN=Plec PE=4 SV=1;>sp|Q9QXS1-3|PLEC_MOUSE Isoform PLEC-1A of Plectin OS=Mus musculus GN=Plec;>tr|E9QN87|E9QN87_MOUSE Plectin OS=Mus musculus GN=Plec PE=4 SV=1;>sp|Q9QXS1|PLEC_MOUSE Plectin OS=Mus musculus GN	113	11	14	429	198	109	125.681	31.1848	19.0085	238.482	228.095	81.0583	3.45661	0.00846142	-5.00788	0.00121908
Serpine2	>sp|Q07235|GDN_MOUSE Glia-derived nexin OS=Mus musculus GN=Serpine2 PE=2 SV=2	0	0	84	0	1	162	0	0	114.051	0	1.15199	120.472	1.06132	0.656138	100	0.235677
Tkt	>sp|P40142|TKT_MOUSE Transketolase OS=Mus musculus GN=Tkt PE=1 SV=1	48	8	50	136	73	116	53.3866	22.6798	67.8874	75.6028	84.0955	86.2639	1.69027	0.0667668	-1.17894	0.654945
Msln	>sp|Q61468|MSLN_MOUSE Mesothelin OS=Mus musculus GN=Msln PE=1 SV=1	9	9	30	46	63	100	10.01	25.5148	40.7324	25.5715	72.5755	74.3655	2.16184	0.00416085	3.30906	0.0149307
Tpi1	>sp|P17751|TPIS_MOUSE Triosephosphate isomerase OS=Mus musculus GN=Tpi1 PE=1 SV=4;>tr|H7BXC3|H7BXC3_MOUSE Triosephosphate isomerase OS=Mus musculus GN=Tpi1 PE=3 SV=1	39	16	25	83	48	52	43.3766	45.3597	33.9437	46.1399	55.2956	38.67	1.11943	0.397277	-1.09394	0.52607
Lamb1	>tr|E9QN70|E9QN70_MOUSE Laminin subunit beta-1 OS=Mus musculus GN=Lamb1 PE=4 SV=1;>sp|P02469|LAMB1_MOUSE Laminin subunit beta-1 OS=Mus musculus GN=Lamb1 PE=1 SV=3	41	40	36	151	258	116	45.601	113.399	48.8789	83.9413	297.214	86.2639	2.0861	0.00350056	1.77932	0.330617
Cltc	>tr|Q5SXR6|Q5SXR6_MOUSE Clathrin heavy chain 1 OS=Mus musculus GN=Cltc PE=2 SV=1;>sp|Q68FD5|CLH_MOUSE Clathrin heavy chain 1 OS=Mus musculus GN=Cltc PE=1 SV=3	268	126	45	144	28	54	298.075	357.207	61.0986	80.05	32.2558	40.1573	-3.40655	0.0146079	-1.42515	0.402861
Gapdh	>sp|P16858|G3P_MOUSE Glyceraldehyde-3-phosphate dehydrogenase OS=Mus musculus GN=Gapdh PE=1 SV=2;>tr|F8WJL5|F8WJL5_MOUSE Glyceraldehyde-3-phosphate dehydrogenase OS=Mus musculus GN=Gapdh PE=3 SV=1;>tr|D3YYI5|D3YYI5_MOUSE Glyceraldehyde-3-phosphate dehydro	86	49	68	71	20	78	95.651	138.914	92.3268	39.4691	23.0399	58.0051	-2.62778	0.0255546	1.20877	0.458082
Plau	>sp|P06869|UROK_MOUSE Urokinase-type plasminogen activator OS=Mus musculus GN=Plau PE=1 SV=1	12	47	18	64	204	61	13.3466	133.244	24.4395	35.5778	235.006	45.3629	1.92237	0.00353303	5.90723	0.275167
Timp1	>sp|P12032|TIMP1_MOUSE Metalloproteinase inhibitor 1 OS=Mus musculus GN=Timp1 PE=2 SV=2	9	4	6	41	28	40	10.01	11.3399	8.14649	22.792	32.2558	29.7462	2.82685	0.00455833	-1.02738	0.850798
Akr1b1	>sp|P45376|ALDR_MOUSE Aldose reductase OS=Mus musculus GN=Akr1b1 PE=1 SV=3	24	35	18	45	84	46	26.6933	99.2242	24.4395	25.0156	96.7674	34.2081	1.05782	0.680555	2.31638	0.470434
Sptan1	>sp|P16546-2|SPTN1_MOUSE Isoform 2 of Spectrin alpha chain, non-erythrocytic 1 OS=Mus musculus GN=Sptan1	47	0	6	269	64	94	52.2744	0	8.14649	149.538	73.7275	69.9035	6.87422	0.000473222	-12.8336	0.00996236
Flna	>sp|Q8BTM8|FLNA_MOUSE Filamin-A OS=Mus musculus GN=Flna PE=1 SV=5;>tr|B7FAU9|B7FAU9_MOUSE Filamin, alpha OS=Mus musculus GN=Flna PE=4 SV=1;>tr|B7FAV1|B7FAV1_MOUSE Filamin, alpha (Fragment) OS=Mus musculus GN=Flna PE=4 SV=1	59	4	71	218	86	220	65.621	11.3399	96.4001	121.187	99.0714	163.604	2.51092	0.0405134	-1.21814	0.531594
Lama5	>sp|Q61001|LAMA5_MOUSE Laminin subunit alpha-5 OS=Mus musculus GN=Lama5 PE=1 SV=4	57	39	38	172	159	150	63.3966	110.564	51.5944	95.6153	183.167	111.548	1.73331	0.00452263	1.27892	0.678108
Tpm3	>sp|P21107-2|TPM3_MOUSE Isoform 2 of Tropomyosin alpha-3 chain OS=Mus musculus GN=Tpm3;>tr|D3Z2H9|D3Z2H9_MOUSE Uncharacterized protein OS=Mus musculus GN=Tpm3-rs7 PE=3 SV=1;>tr|D3Z6I8|D3Z6I8_MOUSE Tropomyosin alpha-3 chain OS=Mus musculus GN=Tpm3 PE=3 SV=	11	5	22	86	76	107	12.2344	14.1749	29.8704	47.8076	87.5514	79.571	3.50458	0.00163396	1.80006	0.114562
Itgb1	>sp|P09055|ITB1_MOUSE Integrin beta-1 OS=Mus musculus GN=Itgb1 PE=1 SV=1	120	120	152	16	34	13	133.466	340.197	206.378	8.89444	39.1677	9.66751	-13.1536	1.72687e-06	2.04761	0.0737965
Anxa2	>sp|P07356|ANXA2_MOUSE Annexin A2 OS=Mus musculus GN=Anxa2 PE=1 SV=2;>tr|B0V2N5|B0V2N5_MOUSE Annexin (Fragment) OS=Mus musculus GN=Anxa2 PE=3 SV=1;>tr|B0V2N7|B0V2N7_MOUSE Annexin (Fragment) OS=Mus musculus GN=Anxa2 PE=3 SV=1;>tr|B0V2N8|B0V2N8_MOUSE Annexi	83	67	93	39	21	74	92.3143	189.944	126.271	21.6802	24.1918	55.0304	-3.90375	0.00381095	1.7127	0.0739665
Psap	>tr|J3QPG5|J3QPG5_MOUSE Sulfated glycoprotein 1 OS=Mus musculus GN=Psap PE=4 SV=1;>sp|Q61207|SAP_MOUSE Sulfated glycoprotein 1 OS=Mus musculus GN=Psap PE=1 SV=2;>tr|Q8BFQ1|Q8BFQ1_MOUSE Prosaposin, isoform CRA_a OS=Mus musculus GN=Psap PE=2 SV=1;>tr|E9PZ00	17	27	13	38	147	59	18.9077	76.5444	17.6507	21.1243	169.343	43.8756	1.92311	0.0310659	2.49091	0.458863
Sdcbp	>sp|O08992|SDCB1_MOUSE Syntenin-1 OS=Mus musculus GN=Sdcbp PE=2 SV=1;>tr|Q3TMX0|Q3TMX0_MOUSE MCG4375, isoform CRA_b OS=Mus musculus GN=Sdcbp PE=2 SV=1;>tr|H3BLG5|H3BLG5_MOUSE Syntenin-1 (Fragment) OS=Mus musculus GN=Sdcbp PE=4 SV=1;>tr|A2AKJ6|A2AKJ6_MOUSE	94	81	80	17	35	25	104.549	229.633	108.62	9.45035	40.3197	18.5914	-6.94344	5.23032e-05	1.61768	0.35053
Sfn	>sp|O70456|1433S_MOUSE 14-3-3 protein sigma OS=Mus musculus GN=Sfn PE=1 SV=2	21	13	16	78	41	32	23.3566	36.8547	21.724	43.3604	47.2317	23.7969	1.46385	0.0710857	1.25401	0.646516
Fbln2	>sp|P37889|FBLN2_MOUSE Fibulin-2 OS=Mus musculus GN=Fbln2 PE=1 SV=2;>sp|P37889-2|FBLN2_MOUSE Isoform 2 of Fibulin-2 OS=Mus musculus GN=Fbln2;>tr|Q3TGL4|Q3TGL4_MOUSE Fibulin 2, isoform CRA_b OS=Mus musculus GN=Fbln2 PE=2 SV=1	9	66	0	49	344	0	10.01	187.109	0	27.2392	396.285	0	2.18174	0.00706292	9.3461	0.699316
Hmgb1	>sp|P63158|HMGB1_MOUSE High mobility group protein B1 OS=Mus musculus GN=Hmgb1 PE=1 SV=2;>tr|D3YZ18|D3YZ18_MOUSE High mobility group protein B1 (Fragment) OS=Mus musculus GN=Hmgb1 PE=4 SV=1	20	0	7	106	30	47	22.2444	0	9.50423	58.9257	34.5598	34.9518	3.77007	0.00501428	-4.68095	0.0538595
Col4a2	>sp|P08122|CO4A2_MOUSE Collagen alpha-2(IV) chain OS=Mus musculus GN=Col4a2 PE=2 SV=4	5	2	65	30	47	185	5.5611	5.66996	88.2536	16.6771	54.1436	137.576	2.77369	0.0310136	8.44469	0.478871
Npm1	>sp|Q61937|NPM_MOUSE Nucleophosmin OS=Mus musculus GN=Npm1 PE=1 SV=1;>tr|Q5SQB5|Q5SQB5_MOUSE Nucleophosmin OS=Mus musculus GN=Npm1 PE=2 SV=1;>tr|Q5SQB0|Q5SQB0_MOUSE Nucleophosmin OS=Mus musculus GN=Npm1 PE=2 SV=1;>tr|Q9DAY9|Q9DAY9_MOUSE Nucleophosmin OS=M	11	0	2	104	13	26	12.2344	0	2.7155	57.8139	14.9759	19.335	5.50497	0.000517851	-9.01082	0.0195453
Chit1	>sp|Q9D7Q1|CHIT1_MOUSE Chitotriosidase-1 OS=Mus musculus GN=Chit1 PE=1 SV=2;>sp|Q9D7Q1-2|CHIT1_MOUSE Isoform 2 of Chitotriosidase-1 OS=Mus musculus GN=Chit1	5	0	1	108	0	3	5.5611	0	1.35775	60.0375	0	2.23096	8.66934	0.024977	-8.19166	0.05853
Cfl1	>tr|F8WGL3|F8WGL3_MOUSE Cofilin-1 OS=Mus musculus GN=Cfl1 PE=4 SV=1;>sp|P18760|COF1_MOUSE Cofilin-1 OS=Mus musculus GN=Cfl1 PE=1 SV=3	23	19	36	42	22	80	25.5811	53.8646	48.8789	23.3479	25.3438	59.4924	-1.15322	0.501018	2.00819	0.016201
Gdi2	>sp|Q61598|GDIB_MOUSE Rab GDP dissociation inhibitor beta OS=Mus musculus GN=Gdi2 PE=1 SV=1;>sp|Q61598-2|GDIB_MOUSE Isoform 2 of Rab GDP dissociation inhibitor beta OS=Mus musculus GN=Gdi2	32	40	36	83	141	52	35.5911	113.399	48.8789	46.1399	162.431	38.67	1.16898	0.337746	2.27976	0.193014
Ltf	>sp|P08071|TRFL_MOUSE Lactotransferrin OS=Mus musculus GN=Ltf PE=2 SV=4	0	0	0	131	1	44	0	0	0	72.8233	1.15199	32.7208	100	1.9646e-07	-1	1
Pdia4	>sp|P08003|PDIA4_MOUSE Protein disulfide-isomerase A4 OS=Mus musculus GN=Pdia4 PE=1 SV=3	15	0	4	116	61	57	16.6833	0	5.43099	64.4847	70.2715	42.3883	7.88429	0.00031591	-6.14374	0.02623
Pls3	>sp|Q99K51|PLST_MOUSE Plastin-3 OS=Mus musculus GN=Pls3 PE=1 SV=3;>tr|B1AX58|B1AX58_MOUSE Plastin 3 (T-isoform) OS=Mus musculus GN=Pls3 PE=4 SV=1	55	5	32	121	34	47	61.1721	14.1749	43.4479	67.2642	39.1677	34.9518	1.13437	0.472446	-2.12319	0.111941
Inhba	>sp|Q04998|INHBA_MOUSE Inhibin beta A chain OS=Mus musculus GN=Inhba PE=1 SV=1	20	8	24	64	70	132	22.2444	22.6798	32.5859	35.5778	80.6395	98.1624	2.52518	0.00962718	1.24224	0.324439
Nucb1	>sp|Q02819|NUCB1_MOUSE Nucleobindin-1 OS=Mus musculus GN=Nucb1 PE=1 SV=2;>tr|H3BK79|H3BK79_MOUSE Nucleobindin-1 (Fragment) OS=Mus musculus GN=Nucb1 PE=4 SV=1	7	0	10	105	56	76	7.78554	0	13.5775	58.3698	64.5116	56.5177	7.85108	0.000267855	-1.14683	0.720479
Gsta4	>sp|P24472|GSTA4_MOUSE Glutathione S-transferase A4 OS=Mus musculus GN=Gsta4 PE=1 SV=3	13	3	8	87	40	24	14.4589	8.50494	10.862	48.3635	46.0797	17.8477	3.05098	0.00931551	-1.49315	0.37977
Psat1	>sp|Q99K85|SERC_MOUSE Phosphoserine aminotransferase OS=Mus musculus GN=Psat1 PE=1 SV=1;>tr|Q3U6K9|Q3U6K9_MOUSE Phosphoserine aminotransferase A OS=Mus musculus GN=Psat1 PE=2 SV=1	14	9	13	64	41	57	15.5711	25.5148	17.6507	35.5778	47.2317	42.3883	2.21412	0.00397877	1.38608	0.442764
Klk10	>tr|Q99M20|Q99M20_MOUSE Kallikrein related-peptidase 10 OS=Mus musculus GN=Klk10 PE=2 SV=1	4	3	2	52	79	19	4.44888	8.50494	2.7155	28.9069	91.0074	14.1294	7.62568	0.000244265	1.26104	0.962766
Fat1	>tr|F2Z4A3|F2Z4A3_MOUSE Protein Fat1 OS=Mus musculus GN=Fat1 PE=4 SV=1	67	40	59	198	89	80	74.5188	113.399	80.1071	110.069	102.527	59.4924	1.01836	0.916765	1.29837	0.210473
Igfbp3	>tr|Q6PE62|Q6PE62_MOUSE Igfbp3 protein OS=Mus musculus GN=Igfbp3 PE=2 SV=1;>sp|P47878|IBP3_MOUSE Insulin-like growth factor-binding protein 3 OS=Mus musculus GN=Igfbp3 PE=2 SV=1	17	1	2	85	22	7	18.9077	2.83498	2.7155	47.2517	25.3438	5.20558	2.77327	0.011047	-6.81302	0.00847777
Hspa4	>tr|Q3U2G2|Q3U2G2_MOUSE Heat shock 70 kDa protein 4 OS=Mus musculus GN=Hspa4 PE=2 SV=1;>sp|Q61316|HSP74_MOUSE Heat shock 70 kDa protein 4 OS=Mus musculus GN=Hspa4 PE=1 SV=1	35	2	14	179	50	65	38.9277	5.66996	19.0085	99.5066	57.5996	48.3375	2.8603	0.00483388	-3.1548	0.0277912
Cse1l	>sp|Q9ERK4|XPO2_MOUSE Exportin-2 OS=Mus musculus GN=Cse1l PE=2 SV=1;>tr|E9Q1T9|E9Q1T9_MOUSE Exportin-2 OS=Mus musculus GN=Cse1l PE=4 SV=1;>tr|F6ZEW4|F6ZEW4_MOUSE Exportin-2 (Fragment) OS=Mus musculus GN=Cse1l PE=4 SV=1	19	1	6	36	6	2	21.1322	2.83498	8.14649	20.0125	6.91196	1.48731	-1.19362	0.478194	-3.8487	0.0207859
Mdh1	>sp|P14152|MDHC_MOUSE Malate dehydrogenase, cytoplasmic OS=Mus musculus GN=Mdh1 PE=1 SV=3	16	4	7	50	22	26	17.7955	11.3399	9.50423	27.7951	25.3438	19.335	1.78564	0.0170832	-1.70748	0.143519
Lcn2	>sp|P11672|NGAL_MOUSE Neutrophil gelatinase-associated lipocalin OS=Mus musculus GN=Lcn2 PE=1 SV=1	7	1	12	30	29	44	7.78554	2.83498	16.293	16.6771	33.4078	32.7208	2.5636	0.0185059	1.22843	0.516069
Cxcl5	>sp|P50228|CXCL5_MOUSE C-X-C motif chemokine 5 OS=Mus musculus GN=Cxcl5 PE=1 SV=2	11	0	8	20	14	35	12.2344	0	10.862	11.1181	16.1279	26.0279	2.20652	0.128445	-2.25271	0.268134
Hspa1a	>sp|Q61696|HS71A_MOUSE Heat shock 70 kDa protein 1A OS=Mus musculus GN=Hspa1a PE=1 SV=2	135	36	47	103	19	23	150.15	102.059	63.8141	57.258	21.8879	17.1041	-3.20686	0.00113945	-1.81041	0.028521
Ywhag	>sp|P61982|1433G_MOUSE 14-3-3 protein gamma OS=Mus musculus GN=Ywhag PE=1 SV=2	15	12	19	27	23	29	16.6833	34.0197	25.7972	15.0094	26.4958	21.566	-1.18948	0.354255	1.79272	0.0826841
Prdx6	>tr|Q6GT24|Q6GT24_MOUSE Peroxiredoxin 6 OS=Mus musculus GN=Prdx6 PE=2 SV=1;>sp|O08709|PRDX6_MOUSE Peroxiredoxin-6 OS=Mus musculus GN=Prdx6 PE=1 SV=3;>tr|D3Z0Y2|D3Z0Y2_MOUSE Peroxiredoxin-6 OS=Mus musculus GN=Prdx6 PE=4 SV=1	40	10	32	79	58	55	44.4888	28.3498	43.4479	43.9163	66.8156	40.901	1.20781	0.355091	-1.23928	0.517347
Sema3c	>sp|Q62181|SEM3C_MOUSE Semaphorin-3C OS=Mus musculus GN=Sema3c PE=1 SV=2	3	2	42	56	49	160	3.33666	5.66996	57.0254	31.1306	56.4476	118.985	4.33237	0.00490562	9.39492	0.339749
Fasn	>sp|P19096|FAS_MOUSE Fatty acid synthase OS=Mus musculus GN=Fasn PE=1 SV=2	137	19	34	189	46	55	152.374	53.8646	46.1634	105.066	52.9917	40.901	-1.32422	0.0832133	-3.04663	0.00104561
Hnrnpa1	>tr|Q5EBP8|Q5EBP8_MOUSE Heterogeneous nuclear ribonucleoprotein A1 OS=Mus musculus GN=Hnrnpa1 PE=2 SV=1;>sp|P49312|ROA1_MOUSE Heterogeneous nuclear ribonucleoprotein A1 OS=Mus musculus GN=Hnrnpa1 PE=1 SV=2;>tr|J3QK72|J3QK72_MOUSE Uncharacterized protein O	2	2	6	78	23	51	2.22444	5.66996	8.14649	43.3604	26.4958	37.9264	7.33353	0.000751383	3.1056	0.0964019
Fscn1	>sp|Q61553|FSCN1_MOUSE Fascin OS=Mus musculus GN=Fscn1 PE=1 SV=4	45	11	31	90	50	83	50.0499	31.1848	42.0902	50.0312	57.5996	61.7233	1.28747	0.10122	-1.36609	0.223611
Arhgdia	>sp|Q99PT1|GDIR1_MOUSE Rho GDP-dissociation inhibitor 1 OS=Mus musculus GN=Arhgdia PE=1 SV=3	24	14	17	77	44	45	26.6933	39.6897	23.0817	42.8045	50.6877	33.4645	1.47063	0.0273609	1.17579	0.813324
Lgals1	>sp|P16045|LEG1_MOUSE Galectin-1 OS=Mus musculus GN=Lgals1 PE=1 SV=3	7	11	17	43	40	56	7.78554	31.1848	23.0817	23.9038	46.0797	41.6447	1.95027	0.0144326	3.48508	0.0129547
B2m	>sp|P01887|B2MG_MOUSE Beta-2-microglobulin OS=Mus musculus GN=B2m PE=1 SV=2	2	2	17	17	18	28	2.22444	5.66996	23.0817	9.45035	20.7359	20.8223	1.91012	0.139933	6.46267	0.110606
Lama3	>tr|E9PUR4|E9PUR4_MOUSE Laminin subunit alpha-3 OS=Mus musculus GN=Lama3 PE=4 SV=1;>sp|Q61789|LAMA3_MOUSE Laminin subunit alpha-3 OS=Mus musculus GN=Lama3 PE=1 SV=3;>sp|Q61789-2|LAMA3_MOUSE Isoform A of Laminin subunit alpha-3 OS=Mus musculus GN=Lama3	11	35	20	76	163	93	12.2344	99.2242	27.155	42.2486	187.775	69.1599	2.34185	0.00356423	5.1649	0.172425
Sptbn1	>sp|Q62261|SPTB2_MOUSE Spectrin beta chain, non-erythrocytic 1 OS=Mus musculus GN=Sptbn1 PE=1 SV=2	43	2	12	233	43	73	47.8255	5.66996	16.293	129.525	49.5357	54.2868	3.05599	0.00164366	-4.35511	0.00906605
St14	>sp|P56677|ST14_MOUSE Suppressor of tumorigenicity 14 protein homolog OS=Mus musculus GN=St14 PE=1 SV=2	16	1	28	92	63	57	17.7955	2.83498	38.0169	51.1431	72.5755	42.3883	2.90121	0.0370708	1.14781	0.790493
Ptprk	>sp|P35822|PTPRK_MOUSE Receptor-type tyrosine-protein phosphatase kappa OS=Mus musculus GN=Ptprk PE=1 SV=1	3	2	34	35	36	88	3.33666	5.66996	46.1634	19.4566	41.4717	65.4416	3.02002	0.0274607	7.76725	0.307557
Anxa3	>sp|O35639|ANXA3_MOUSE Annexin A3 OS=Mus musculus GN=Anxa3 PE=1 SV=4	71	35	84	27	26	46	78.9677	99.2242	114.051	15.0094	29.9518	34.2081	-3.85698	0.000495407	1.3504	0.0477995
Taldo1	>sp|Q93092|TALDO_MOUSE Transaldolase OS=Mus musculus GN=Taldo1 PE=1 SV=2	11	1	12	63	23	43	12.2344	2.83498	16.293	35.0219	26.4958	31.9771	2.69655	0.007629	-1.27922	0.951745
Cd44	>tr|A2APM2|A2APM2_MOUSE CD44 antigen OS=Mus musculus GN=Cd44 PE=4 SV=1;>sp|P15379|CD44_MOUSE CD44 antigen OS=Mus musculus GN=Cd44 PE=1 SV=3;>sp|P15379-7|CD44_MOUSE Isoform 2 of CD44 antigen OS=Mus musculus GN=Cd44;>sp|P15379-8|CD44_MOUSE Isoform 3 of CD44	29	18	28	24	22	16	32.2544	51.0296	38.0169	13.3417	25.3438	11.8985	-2.49804	0.003015	1.38038	0.251182
Wdr1	>sp|O88342|WDR1_MOUSE WD repeat-containing protein 1 OS=Mus musculus GN=Wdr1 PE=1 SV=3	26	14	42	68	63	62	28.9177	39.6897	57.0254	37.8014	72.5755	46.1066	1.1939	0.359917	1.67225	0.0477147
Spp1	>sp|P10923|OSTP_MOUSE Osteopontin OS=Mus musculus GN=Spp1 PE=1 SV=1	0	0	1	58	10	25	0	0	1.35775	32.2424	11.5199	18.5914	46.7821	1.308e-05	100	0.272593
Tagln2	>sp|Q9WVA4|TAGL2_MOUSE Transgelin-2 OS=Mus musculus GN=Tagln2 PE=1 SV=4	24	11	32	73	24	79	26.6933	31.1848	43.4479	40.5809	27.6478	58.7487	1.33174	0.0819476	1.39797	0.128744
D17H6S56E-5	>tr|Q91UZ6|Q91UZ6_MOUSE DNA segment, Chr 17, human D6S56E 5, isoform CRA_c OS=Mus musculus GN=D17H6S56E-5 PE=2 SV=1	25	13	21	49	61	50	27.8055	36.8547	28.5127	27.2392	70.2715	37.1827	1.30663	0.125417	1.17544	0.659676
Prdx4	>sp|O08807|PRDX4_MOUSE Peroxiredoxin-4 OS=Mus musculus GN=Prdx4 PE=1 SV=1;>tr|B1AZS9|B1AZS9_MOUSE Peroxiredoxin 4 (Fragment) OS=Mus musculus GN=Prdx4 PE=4 SV=1	23	7	12	46	31	25	25.5811	19.8448	16.293	25.5715	35.7118	18.5914	1.17977	0.362593	-1.41575	0.21519
Eef1g	>sp|Q9D8N0|EF1G_MOUSE Elongation factor 1-gamma OS=Mus musculus GN=Eef1g PE=1 SV=3	60	10	32	121	44	75	66.7332	28.3498	43.4479	67.2642	50.6877	55.7741	1.17359	0.171767	-1.85892	0.0255004
Tgfbi	>sp|P82198|BGH3_MOUSE Transforming growth factor-beta-induced protein ig-h3 OS=Mus musculus GN=Tgfbi PE=2 SV=1	31	0	0	103	14	0	34.4788	0	0	57.258	16.1279	0	1.84075	0.0754449	-100	0.00343851
Pebp1	>sp|P70296|PEBP1_MOUSE Phosphatidylethanolamine-binding protein 1 OS=Mus musculus GN=Pebp1 PE=1 SV=3;>tr|D3Z1V4|D3Z1V4_MOUSE Hippocampal cholinergic neurostimulating peptide OS=Mus musculus GN=Pebp1 PE=4 SV=1;>tr|D6RHS6|D6RHS6_MOUSE Hippocampal cholinergi	3	1	7	77	11	42	3.33666	2.83498	9.50423	42.8045	12.6719	31.2335	5.68816	0.00312148	1.84904	0.228768
Neo1	>tr|E9QK04|E9QK04_MOUSE Neogenin OS=Mus musculus GN=Neo1 PE=4 SV=1;>sp|P97798|NEO1_MOUSE Neogenin OS=Mus musculus GN=Neo1 PE=1 SV=1;>sp|P97798-4|NEO1_MOUSE Isoform 4 of Neogenin OS=Mus musculus GN=Neo1;>sp|P97798-2|NEO1_MOUSE Isoform 2 of Neogenin OS=Mus	9	4	4	96	42	28	10.01	11.3399	5.43099	53.3667	48.3837	20.8223	4.72826	0.000737782	-1.19373	0.523477
Lgals3	>sp|P16110|LEG3_MOUSE Galectin-3 OS=Mus musculus GN=Lgals3 PE=1 SV=3;>tr|Q8C253|Q8C253_MOUSE Galectin-3 OS=Mus musculus GN=Lgals3 PE=2 SV=1	15	12	29	48	34	60	16.6833	34.0197	39.3747	26.6833	39.1677	44.6193	1.2624	0.134071	2.19964	0.0187938
Gpi	>sp|P06745|G6PI_MOUSE Glucose-6-phosphate isomerase OS=Mus musculus GN=Gpi PE=1 SV=4	2	2	9	49	53	43	2.22444	5.66996	12.2197	27.2392	61.0556	31.9771	5.63219	0.00179303	4.02116	0.0521655
Cd9	>sp|P40240|CD9_MOUSE CD9 antigen OS=Mus musculus GN=Cd9 PE=1 SV=2	28	28	32	7	12	7	31.1422	79.3794	43.4479	3.89132	13.8239	5.20558	-7.08841	4.6473e-05	1.97204	0.115698
Lamc1	>tr|F8VQJ3|F8VQJ3_MOUSE Laminin subunit gamma-1 OS=Mus musculus GN=Lamc1 PE=4 SV=1	33	15	24	118	89	77	36.7033	42.5247	32.5859	65.5965	102.527	57.2614	1.91239	0.00323938	1.02321	0.91648
Prdx2	>sp|Q61171|PRDX2_MOUSE Peroxiredoxin-2 OS=Mus musculus GN=Prdx2 PE=1 SV=3;>tr|D3Z4A4|D3Z4A4_MOUSE Peroxiredoxin-2 (Fragment) OS=Mus musculus GN=Prdx2 PE=4 SV=1	14	7	17	44	16	32	15.5711	19.8448	23.0817	24.4597	18.4319	23.7969	1.21023	0.316877	1.37841	0.295514
Ptgfrn	>sp|Q9WV91|FPRP_MOUSE Prostaglandin F2 receptor negative regulator OS=Mus musculus GN=Ptgfrn PE=1 SV=2	61	100	101	6	39	16	67.8454	283.498	137.133	3.33542	44.9277	11.8985	-9.9202	1.50468e-05	3.09992	0.078806
Aplp2	>tr|Q60709|Q60709_MOUSE Amyloid-like protein 2 OS=Mus musculus GN=Aplp2 PE=2 SV=1;>sp|Q06335|APLP2_MOUSE Amyloid-like protein 2 OS=Mus musculus GN=Aplp2 PE=1 SV=4;>sp|Q06335-2|APLP2_MOUSE Isoform 2 of Amyloid-like protein 2 OS=Mus musculus GN=Aplp2	3	1	5	67	86	77	3.33666	2.83498	6.78874	37.2455	99.0714	57.2614	12.3162	1.27996e-05	1.44212	0.468026
Capg	>tr|Q99LB4|Q99LB4_MOUSE Capping protein (Actin filament), gelsolin-like OS=Mus musculus GN=Capg PE=1 SV=1;>sp|P24452|CAPG_MOUSE Macrophage-capping protein OS=Mus musculus GN=Capg PE=1 SV=2;>tr|D3YTL5|D3YTL5_MOUSE Macrophage-capping protein (Fragment) OS=M	21	14	12	65	23	29	23.3566	39.6897	16.293	36.1337	26.4958	21.566	1.19293	0.446271	1.19843	0.912392
Pabpc1	>sp|P29341|PABP1_MOUSE Polyadenylate-binding protein 1 OS=Mus musculus GN=Pabpc1 PE=1 SV=2	29	97	15	81	39	34	32.2544	274.993	20.3662	45.0281	44.9277	25.2843	-1.42549	0.463419	4.57859	0.624703
Adh7	>sp|Q64437|ADH7_MOUSE Alcohol dehydrogenase class 4 mu/sigma chain OS=Mus musculus GN=Adh7 PE=2 SV=2	20	0	4	68	1	5	22.2444	0	5.43099	37.8014	1.15199	3.71827	1.55123	0.18135	-8.19166	0.0157858
Crisp1	>sp|Q03401|CRIS1_MOUSE Cysteine-rich secretory protein 1 OS=Mus musculus GN=Crisp1 PE=2 SV=1	2	0	0	52	0	0	2.22444	0	0	28.9069	0	0	9.12967	0.0373452	-100	0.0747841
Ywhaq	>tr|F6VW30|F6VW30_MOUSE 14-3-3 protein theta (Fragment) OS=Mus musculus GN=Ywhaq PE=3 SV=1;>tr|F6YY69|F6YY69_MOUSE 14-3-3 protein theta (Fragment) OS=Mus musculus GN=Ywhaq PE=4 SV=1;>sp|P68254|1433T_MOUSE 14-3-3 protein theta OS=Mus musculus GN=Ywhaq PE=1	22	13	18	47	31	44	24.4689	36.8547	24.4395	26.1274	35.7118	32.7208	1.13118	0.45086	1.25249	0.586174
Npc2	>sp|Q9Z0J0|NPC2_MOUSE Epididymal secretory protein E1 OS=Mus musculus GN=Npc2 PE=2 SV=1	3	0	1	24	30	33	3.33666	0	1.35775	13.3417	34.5598	24.5406	10.6206	0.000320451	-4.91499	0.22581
Ltbp1	>sp|Q8CG19|LTBP1_MOUSE Latent-transforming growth factor beta-binding protein 1 OS=Mus musculus GN=Ltbp1 PE=2 SV=2;>sp|Q8CG19-2|LTBP1_MOUSE Isoform Short of Latent-transforming growth factor beta-binding protein 1 OS=Mus musculus GN=Ltbp1;>tr|B1B1E2|B1B1E	0	1	20	32	45	168	0	2.83498	27.155	17.7889	51.8397	124.934	9.5113	0.000159546	100	0.05543
Prkcsh	>sp|O08795-2|GLU2B_MOUSE Isoform 2 of Glucosidase 2 subunit beta OS=Mus musculus GN=Prkcsh;>sp|O08795|GLU2B_MOUSE Glucosidase 2 subunit beta OS=Mus musculus GN=Prkcsh PE=1 SV=1	7	0	6	57	24	33	7.78554	0	8.14649	31.6865	27.6478	24.5406	4.35288	0.00233905	-1.91139	0.533147
Bmp1	>sp|P98063|BMP1_MOUSE Bone morphogenetic protein 1 OS=Mus musculus GN=Bmp1 PE=2 SV=2	5	0	8	49	98	138	5.5611	0	10.862	27.2392	112.895	102.624	10.7526	5.48013e-05	-1.02396	0.784883
Vcl	>sp|Q64727|VINC_MOUSE Vinculin OS=Mus musculus GN=Vcl PE=1 SV=4	30	11	32	93	69	61	33.3666	31.1848	43.4479	51.699	79.4875	45.3629	1.52327	0.0774929	1.11837	0.477361
Vcan	>tr|E9PYH0|E9PYH0_MOUSE Versican core protein OS=Mus musculus GN=Vcan PE=4 SV=1;>sp|Q62059|CSPG2_MOUSE Versican core protein OS=Mus musculus GN=Vcan PE=1 SV=2;>tr|E9QMK2|E9QMK2_MOUSE Versican core protein OS=Mus musculus GN=Vcan PE=4 SV=1;>sp|Q62059-3|CSP	0	0	25	21	14	102	0	0	33.9437	11.674	16.1279	75.8528	6.08684	0.00280176	100	0.224335
Ptx3	>sp|P48759|PTX3_MOUSE Pentraxin-related protein PTX3 OS=Mus musculus GN=Ptx3 PE=1 SV=2	0	0	33	0	0	91	0	0	44.8057	0	0	67.6726	1.49798	0.118703	100	0.227857
Lfng	>sp|O09010|LFNG_MOUSE Beta-1,3-N-acetylglucosaminyltransferase lunatic fringe OS=Mus musculus GN=Lfng PE=1 SV=1	8	0	6	45	5	45	8.89776	0	8.14649	25.0156	5.75996	33.4645	3.51262	0.00424663	-2.18444	0.371318
Dag1	>sp|Q62165|DAG1_MOUSE Dystroglycan OS=Mus musculus GN=Dag1 PE=1 SV=4	20	1	6	66	21	41	22.2444	2.83498	8.14649	36.6896	24.1918	30.4898	2.6793	0.0202448	-4.05126	0.0179464
Ddb1	>sp|Q3U1J4|DDB1_MOUSE DNA damage-binding protein 1 OS=Mus musculus GN=Ddb1 PE=1 SV=2	5	3	2	104	59	47	5.5611	8.50494	2.7155	57.8139	67.9676	34.9518	10.1611	2.42039e-05	1.00883	0.761784
Serpinb6a	>tr|F8WIV2|F8WIV2_MOUSE Protein Serpinb6a OS=Mus musculus GN=Serpinb6a PE=3 SV=1;>sp|Q60854|SPB6_MOUSE Serpin B6 OS=Mus musculus GN=Serpinb6 PE=2 SV=1;>tr|E9Q096|E9Q096_MOUSE Protein Serpinb6a (Fragment) OS=Mus musculus GN=Serpinb6a PE=3 SV=1	11	12	17	67	53	49	12.2344	34.0197	23.0817	37.2455	61.0556	36.4391	2.04733	0.0135097	2.33364	0.0375908
Sdc4	>sp|O35988|SDC4_MOUSE Syndecan-4 OS=Mus musculus GN=Sdc4 PE=1 SV=1	15	1	7	36	8	31	16.6833	2.83498	9.50423	20.0125	9.21594	23.0533	1.65998	0.0639351	-2.70411	0.0647666
Rnase4	>sp|Q9JJH1|RNAS4_MOUSE Ribonuclease 4 OS=Mus musculus GN=Rnase4 PE=2 SV=1;>tr|Q8C7E4|Q8C7E4_MOUSE Ribonuclease 4 OS=Mus musculus GN=Rnase4 PE=2 SV=1	1	0	3	35	4	26	1.11222	0	4.07324	19.4566	4.60797	19.335	8.35868	0.00140824	1.83113	0.402916
Slc3a2	>sp|P10852|4F2_MOUSE 4F2 cell-surface antigen heavy chain OS=Mus musculus GN=Slc3a2 PE=1 SV=1	64	47	44	15	15	11	71.1821	133.244	59.7409	8.33854	17.2799	8.1802	-7.90335	9.07078e-06	1.35557	0.60772
Sema3e	>sp|P70275|SEM3E_MOUSE Semaphorin-3E OS=Mus musculus GN=Sema3e PE=1 SV=3	1	0	3	62	70	56	1.11222	0	4.07324	34.466	80.6395	41.6447	22.7151	2.70292e-06	1.83113	0.402916
Ltbp4	>sp|Q8K4G1-3|LTBP4_MOUSE Isoform 3 of Latent-transforming growth factor beta-binding protein 4 OS=Mus musculus GN=Ltbp4;>tr|E9QPS5|E9QPS5_MOUSE Latent-transforming growth factor beta-binding protein 4 OS=Mus musculus GN=Ltbp4 PE=4 SV=1;>sp|Q8K4G1-2|LTBP4_	2	0	2	149	10	40	2.22444	0	2.7155	82.8295	11.5199	29.7462	25.1237	1.23123e-05	-1.63833	0.84797
Ctsz	>sp|Q9WUU7|CATZ_MOUSE Cathepsin Z OS=Mus musculus GN=Ctsz PE=2 SV=1	5	0	4	25	37	52	5.5611	0	5.43099	13.8976	42.6237	38.67	6.30385	0.00186228	-2.04791	0.534437
Krt76	>sp|Q3UV17|K22O_MOUSE Keratin, type II cytoskeletal 2 oral OS=Mus musculus GN=Krt76 PE=2 SV=1	11	9	10	10	10	9	12.2344	25.5148	13.5775	5.55903	11.5199	6.69289	-2.14826	0.0134269	1.59763	0.342578
Ywhab	>sp|Q9CQV8|1433B_MOUSE 14-3-3 protein beta/alpha OS=Mus musculus GN=Ywhab PE=1 SV=3;>sp|Q9CQV8-2|1433B_MOUSE Isoform Short of 14-3-3 protein beta/alpha OS=Mus musculus GN=Ywhab;>tr|A2A5N1|A2A5N1_MOUSE 14-3-3 protein beta/alpha (Fragment) OS=Mus musculus G	11	7	14	30	17	22	12.2344	19.8448	19.0085	16.6771	19.5839	16.3604	1.06257	0.776108	1.58787	0.212472
Psma6	>sp|Q9QUM9|PSA6_MOUSE Proteasome subunit alpha type-6 OS=Mus musculus GN=Psma6 PE=1 SV=1;>tr|E0CXB1|E0CXB1_MOUSE Proteasome subunit alpha type-6 OS=Mus musculus GN=Psma6 PE=4 SV=1	19	7	15	49	34	39	21.1322	19.8448	20.3662	27.2392	39.1677	29.0025	1.46002	0.03981	-1.05106	0.885152
Hnrnpab	>tr|Q20BD0|Q20BD0_MOUSE Heterogeneous nuclear ribonucleoprotein A/B OS=Mus musculus GN=Hnrnpab PE=2 SV=1;>tr|Q80XR6|Q80XR6_MOUSE Heterogeneous nuclear ribonucleoprotein A/B OS=Mus musculus GN=Hnrnpab PE=2 SV=1;>sp|Q99020|ROAA_MOUSE Heterogeneous nuclear r	12	2	12	53	11	24	13.3466	5.66996	16.293	29.4628	12.6719	17.8477	1.70411	0.0711579	-1.21538	0.923678
Plod1	>sp|Q9R0E2|PLOD1_MOUSE Procollagen-lysine,2-oxoglutarate 5-dioxygenase 1 OS=Mus musculus GN=Plod1 PE=1 SV=1	17	3	17	77	43	55	18.9077	8.50494	23.0817	42.8045	49.5357	40.901	2.34057	0.0118499	-1.1972	0.929157
Col18a1	>tr|E9QPX1|E9QPX1_MOUSE Endostatin OS=Mus musculus GN=Col18a1 PE=4 SV=1;>sp|P39061|COIA1_MOUSE Collagen alpha-1(XVIII) chain OS=Mus musculus GN=Col18a1 PE=1 SV=4;>sp|P39061-1|COIA1_MOUSE Isoform 2 of Collagen alpha-1(XVIII) chain OS=Mus musculus GN=Col18a	18	6	17	57	30	82	20.02	17.0099	23.0817	31.6865	34.5598	60.9797	2.08308	0.0104961	1.00129	0.865376
Lamb3	>sp|Q61087|LAMB3_MOUSE Laminin subunit beta-3 OS=Mus musculus GN=Lamb3 PE=2 SV=2	34	20	27	112	126	102	37.8155	56.6996	36.6592	62.2611	145.151	75.8528	2.01777	0.00360122	1.2344	0.556267
Scpep1	>sp|Q920A5|RISC_MOUSE Retinoid-inducible serine carboxypeptidase OS=Mus musculus GN=Scpep1 PE=2 SV=2	8	11	3	16	105	15	8.89776	31.1848	4.07324	8.89444	120.959	11.1548	2.2825	0.0771318	1.98128	0.804029
Ptk7	>sp|Q8BKG3|PTK7_MOUSE Inactive tyrosine-protein kinase 7 OS=Mus musculus GN=Ptk7 PE=1 SV=1	16	11	46	67	45	45	17.7955	31.1848	62.4564	37.2455	51.8397	33.4645	1.18937	0.611153	2.63103	0.0645605
Sod1	>sp|P08228|SODC_MOUSE Superoxide dismutase [Cu-Zn] OS=Mus musculus GN=Sod1 PE=1 SV=2	8	2	7	33	17	27	8.89776	5.66996	9.50423	18.3448	19.5839	20.0787	2.25243	0.0104229	-1.17275	0.878931
Lamc2	>tr|G5E874|G5E874_MOUSE Laminin subunit gamma-2 OS=Mus musculus GN=Lamc2 PE=4 SV=1;>sp|Q61092|LAMC2_MOUSE Laminin subunit gamma-2 OS=Mus musculus GN=Lamc2 PE=1 SV=2	20	22	20	83	134	89	22.2444	62.3695	27.155	46.1399	154.367	66.1853	2.3347	0.00124315	2.01229	0.234327
Ctsa	>tr|G3X8T3|G3X8T3_MOUSE Lysosomal protective protein OS=Mus musculus GN=Ctsa PE=4 SV=1;>sp|P16675|PPGB_MOUSE Lysosomal protective protein OS=Mus musculus GN=Ctsa PE=1 SV=1	15	0	2	65	74	58	16.6833	0	2.7155	36.1337	85.2474	43.132	6.6698	0.000348325	-12.2875	0.0111603
Cx3cl1	>sp|O35188|X3CL1_MOUSE Fractalkine OS=Mus musculus GN=Cx3cl1 PE=2 SV=3	2	0	9	31	11	42	2.22444	0	12.2197	17.233	12.6719	31.2335	4.19621	0.00528129	2.7467	0.700791
Psma7	>sp|Q9Z2U0|PSA7_MOUSE Proteasome subunit alpha type-7 OS=Mus musculus GN=Psma7 PE=1 SV=1	17	6	9	39	15	31	18.9077	17.0099	12.2197	21.6802	17.2799	23.0533	1.32305	0.172209	-1.29374	0.370103
Grn	>tr|Q3U9N4|Q3U9N4_MOUSE Granulin OS=Mus musculus GN=Grn PE=2 SV=1;>sp|P28798|GRN_MOUSE Granulins OS=Mus musculus GN=Grn PE=1 SV=2;>tr|H3BJE0|H3BJE0_MOUSE Granulin-5 (Fragment) OS=Mus musculus GN=Grn PE=4 SV=1	2	6	2	60	89	37	2.22444	17.0099	2.7155	33.3542	102.527	27.5152	8.62426	7.16935e-05	4.43378	0.342808
Gsn	>sp|P13020|GELS_MOUSE Gelsolin OS=Mus musculus GN=Gsn PE=1 SV=3;>sp|P13020-2|GELS_MOUSE Isoform 2 of Gelsolin OS=Mus musculus GN=Gsn	13	11	34	61	52	64	14.4589	31.1848	46.1634	33.9101	59.9036	47.5939	1.57945	0.0796597	2.67477	0.0159581
Ppic	>sp|P30412|PPIC_MOUSE Peptidyl-prolyl cis-trans isomerase C OS=Mus musculus GN=Ppic PE=1 SV=1	4	1	2	66	18	43	4.44888	2.83498	2.7155	36.6896	20.7359	31.9771	9.11531	0.000133739	-1.60306	0.527314
Ahnak	>tr|E9Q616|E9Q616_MOUSE Protein Ahnak OS=Mus musculus GN=Ahnak PE=4 SV=1	53	14	97	32	0	207	58.9477	39.6897	131.702	17.7889	0	153.936	-3.68677	0.015857	1.45376	0.691971
Psmb5	>sp|O55234|PSB5_MOUSE Proteasome subunit beta type-5 OS=Mus musculus GN=Psmb5 PE=1 SV=3	10	6	20	45	30	43	11.1222	17.0099	27.155	25.0156	34.5598	31.9771	1.62623	0.04251	1.98543	0.0613511
Clic1	>sp|Q9Z1Q5|CLIC1_MOUSE Chloride intracellular channel protein 1 OS=Mus musculus GN=Clic1 PE=1 SV=3	25	16	20	45	16	27	27.8055	45.3597	27.155	25.0156	18.4319	20.0787	-1.40711	0.0863551	1.30396	0.504639
Psma1	>sp|Q9R1P4|PSA1_MOUSE Proteasome subunit alpha type-1 OS=Mus musculus GN=Psma1 PE=1 SV=1	21	7	16	56	40	47	23.3566	19.8448	21.724	31.1306	46.0797	34.9518	1.5959	0.0209791	-1.12376	0.73834
Cap1	>sp|P40124|CAP1_MOUSE Adenylyl cyclase-associated protein 1 OS=Mus musculus GN=Cap1 PE=1 SV=4	23	7	22	71	30	47	25.5811	19.8448	29.8704	39.4691	34.5598	34.9518	1.41671	0.044001	-1.0291	0.886072
Cntn2	>sp|Q61330|CNTN2_MOUSE Contactin-2 OS=Mus musculus GN=Cntn2 PE=2 SV=2	0	15	0	0	186	0	0	42.5247	0	0	214.271	0	4.81038	0.0309137	100	0.258469
Anxa6	>tr|F8WIT2|F8WIT2_MOUSE Annexin OS=Mus musculus GN=Anxa6 PE=3 SV=1;>sp|P14824|ANXA6_MOUSE Annexin A6 OS=Mus musculus GN=Anxa6 PE=1 SV=3	115	33	108	0	3	0	127.905	93.5543	146.637	0	3.45598	0	-100	2.62962e-11	-1.06503	0.9045
Vcp	>sp|Q01853|TERA_MOUSE Transitional endoplasmic reticulum ATPase OS=Mus musculus GN=Vcp PE=1 SV=4	51	15	39	67	38	57	56.7232	42.5247	52.9522	37.2455	43.7757	42.3883	-1.3057	0.0842178	-1.18821	0.49028
Ywhah	>sp|P68510|1433F_MOUSE 14-3-3 protein eta OS=Mus musculus GN=Ywhah PE=1 SV=2	10	16	15	36	26	27	11.1222	45.3597	20.3662	20.0125	29.9518	20.0787	1.04865	0.836717	2.95471	0.0927196
Spink5	>tr|Q148R4|Q148R4_MOUSE Protein Spink5 OS=Mus musculus GN=Spink5 PE=2 SV=1	3	0	0	161	0	0	3.33666	0	0	89.5003	0	0	20.4757	0.00973399	-100	0.0368624
Actc1	>sp|P68033|ACTC_MOUSE Actin, alpha cardiac muscle 1 OS=Mus musculus GN=Actc1 PE=1 SV=1;>sp|P68134|ACTS_MOUSE Actin, alpha skeletal muscle OS=Mus musculus GN=Acta1 PE=1 SV=1;>sp|P62737|ACTA_MOUSE Actin, aortic smooth muscle OS=Mus musculus GN=Acta2 PE=1 SV	4	2	0	9	3	9	4.44888	5.66996	0	5.00312	3.45598	6.69289	1.85556	0.329819	-1.56928	0.332747
Sorl1	>sp|O88307|SORL_MOUSE Sortilin-related receptor OS=Mus musculus GN=Sorl1 PE=2 SV=3	19	0	2	125	29	44	21.1322	0	2.7155	69.4878	33.4078	32.7208	6.93393	0.000745184	-15.5642	0.00763332
Man2a1	>sp|P27046|MA2A1_MOUSE Alpha-mannosidase 2 OS=Mus musculus GN=Man2a1 PE=1 SV=2	7	0	10	64	28	83	7.78554	0	13.5775	35.5778	32.2558	61.7233	5.23967	0.000453366	-1.14683	0.720479
Rac1	>tr|Q3TLP8|Q3TLP8_MOUSE RAS-related C3 botulinum substrate 1, isoform CRA_a OS=Mus musculus GN=Rac1 PE=2 SV=1;>sp|P63001|RAC1_MOUSE Ras-related C3 botulinum toxin substrate 1 OS=Mus musculus GN=Rac1 PE=1 SV=1;>sp|P60764|RAC3_MOUSE Ras-related C3 botulinum	28	37	56	17	13	16	31.1422	104.894	76.0339	9.45035	14.9759	11.8985	-5.38263	0.000409904	2.90487	0.00621968
Pgd	>sp|Q9DCD0|6PGD_MOUSE 6-phosphogluconate dehydrogenase, decarboxylating OS=Mus musculus GN=Pgd PE=2 SV=3	28	2	15	47	25	32	31.1422	5.66996	20.3662	26.1274	28.7998	23.7969	1.36032	0.337163	-2.39222	0.0725278
Tpm1	>tr|E9Q450|E9Q450_MOUSE Tropomyosin alpha-1 chain OS=Mus musculus GN=Tpm1 PE=3 SV=1;>tr|Q8BP43|Q8BP43_MOUSE Tropomyosin 1, alpha, isoform CRA_c OS=Mus musculus GN=Tpm1 PE=2 SV=1;>tr|E9Q448|E9Q448_MOUSE Tropomyosin alpha-1 chain OS=Mus musculus GN=Tpm1 PE=	1	1	7	39	35	55	1.11222	2.83498	9.50423	21.6802	40.3197	40.901	7.43022	0.000352351	5.54711	0.0707232
Tmem132a	>sp|Q922P8|T132A_MOUSE Transmembrane protein 132A OS=Mus musculus GN=Tmem132a PE=2 SV=2;>tr|D3Z4S6|D3Z4S6_MOUSE Transmembrane protein 132A OS=Mus musculus GN=Tmem132a PE=4 SV=1	3	0	22	40	6	89	3.33666	0	29.8704	22.2361	6.91196	66.1853	3.33821	0.0116175	4.4761	0.996889
Psmb1	>sp|O09061|PSB1_MOUSE Proteasome subunit beta type-1 OS=Mus musculus GN=Psmb1 PE=1 SV=1	12	4	12	46	23	42	13.3466	11.3399	16.293	25.5715	26.4958	31.2335	1.97898	0.00866575	1.0352	0.801387
Atp1a1	>sp|Q8VDN2|AT1A1_MOUSE Sodium/potassium-transporting ATPase subunit alpha-1 OS=Mus musculus GN=Atp1a1 PE=1 SV=1	96	75	122	0	2	0	106.773	212.623	165.645	0	2.30399	0	-100	4.56413e-13	1.77137	0.0126856
Lbp	>sp|Q61805|LBP_MOUSE Lipopolysaccharide-binding protein OS=Mus musculus GN=Lbp PE=2 SV=2	28	0	6	48	1	12	31.1422	0	8.14649	26.6833	1.15199	8.92385	-1.09808	0.663541	-7.64555	0.0208016
Igsf8	>sp|Q8R366|IGSF8_MOUSE Immunoglobulin superfamily member 8 OS=Mus musculus GN=Igsf8 PE=1 SV=2	31	18	74	14	12	21	34.4788	51.0296	100.473	7.78264	13.8239	15.6167	-5.17317	0.000338863	2.19704	0.106483
Hnrnpk	>tr|B2M1R6|B2M1R6_MOUSE Heterogeneous nuclear ribonucleoprotein K OS=Mus musculus GN=Hnrnpk PE=2 SV=1;>sp|P61979-3|HNRPK_MOUSE Isoform 3 of Heterogeneous nuclear ribonucleoprotein K OS=Mus musculus GN=Hnrnpk;>sp|P61979-2|HNRPK_MOUSE Isoform 2 of Heterogen	16	3	10	59	14	43	17.7955	8.50494	13.5775	32.7983	16.1279	31.9771	2.02251	0.0102095	-1.61174	0.282799
Rpl10a	>tr|Q5XJF6|Q5XJF6_MOUSE Ribosomal protein OS=Mus musculus GN=Rpl10a PE=2 SV=1;>sp|P53026|RL10A_MOUSE 60S ribosomal protein L10a OS=Mus musculus GN=Rpl10a PE=1 SV=3	20	7	3	50	25	27	22.2444	19.8448	4.07324	27.7951	28.7998	20.0787	1.78356	0.0881482	-1.86005	0.193235
Pcolce	>sp|Q61398|PCOC1_MOUSE Procollagen C-endopeptidase enhancer 1 OS=Mus musculus GN=Pcolce PE=1 SV=2;>tr|D3YUE2|D3YUE2_MOUSE Procollagen C-endopeptidase enhancer 1 OS=Mus musculus GN=Pcolce PE=4 SV=1;>tr|D3YZE3|D3YZE3_MOUSE Procollagen C-endopeptidase enhanc	1	8	0	2	93	9	1.11222	22.6798	0	1.11181	107.135	6.69289	4.85082	0.00950773	10.1957	0.964965
Cant1	>sp|Q8VCF1-3|CANT1_MOUSE Isoform 3 of Soluble calcium-activated nucleotidase 1 OS=Mus musculus GN=Cant1;>sp|Q8VCF1|CANT1_MOUSE Soluble calcium-activated nucleotidase 1 OS=Mus musculus GN=Cant1 PE=2 SV=1	1	0	1	34	9	68	1.11222	0	1.35775	18.9007	10.3679	50.5685	28.9426	1.38215e-05	-1.63833	0.892172
Ctnna1	>sp|P26231|CTNA1_MOUSE Catenin alpha-1 OS=Mus musculus GN=Ctnna1 PE=1 SV=1	76	0	107	53	0	33	84.5288	0	145.279	29.4628	0	24.5406	-3.91529	0.01211	-1.16367	0.307785
Klk6	>tr|Q91Y82|Q91Y82_MOUSE Kallikrein 6, isoform CRA_a OS=Mus musculus GN=Klk6 PE=2 SV=1	0	1	2	14	46	40	0	2.83498	2.7155	7.78264	52.9917	29.7462	15.8804	3.71049e-05	100	0.0573966
Rars	>sp|Q9D0I9|SYRC_MOUSE Arginine--tRNA ligase, cytoplasmic OS=Mus musculus GN=Rars PE=2 SV=2	45	1	17	71	31	30	50.0499	2.83498	23.0817	39.4691	35.7118	22.3096	1.57951	0.367581	-3.86237	0.0624084
Ddx39b	>sp|Q9Z1N5|DX39B_MOUSE Spliceosome RNA helicase Ddx39b OS=Mus musculus GN=Ddx39b PE=1 SV=1	31	1	9	72	16	37	34.4788	2.83498	12.2197	40.025	18.4319	27.5152	1.74946	0.0676468	-4.58047	0.0152164
Ldlr	>sp|P35951|LDLR_MOUSE Low-density lipoprotein receptor OS=Mus musculus GN=Ldlr PE=1 SV=1;>tr|Q6GTJ9|Q6GTJ9_MOUSE Low density lipoprotein receptor OS=Mus musculus GN=Ldlr PE=2 SV=1	4	15	0	38	113	25	4.44888	42.5247	0	21.1243	130.175	18.5914	4.97474	0.00247304	4.77925	0.763787
Ezr	>sp|P26040|EZRI_MOUSE Ezrin OS=Mus musculus GN=Ezr PE=1 SV=3	29	8	38	34	28	45	32.2544	22.6798	51.5944	18.9007	32.2558	33.4645	-1.39959	0.171594	1.15138	0.577414
Eif4a1	>sp|P60843|IF4A1_MOUSE Eukaryotic initiation factor 4A-I OS=Mus musculus GN=Eif4a1 PE=2 SV=1	56	16	21	81	22	29	62.2843	45.3597	28.5127	45.0281	25.3438	21.566	-1.42919	0.0238339	-1.68627	0.0371122
Psma5	>sp|Q9Z2U1|PSA5_MOUSE Proteasome subunit alpha type-5 OS=Mus musculus GN=Psma5 PE=1 SV=1;>tr|D3YX79|D3YX79_MOUSE Proteasome subunit alpha type OS=Mus musculus GN=Gm8394 PE=3 SV=1	10	4	8	24	19	24	11.1222	11.3399	10.862	13.3417	21.8879	17.8477	1.49632	0.0909242	-1.00191	0.982248
Col7a1	>sp|Q63870|CO7A1_MOUSE Collagen alpha-1(VII) chain OS=Mus musculus GN=Col7a1 PE=2 SV=3	9	21	37	41	108	71	10.01	59.5345	50.2367	22.792	124.415	52.7995	1.61413	0.0663092	5.48309	0.0018723
Col4a1	>sp|P02463|CO4A1_MOUSE Collagen alpha-1(IV) chain OS=Mus musculus GN=Col4a1 PE=2 SV=4	5	3	14	17	31	61	5.5611	8.50494	19.0085	9.45035	35.7118	45.3629	2.486	0.00915342	2.47374	0.0772998
Epcam	>sp|Q99JW5|EPCAM_MOUSE Epithelial cell adhesion molecule OS=Mus musculus GN=Epcam PE=2 SV=1	24	21	26	5	4	10	26.6933	59.5345	35.3014	2.77951	4.60797	7.43655	-7.66716	0.000119867	1.7764	0.0990532
Tuba1a	>sp|P68369|TBA1A_MOUSE Tubulin alpha-1A chain OS=Mus musculus GN=Tuba1a PE=1 SV=1;>sp|P68373|TBA1C_MOUSE Tubulin alpha-1C chain OS=Mus musculus GN=Tuba1c PE=1 SV=1;>sp|P05214|TBA3_MOUSE Tubulin alpha-3 chain OS=Mus musculus GN=Tuba3a PE=1 SV=1	63	18	41	63	35	51	70.0699	51.0296	55.6677	35.0219	40.3197	37.9264	-1.65256	0.019687	-1.31343	0.154764
Calu	>sp|O35887|CALU_MOUSE Calumenin OS=Mus musculus GN=Calu PE=1 SV=1;>tr|G3UWV3|G3UWV3_MOUSE Calumenin OS=Mus musculus GN=Calu PE=4 SV=1;>tr|G3UWR0|G3UWR0_MOUSE Calumenin OS=Mus musculus GN=Calu PE=4 SV=1;>tr|G3V004|G3V004_MOUSE Calumenin OS=Mus musculus GN=	0	0	2	54	32	33	0	0	2.7155	30.0187	36.8638	24.5406	28.6333	5.94976e-06	100	0.134363
Ahcy	>sp|P50247|SAHH_MOUSE Adenosylhomocysteinase OS=Mus musculus GN=Ahcy PE=1 SV=3	36	3	15	73	25	31	40.0399	8.50494	20.3662	40.5809	28.7998	23.0533	1.18586	0.288034	-2.7737	0.0220885
Rhoa	>sp|Q9QUI0|RHOA_MOUSE Transforming protein RhoA OS=Mus musculus GN=Rhoa PE=1 SV=1	35	38	73	24	11	18	38.9277	107.729	99.1156	13.3417	12.6719	13.3858	-5.3594	0.000879943	2.65678	0.0021687
Akr1a1	>sp|Q9JII6|AK1A1_MOUSE Alcohol dehydrogenase [NADP(+)] OS=Mus musculus GN=Akr1a1 PE=1 SV=3;>tr|B1AXW3|B1AXW3_MOUSE Alcohol dehydrogenase [NADP(+)] (Fragment) OS=Mus musculus GN=Akr1a1 PE=4 SV=1	8	5	8	47	25	45	8.89776	14.1749	10.862	26.1274	28.7998	33.4645	2.76912	0.00436124	1.40692	0.509122
Gcn1l1	>tr|E9PVA8|E9PVA8_MOUSE Protein Gcn1l1 OS=Mus musculus GN=Gcn1l1 PE=4 SV=1;>tr|Q8BIX2|Q8BIX2_MOUSE Protein Gcn1l1 OS=Mus musculus GN=Gcn1l1 PE=2 SV=1	5	21	0	0	8	0	5.5611	59.5345	0	0	9.21594	0	-7.30863	0.00322699	5.35276	0.736574
Kpnb1	>sp|P70168|IMB1_MOUSE Importin subunit beta-1 OS=Mus musculus GN=Kpnb1 PE=1 SV=2	28	11	16	57	19	15	31.1422	31.1848	21.724	31.6865	21.8879	11.1548	-1.23594	0.21983	-1.1772	0.397403
Sh3gl1	>sp|Q62419|SH3G1_MOUSE Endophilin-A2 OS=Mus musculus GN=Sh3gl1 PE=1 SV=1	12	37	9	1	0	0	13.3466	104.894	12.2197	0.555903	0	0	-100	6.03878e-08	4.38739	0.496786
Uggt1	>sp|Q6P5E4|UGGG1_MOUSE UDP-glucose:glycoprotein glucosyltransferase 1 OS=Mus musculus GN=Uggt1 PE=1 SV=4	12	0	3	88	14	40	13.3466	0	4.07324	48.9194	16.1279	29.7462	4.77464	0.000965372	-6.55333	0.0263401
Psma2	>sp|P49722|PSA2_MOUSE Proteasome subunit alpha type-2 OS=Mus musculus GN=Psma2 PE=1 SV=2;>tr|Q6ZWV8|Q6ZWV8_MOUSE Proteasome subunit alpha type OS=Mus musculus GN=Psma2 PE=2 SV=1	13	1	9	36	24	26	14.4589	2.83498	12.2197	20.0125	27.6478	19.335	1.92105	0.070396	-1.92084	0.277386
Axl	>sp|Q00993|UFO_MOUSE Tyrosine-protein kinase receptor UFO OS=Mus musculus GN=Axl PE=1 SV=2;>tr|Q6PE80|Q6PE80_MOUSE Axl protein OS=Mus musculus GN=Axl PE=2 SV=1	6	3	7	48	36	34	6.67332	8.50494	9.50423	26.6833	41.4717	25.2843	3.58794	0.00231529	1.34934	0.532078
Galnt2	>sp|Q6PB93|GALT2_MOUSE Polypeptide N-acetylgalactosaminyltransferase 2 OS=Mus musculus GN=Galnt2 PE=2 SV=1;>sp|Q6PB93-2|GALT2_MOUSE Isoform 2 of Polypeptide N-acetylgalactosaminyltransferase 2 OS=Mus musculus GN=Galnt2	4	1	4	50	28	52	4.44888	2.83498	5.43099	27.7951	32.2558	38.67	7.21129	0.00017882	-1.07643	0.962766
Met	>tr|F8VQL0|F8VQL0_MOUSE Hepatocyte growth factor receptor OS=Mus musculus GN=Met PE=3 SV=1;>sp|P16056|MET_MOUSE Hepatocyte growth factor receptor OS=Mus musculus GN=Met PE=1 SV=1	16	9	15	38	40	55	17.7955	25.5148	20.3662	21.1243	46.0797	40.901	1.63296	0.030781	1.28912	0.505236
Hnrnpd	>sp|Q60668|HNRPD_MOUSE Heterogeneous nuclear ribonucleoprotein D0 OS=Mus musculus GN=Hnrnpd PE=1 SV=2;>sp|Q60668-3|HNRPD_MOUSE Isoform 3 of Heterogeneous nuclear ribonucleoprotein D0 OS=Mus musculus GN=Hnrnpd;>tr|G3X9W0|G3X9W0_MOUSE Heterogeneous nuclear	12	4	12	51	10	33	13.3466	11.3399	16.293	28.351	11.5199	24.5406	1.69841	0.0512238	1.0352	0.801387
Klk8	>sp|Q61955|KLK8_MOUSE Kallikrein-8 OS=Mus musculus GN=Klk8 PE=1 SV=1	1	0	0	15	21	20	1.11222	0	0	8.33854	24.1918	14.8731	26.9938	8.99044e-05	-100	0.207704
Psma3	>sp|O70435|PSA3_MOUSE Proteasome subunit alpha type-3 OS=Mus musculus GN=Psma3 PE=1 SV=3	20	3	13	31	27	28	22.2444	8.50494	17.6507	17.233	31.1038	20.8223	1.29051	0.399397	-1.70093	0.213922
Ehd1	>sp|Q9WVK4|EHD1_MOUSE EH domain-containing protein 1 OS=Mus musculus GN=Ehd1 PE=1 SV=1	109	53	86	8	3	8	121.232	150.254	116.766	4.44722	3.45598	5.94924	-26.5447	1.58966e-08	1.10128	0.687505
Prss22	>tr|Q7TML0|Q7TML0_MOUSE Brain-specific serine protease 4 OS=Mus musculus GN=Prss22 PE=2 SV=1;>sp|Q9ER10|BSSP4_MOUSE Brain-specific serine protease 4 OS=Mus musculus GN=Prss22 PE=2 SV=1	5	12	10	18	64	38	5.5611	34.0197	13.5775	10.0062	73.7275	28.2589	2.06881	0.0085632	4.27948	0.0759052
Clstn1	>sp|Q9EPL2-2|CSTN1_MOUSE Isoform 2 of Calsyntenin-1 OS=Mus musculus GN=Clstn1	2	0	4	5	6	7	2.22444	0	5.43099	2.77951	6.91196	5.20558	1.49023	0.383378	1.22075	0.55351
Oaf	>sp|Q8QZR4|OAF_MOUSE Out at first protein homolog OS=Mus musculus GN=Oaf PE=2 SV=1	14	2	0	50	20	3	15.5711	5.66996	0	27.7951	23.0399	2.23096	2.17934	0.0232733	-5.49249	0.0513153
Trim47	>sp|Q8C0E3|TRI47_MOUSE Tripartite motif-containing protein 47 OS=Mus musculus GN=Trim47 PE=2 SV=2	49	33	122	1	6	2	54.4988	93.5543	165.645	0.555903	6.91196	1.48731	-36.2378	2.43085e-08	2.37803	0.0627499
Cd109	>sp|Q8R422|CD109_MOUSE CD109 antigen OS=Mus musculus GN=Cd109 PE=2 SV=1	48	0	9	80	0	21	53.3866	0	12.2197	44.4722	0	15.6167	-1.10866	0.534319	-8.73777	0.0303957
Efemp1	>sp|Q8BPB5|FBLN3_MOUSE EGF-containing fibulin-like extracellular matrix protein 1 OS=Mus musculus GN=Efemp1 PE=2 SV=1	15	3	0	62	41	0	16.6833	8.50494	0	34.466	47.2317	0	2.62344	0.0366042	-3.92321	0.100353
Hyou1	>sp|Q9JKR6|HYOU1_MOUSE Hypoxia up-regulated protein 1 OS=Mus musculus GN=Hyou1 PE=1 SV=1	39	0	3	87	6	38	43.3766	0	4.07324	48.3635	6.91196	28.2589	2.78126	0.0685916	-21.2983	0.00401963
Arg1	>sp|Q61176|ARGI1_MOUSE Arginase-1 OS=Mus musculus GN=Arg1 PE=1 SV=1	4	0	0	50	0	4	4.44888	0	0	27.7951	0	2.97462	6.18793	0.0119806	-100	0.0248903
Eif5a	>sp|P63242|IF5A1_MOUSE Eukaryotic translation initiation factor 5A-1 OS=Mus musculus GN=Eif5a PE=1 SV=2	7	4	10	51	11	36	7.78554	11.3399	13.5775	28.351	12.6719	26.7716	2.36061	0.0354472	1.60023	0.267579
Ifitm3	>sp|Q9CQW9|IFM3_MOUSE Interferon-induced transmembrane protein 3 OS=Mus musculus GN=Ifitm3 PE=1 SV=1	43	3	15	11	6	1	47.8255	8.50494	20.3662	6.11493	6.91196	0.743655	-4.87525	0.00644305	-3.31303	0.0125903
Got1	>sp|P05201|AATC_MOUSE Aspartate aminotransferase, cytoplasmic OS=Mus musculus GN=Got1 PE=1 SV=3	3	3	3	35	30	32	3.33666	8.50494	4.07324	19.4566	34.5598	23.7969	5.23737	0.000941545	1.88484	0.468026
Cd81	>sp|P35762|CD81_MOUSE CD81 antigen OS=Mus musculus GN=Cd81 PE=1 SV=2	26	24	25	10	9	10	28.9177	68.0395	33.9437	5.55903	10.3679	7.43655	-5.37576	0.000186269	1.76333	0.224834
Psma4	>sp|Q9R1P0|PSA4_MOUSE Proteasome subunit alpha type-4 OS=Mus musculus GN=Psma4 PE=1 SV=1;>tr|E9PW69|E9PW69_MOUSE Proteasome subunit alpha type (Fragment) OS=Mus musculus GN=Psma4 PE=3 SV=1	13	3	9	29	17	26	14.4589	8.50494	12.2197	16.1212	19.5839	19.335	1.42974	0.114047	-1.39533	0.49679
Actr3	>sp|Q99JY9|ARP3_MOUSE Actin-related protein 3 OS=Mus musculus GN=Actr3 PE=1 SV=3	28	8	20	48	26	30	31.1422	22.6798	27.155	26.6833	29.9518	22.3096	-1.09206	0.597348	-1.24982	0.472938
Sdc1	>sp|P18828|SDC1_MOUSE Syndecan-1 OS=Mus musculus GN=Sdc1 PE=1 SV=1;>sp|P18828-2|SDC1_MOUSE Isoform 2 of Syndecan-1 OS=Mus musculus GN=Sdc1	9	6	7	7	3	7	10.01	17.0099	9.50423	3.89132	3.45598	5.20558	-2.62999	0.0172108	1.32438	0.683566
Ltbp2	>tr|E9QNQ3|E9QNQ3_MOUSE Latent-transforming growth factor beta-binding protein 2 OS=Mus musculus GN=Ltbp2 PE=4 SV=1;>sp|O08999|LTBP2_MOUSE Latent-transforming growth factor beta-binding protein 2 OS=Mus musculus GN=Ltbp2 PE=1 SV=2;>tr|Q0VD84|Q0VD84_MOUSE	0	1	13	0	35	103	0	2.83498	17.6507	0	40.3197	76.5964	4.93345	0.00451498	100	0.0446539
Rplp0	>sp|P14869|RLA0_MOUSE 60S acidic ribosomal protein P0 OS=Mus musculus GN=Rplp0 PE=1 SV=3;>tr|E9Q070|E9Q070_MOUSE Uncharacterized protein OS=Mus musculus GN=Gm8730 PE=3 SV=1;>tr|D3YVM5|D3YVM5_MOUSE 60S acidic ribosomal protein P0 (Fragment) OS=Mus musculus	25	8	10	34	13	20	27.8055	22.6798	13.5775	18.9007	14.9759	14.8731	-1.30133	0.192639	-1.53379	0.106116
Ptprf	>sp|A2A8L5|PTPRF_MOUSE Receptor-type tyrosine-protein phosphatase F OS=Mus musculus GN=Ptprf PE=1 SV=1;>tr|F6S1X8|F6S1X8_MOUSE Receptor-type tyrosine-protein phosphatase F (Fragment) OS=Mus musculus GN=Ptprf PE=4 SV=1;>tr|F6Y3V0|F6Y3V0_MOUSE Receptor-type	20	1	17	64	26	51	22.2444	2.83498	23.0817	35.5778	29.9518	37.9264	1.86637	0.0344046	-1.71661	0.359395
Lmnb1	>sp|P14733|LMNB1_MOUSE Lamin-B1 OS=Mus musculus GN=Lmnb1 PE=1 SV=3	3	0	4	76	19	47	3.33666	0	5.43099	42.2486	21.8879	34.9518	10.2262	7.49109e-05	-1.22875	0.899931
Gstp1	>sp|P19157|GSTP1_MOUSE Glutathione S-transferase P 1 OS=Mus musculus GN=Gstp1 PE=1 SV=2	9	1	4	59	6	18	10.01	2.83498	5.43099	32.7983	6.91196	13.3858	2.98557	0.00982197	-2.42197	0.151652
Serpinb5	>sp|P70124|SPB5_MOUSE Serpin B5 OS=Mus musculus GN=Serpinb5 PE=2 SV=1	24	2	13	48	16	32	26.6933	5.66996	17.6507	26.6833	18.4319	23.7969	1.23618	0.257876	-2.28924	0.0693804
Pcna	>sp|P17918|PCNA_MOUSE Proliferating cell nuclear antigen OS=Mus musculus GN=Pcna PE=1 SV=2;>tr|J3QQ26|J3QQ26_MOUSE MCG118515 OS=Mus musculus GN=mCG_118515 PE=4 SV=1	17	4	4	35	21	24	18.9077	11.3399	5.43099	19.4566	24.1918	17.8477	1.68472	0.104334	-2.25483	0.0489273
Dpysl2	>sp|O08553|DPYL2_MOUSE Dihydropyrimidinase-related protein 2 OS=Mus musculus GN=Dpysl2 PE=1 SV=2	20	1	20	47	15	49	22.2444	2.83498	27.155	26.1274	17.2799	36.4391	1.38274	0.0714887	-1.48346	0.458152
Gnb2l1	>sp|P68040|GBLP_MOUSE Guanine nucleotide-binding protein subunit beta-2-like 1 OS=Mus musculus GN=Gnb2l1 PE=1 SV=3	53	11	14	40	12	33	58.9477	31.1848	19.0085	22.2361	13.8239	24.5406	-1.63259	0.183888	-2.34883	0.012493
Eif3b	>sp|Q8JZQ9|EIF3B_MOUSE Eukaryotic translation initiation factor 3 subunit B OS=Mus musculus GN=Eif3b PE=1 SV=1	21	0	3	84	19	16	23.3566	0	4.07324	46.6958	21.8879	11.8985	2.44595	0.0192781	-11.4683	0.00973798
Fkbp4	>sp|P30416|FKBP4_MOUSE Peptidyl-prolyl cis-trans isomerase FKBP4 OS=Mus musculus GN=Fkbp4 PE=1 SV=5;>tr|F6S2D5|F6S2D5_MOUSE Peptidyl-prolyl cis-trans isomerase (Fragment) OS=Mus musculus GN=Fkbp4 PE=4 SV=1;>tr|D6RDE2|D6RDE2_MOUSE Peptidyl-prolyl cis-trans	33	4	10	65	34	30	36.7033	11.3399	13.5775	36.1337	39.1677	22.3096	1.52878	0.138562	-2.946	0.00975211
Sf3b3	>sp|Q921M3|SF3B3_MOUSE Splicing factor 3B subunit 3 OS=Mus musculus GN=Sf3b3 PE=2 SV=1;>sp|Q921M3-2|SF3B3_MOUSE Isoform 2 of Splicing factor 3B subunit 3 OS=Mus musculus GN=Sf3b3	13	0	2	87	28	25	14.4589	0	2.7155	48.3635	32.2558	18.5914	5.51559	0.0015855	-10.6492	0.0143063
Anxa5	>sp|P48036|ANXA5_MOUSE Annexin A5 OS=Mus musculus GN=Anxa5 PE=1 SV=1	41	27	45	3	4	18	45.601	76.5444	61.0986	1.66771	4.60797	13.3858	-9.78212	5.58468e-05	1.50921	0.0619852
Gnai2	>sp|P08752|GNAI2_MOUSE Guanine nucleotide-binding protein G(i) subunit alpha-2 OS=Mus musculus GN=Gnai2 PE=1 SV=5	30	47	62	3	2	3	33.3666	133.244	84.1804	1.66771	2.30399	2.23096	-36.0411	2.41844e-08	3.25811	0.0167945
Hist1h1c	>sp|P15864|H12_MOUSE Histone H1.2 OS=Mus musculus GN=Hist1h1c PE=1 SV=2	49	8	9	36	10	0	54.4988	22.6798	12.2197	20.0125	11.5199	0	-2.94775	0.0202196	-3.12318	0.00812025
Stip1	>sp|Q60864|STIP1_MOUSE Stress-induced-phosphoprotein 1 OS=Mus musculus GN=Stip1 PE=1 SV=1	16	3	15	48	9	51	17.7955	8.50494	20.3662	26.6833	10.3679	37.9264	1.63082	0.035439	-1.23276	0.829411
Plxnb2	>sp|B2RXS4|PLXB2_MOUSE Plexin-B2 OS=Mus musculus GN=Plxnb2 PE=1 SV=1	43	55	82	24	35	23	47.8255	155.924	111.335	13.3417	40.3197	17.1041	-4.51916	0.000459039	2.79411	0.00761649
Fat2	>sp|Q5F226|FAT2_MOUSE Protocadherin Fat 2 OS=Mus musculus GN=Fat2 PE=2 SV=1	25	0	0	120	0	0	27.8055	0	0	66.7083	0	0	2.35301	0.0523373	-100	0.00409514
Psmb6	>sp|Q60692|PSB6_MOUSE Proteasome subunit beta type-6 OS=Mus musculus GN=Psmb6 PE=1 SV=3	7	2	9	19	13	21	7.78554	5.66996	12.2197	10.5622	14.9759	15.6167	1.46882	0.147161	1.1489	0.587387
Cct8	>sp|P42932|TCPQ_MOUSE T-complex protein 1 subunit theta OS=Mus musculus GN=Cct8 PE=1 SV=3;>tr|H3BL49|H3BL49_MOUSE T-complex protein 1 subunit theta OS=Mus musculus GN=Cct8 PE=3 SV=1	58	10	23	54	25	32	64.5088	28.3498	31.2282	30.0187	28.7998	23.7969	-1.55517	0.112627	-2.16552	0.00884739
Capzb	>tr|A2AMV7|A2AMV7_MOUSE CAPZB3 OS=Mus musculus GN=Capzb PE=2 SV=1;>sp|P47757-2|CAPZB_MOUSE Isoform 2 of F-actin-capping protein subunit beta OS=Mus musculus GN=Capzb;>tr|A2AMW0|A2AMW0_MOUSE Capping protein (Actin filament) muscle Z-line, beta OS=Mus muscu	13	6	11	39	18	34	14.4589	17.0099	14.9352	21.6802	20.7359	25.2843	1.5099	0.0553286	1.10469	0.835386
Ftl1	>tr|Q9CPX4|Q9CPX4_MOUSE Ferritin OS=Mus musculus GN=Ftl1 PE=2 SV=1;>sp|P29391|FRIL1_MOUSE Ferritin light chain 1 OS=Mus musculus GN=Ftl1 PE=1 SV=2;>sp|P49945|FRIL2_MOUSE Ferritin light chain 2 OS=Mus musculus GN=Ftl2 PE=2 SV=2	16	5	8	45	14	17	17.7955	14.1749	10.862	25.0156	16.1279	12.6421	1.29226	0.232121	-1.42155	0.282799
Nt5e	>sp|Q61503|5NTD_MOUSE 5-nucleotidase OS=Mus musculus GN=Nt5e PE=1 SV=2	49	28	74	1	3	11	54.4988	79.3794	100.473	0.555903	3.45598	8.1802	-21.552	4.43925e-07	1.65006	0.0212414
Rpl12	>sp|P35979|RL12_MOUSE 60S ribosomal protein L12 OS=Mus musculus GN=Rpl12 PE=1 SV=2;>tr|D3YX33|D3YX33_MOUSE MCG49189 OS=Mus musculus GN=Rpl12-ps1 PE=3 SV=1	14	7	11	31	15	23	15.5711	19.8448	14.9352	17.233	17.2799	17.1041	1.06482	0.768491	1.11682	0.867269
Dsc2	>sp|P55292|DSC2_MOUSE Desmocollin-2 OS=Mus musculus GN=Dsc2 PE=2 SV=1;>sp|P55292-2|DSC2_MOUSE Isoform 2B of Desmocollin-2 OS=Mus musculus GN=Dsc2	8	0	1	41	0	16	8.89776	0	1.35775	22.792	0	11.8985	3.13814	0.0259646	-13.1067	0.0209274
Pa2g4	>sp|P50580|PA2G4_MOUSE Proliferation-associated protein 2G4 OS=Mus musculus GN=Pa2g4 PE=1 SV=3;>tr|D3YVH7|D3YVH7_MOUSE Proliferation-associated protein 2G4 (Fragment) OS=Mus musculus GN=Pa2g4 PE=4 SV=1	23	3	15	64	21	47	25.5811	8.50494	20.3662	35.5778	24.1918	34.9518	1.61957	0.0193189	-1.77209	0.162706
Psmb4	>sp|P99026|PSB4_MOUSE Proteasome subunit beta type-4 OS=Mus musculus GN=Psmb4 PE=1 SV=1	7	3	9	25	13	21	7.78554	8.50494	12.2197	13.8976	14.9759	15.6167	1.54557	0.0884675	1.33097	0.459567
Ran	>sp|P62827|RAN_MOUSE GTP-binding nuclear protein Ran OS=Mus musculus GN=Ran PE=1 SV=3;>tr|Q14AA6|Q14AA6_MOUSE MCG49183 OS=Mus musculus GN=1700009N14Rik PE=2 SV=1	25	10	16	38	17	29	27.8055	28.3498	21.724	21.1243	19.5839	21.566	-1.22626	0.255491	-1.11058	0.585999
Tpm4	>sp|Q6IRU2|TPM4_MOUSE Tropomyosin alpha-4 chain OS=Mus musculus GN=Tpm4 PE=2 SV=3	1	1	6	26	32	50	1.11222	2.83498	8.14649	14.4535	36.8638	37.1827	6.69415	0.000404133	4.93673	0.0764831
Adam10	>sp|O35598|ADA10_MOUSE Disintegrin and metalloproteinase domain-containing protein 10 OS=Mus musculus GN=Adam10 PE=1 SV=2;>tr|E9PYF2|E9PYF2_MOUSE Disintegrin and metalloproteinase domain-containing protein 10 OS=Mus musculus GN=Adam10 PE=4 SV=1	48	41	84	9	13	24	53.3866	116.234	114.051	5.00312	14.9759	17.8477	-7.60161	1.39848e-05	2.15677	0.00312738
Hsph1	>sp|Q61699|HS105_MOUSE Heat shock protein 105 kDa OS=Mus musculus GN=Hsph1 PE=1 SV=2;>sp|Q61699-2|HS105_MOUSE Isoform HSP105-beta of Heat shock protein 105 kDa OS=Mus musculus GN=Hsph1;>tr|E9Q0U7|E9Q0U7_MOUSE Heat shock protein 105 kDa OS=Mus musculus GN=	23	0	13	85	7	52	25.5811	0	17.6507	47.2517	8.06395	38.67	2.05239	0.00778596	-2.89859	0.171595
Gm10108	>tr|G3UWG1|G3UWG1_MOUSE MCG115977 OS=Mus musculus GN=Gm10108 PE=3 SV=1;>sp|P62897|CYC_MOUSE Cytochrome c, somatic OS=Mus musculus GN=Cycs PE=1 SV=2	3	0	2	36	13	16	3.33666	0	2.7155	20.0125	14.9759	11.8985	6.42785	0.00131509	-2.4575	0.507515
Dpp3	>sp|Q99KK7|DPP3_MOUSE Dipeptidyl peptidase 3 OS=Mus musculus GN=Dpp3 PE=2 SV=2	0	0	5	38	17	32	0	0	6.78874	21.1243	19.5839	23.7969	10.3891	0.000301093	100	0.166134
Lamp1	>sp|P11438|LAMP1_MOUSE Lysosome-associated membrane glycoprotein 1 OS=Mus musculus GN=Lamp1 PE=1 SV=2	21	5	6	9	9	5	23.3566	14.1749	8.14649	5.00312	10.3679	3.71827	-2.70746	0.0485918	-2.09276	0.0444644
Gpc1	>sp|Q9QZF2|GPC1_MOUSE Glypican-1 OS=Mus musculus GN=Gpc1 PE=1 SV=1	5	7	7	24	51	66	5.5611	19.8448	9.50423	13.3417	58.7516	49.0812	3.61236	0.00384756	2.63878	0.102742
Pglyrp1	>sp|O88593|PGRP1_MOUSE Peptidoglycan recognition protein 1 OS=Mus musculus GN=Pglyrp1 PE=2 SV=1	3	0	4	10	2	12	3.33666	0	5.43099	5.55903	2.30399	8.92385	1.77559	0.160938	-1.22875	0.899931
H2-D1	>sp|P01899|HA11_MOUSE H-2 class I histocompatibility antigen, D-B alpha chain OS=Mus musculus GN=H2-D1 PE=1 SV=2	24	2	13	28	16	28	26.6933	5.66996	17.6507	15.5653	18.4319	20.8223	1.06297	0.855056	-2.28924	0.0693804
Mif	>sp|P34884|MIF_MOUSE Macrophage migration inhibitory factor OS=Mus musculus GN=Mif PE=1 SV=2	3	2	8	20	7	15	3.33666	5.66996	10.862	11.1181	8.06395	11.1548	1.63046	0.170283	2.47732	0.107899
Pcbp1	>sp|P60335|PCBP1_MOUSE Poly(rC)-binding protein 1 OS=Mus musculus GN=Pcbp1 PE=1 SV=1	16	26	8	35	9	14	17.7955	73.7094	10.862	19.4566	10.3679	10.4112	-1.71832	0.282638	2.3762	0.670968
Lsr	>sp|Q99KG5|LSR_MOUSE Lipolysis-stimulated lipoprotein receptor OS=Mus musculus GN=Lsr PE=1 SV=1;>sp|Q99KG5-2|LSR_MOUSE Isoform 2 of Lipolysis-stimulated lipoprotein receptor OS=Mus musculus GN=Lsr;>sp|Q99KG5-3|LSR_MOUSE Isoform 3 of Lipolysis-stimulated l	21	21	35	20	12	45	23.3566	59.5345	47.5212	11.1181	13.8239	33.4645	-2.14663	0.033772	2.29176	0.0121955
Gm2a	>sp|Q60648|SAP3_MOUSE Ganglioside GM2 activator OS=Mus musculus GN=Gm2a PE=1 SV=2	5	1	2	28	16	16	5.5611	2.83498	2.7155	15.5653	18.4319	11.8985	3.66358	0.00547622	-2.00383	0.326507
Adamts1	>sp|P97857|ATS1_MOUSE A disintegrin and metalloproteinase with thrombospondin motifs 1 OS=Mus musculus GN=Adamts1 PE=1 SV=4	0	0	0	37	1	37	0	0	0	20.5684	1.15199	27.5152	100	5.44893e-06	-1	1
Ctgf	>sp|P29268|CTGF_MOUSE Connective tissue growth factor OS=Mus musculus GN=Ctgf PE=2 SV=3;>tr|H3BJW0|H3BJW0_MOUSE Connective tissue growth factor OS=Mus musculus GN=Ctgf PE=4 SV=1	0	0	17	29	14	69	0	0	23.0817	16.1212	16.1279	51.3122	6.34927	0.00178532	100	0.217927
Ces2g	>tr|E9PV38|E9PV38_MOUSE Protein Ces2g OS=Mus musculus GN=Ces2g PE=4 SV=1	0	0	0	34	0	0	0	0	0	18.9007	0	0	7.02916	0.0237124	-1	1
Calm1	>tr|Q3UKW2|Q3UKW2_MOUSE Calmodulin OS=Mus musculus GN=Calm1 PE=2 SV=1;>sp|P62204|CALM_MOUSE Calmodulin OS=Mus musculus GN=Calm1 PE=1 SV=2;>sp|Q9D6P8|CALL3_MOUSE Calmodulin-like protein 3 OS=Mus musculus GN=Calml3 PE=2 SV=1	15	7	7	30	19	19	16.6833	19.8448	9.50423	16.6771	21.8879	14.1294	1.13922	0.55395	-1.13689	0.482559
Hist2h2aa1	>sp|Q6GSS7|H2A2A_MOUSE Histone H2A type 2-A OS=Mus musculus GN=Hist2h2aa1 PE=1 SV=3;>sp|Q64523|H2A2C_MOUSE Histone H2A type 2-C OS=Mus musculus GN=Hist2h2ac PE=1 SV=3;>tr|F8WIX8|F8WIX8_MOUSE Histone H2A OS=Mus musculus GN=Hist1h2al PE=3 SV=1	9	1	5	11	0	1	10.01	2.83498	6.78874	6.11493	0	0.743655	-2.75346	0.0597777	-2.08027	0.25098
Tubb4b	>sp|P68372|TBB4B_MOUSE Tubulin beta-4B chain OS=Mus musculus GN=Tubb4b PE=1 SV=1;>tr|J3QNR5|J3QNR5_MOUSE Uncharacterized protein OS=Mus musculus PE=4 SV=1;>sp|Q9D6F9|TBB4A_MOUSE Tubulin beta-4A chain OS=Mus musculus GN=Tubb4a PE=1 SV=3	79	20	36	66	20	45	87.8654	56.6996	48.8789	36.6896	23.0399	33.4645	-2.05097	0.00917541	-1.66446	0.0160259
Ide	>tr|F6RPJ9|F6RPJ9_MOUSE Insulin-degrading enzyme (Fragment) OS=Mus musculus GN=Ide PE=3 SV=1;>sp|Q9JHR7|IDE_MOUSE Insulin-degrading enzyme OS=Mus musculus GN=Ide PE=1 SV=1	14	1	2	61	25	21	15.5711	2.83498	2.7155	33.9101	28.7998	15.6167	3.43303	0.00848857	-5.61072	0.0134913
Plod3	>sp|Q9R0E1|PLOD3_MOUSE Procollagen-lysine,2-oxoglutarate 5-dioxygenase 3 OS=Mus musculus GN=Plod3 PE=1 SV=1	15	2	6	41	33	10	16.6833	5.66996	8.14649	22.792	38.0158	7.43655	1.81321	0.181587	-2.41499	0.0594611
Baiap2	>tr|B1AZ46|B1AZ46_MOUSE Brain-specific angiogenesis inhibitor 1-associated protein 2 OS=Mus musculus GN=Baiap2 PE=4 SV=1;>sp|Q8BKX1-2|BAIP2_MOUSE Isoform 2 of Brain-specific angiogenesis inhibitor 1-associated protein 2 OS=Mus musculus GN=Baiap2;>sp|Q8BKX	44	22	97	6	0	30	48.9377	62.3695	131.702	3.33542	0	22.3096	-12.7592	1.0017e-05	1.98284	0.181295
Psmb2	>sp|Q9R1P3|PSB2_MOUSE Proteasome subunit beta type-2 OS=Mus musculus GN=Psmb2 PE=1 SV=1	10	1	12	41	19	40	11.1222	2.83498	16.293	22.792	21.8879	29.7462	2.19122	0.01261	-1.16293	0.86664
Myh9	>sp|Q8VDD5|MYH9_MOUSE Myosin-9 OS=Mus musculus GN=Myh9 PE=1 SV=4	33	1	21	75	1	65	36.7033	2.83498	28.5127	41.6927	1.15199	48.3375	1.33181	0.132931	-2.34169	0.193372
Rdx	>sp|P26043|RADI_MOUSE Radixin OS=Mus musculus GN=Rdx PE=1 SV=3;>tr|Q7TSG6|Q7TSG6_MOUSE Radixin OS=Mus musculus GN=Rdx PE=2 SV=1	32	6	19	29	35	34	35.5911	17.0099	25.7972	16.1212	40.3197	25.2843	-1.03367	0.926456	-1.66286	0.0987056
Gnb2	>tr|E9QKR0|E9QKR0_MOUSE Guanine nucleotide-binding protein G(I)/G(S)/G(T) subunit beta-2 OS=Mus musculus GN=Gnb2 PE=4 SV=1;>sp|P62880|GBB2_MOUSE Guanine nucleotide-binding protein G(I)/G(S)/G(T) subunit beta-2 OS=Mus musculus GN=Gnb2 PE=1 SV=3;>tr|D3Z1M1|	25	27	30	3	5	7	27.8055	76.5444	40.7324	1.66771	5.75996	5.20558	-11.3722	9.24344e-06	2.10888	0.10836
Mme	>sp|Q61391|NEP_MOUSE Neprilysin OS=Mus musculus GN=Mme PE=1 SV=3	0	2	100	0	0	3	0	5.66996	135.775	0	0	2.23096	-53.5603	0.000107359	100	0.056973
Clic4	>sp|Q9QYB1|CLIC4_MOUSE Chloride intracellular channel protein 4 OS=Mus musculus GN=Clic4 PE=1 SV=3	13	2	13	28	7	26	14.4589	5.66996	17.6507	15.5653	8.06395	19.335	1.11157	0.641268	-1.24	0.897674
Cand1	>sp|Q6ZQ38|CAND1_MOUSE Cullin-associated NEDD8-dissociated protein 1 OS=Mus musculus GN=Cand1 PE=2 SV=2	25	1	6	64	1	15	27.8055	2.83498	8.14649	35.5778	1.15199	11.1548	1.26705	0.250364	-5.06408	0.00996311
Jup	>sp|Q02257|PLAK_MOUSE Junction plakoglobin OS=Mus musculus GN=Jup PE=1 SV=3	82	1	73	13	1	5	91.2021	2.83498	99.1156	7.22674	1.15199	3.71827	-15.8249	5.49613e-05	-1.78914	0.289545
Esd	>tr|H3BKH6|H3BKH6_MOUSE S-formylglutathione hydrolase OS=Mus musculus GN=Esd PE=4 SV=1;>sp|Q9R0P3|ESTD_MOUSE S-formylglutathione hydrolase OS=Mus musculus GN=Esd PE=2 SV=1;>tr|H3BJL6|H3BJL6_MOUSE S-formylglutathione hydrolase OS=Mus musculus GN=Esd PE=4 S	18	6	15	29	11	27	20.02	17.0099	20.3662	16.1212	12.6719	20.0787	-1.1594	0.466362	-1.07127	0.906583
Myl6	>sp|Q60605|MYL6_MOUSE Myosin light polypeptide 6 OS=Mus musculus GN=Myl6 PE=1 SV=3;>sp|Q60605-2|MYL6_MOUSE Isoform Smooth muscle of Myosin light polypeptide 6 OS=Mus musculus GN=Myl6	10	5	8	16	5	17	11.1222	14.1749	10.862	8.89444	5.75996	12.6421	-1.20502	0.484379	1.12554	0.86664
Arpc2	>sp|Q9CVB6|ARPC2_MOUSE Actin-related protein 2/3 complex subunit 2 OS=Mus musculus GN=Arpc2 PE=1 SV=3;>tr|D3YXG6|D3YXG6_MOUSE Actin-related protein 2/3 complex subunit 2 OS=Mus musculus GN=Arpc2 PE=4 SV=1	16	3	10	52	15	35	17.7955	8.50494	13.5775	28.9069	17.2799	26.0279	1.76754	0.017338	-1.61174	0.282799
Park7	>sp|Q99LX0|PARK7_MOUSE Protein DJ-1 OS=Mus musculus GN=Park7 PE=1 SV=1;>tr|A2A813|A2A813_MOUSE Parkinson disease (Autosomal recessive, early onset) 7 OS=Mus musculus GN=Park7 PE=4 SV=1;>tr|A2A815|A2A815_MOUSE Parkinson disease (Autosomal recessive, early	10	1	11	42	16	32	11.1222	2.83498	14.9352	23.3479	18.4319	23.7969	2.05835	0.0163426	-1.25178	0.982248
Tcp1	>sp|P11983|TCPA_MOUSE T-complex protein 1 subunit alpha OS=Mus musculus GN=Tcp1 PE=1 SV=3;>sp|P11983-2|TCPA_MOUSE Isoform 2 of T-complex protein 1 subunit alpha OS=Mus musculus GN=Tcp1	56	2	17	43	3	27	62.2843	5.66996	23.0817	23.9038	3.45598	20.0787	-1.81685	0.106325	-4.33257	0.0209914
Lta4h	>sp|P24527|LKHA4_MOUSE Leukotriene A-4 hydrolase OS=Mus musculus GN=Lta4h PE=1 SV=4	2	0	5	45	29	32	2.22444	0	6.78874	25.0156	33.4078	23.7969	7.81702	0.000634373	1.52594	0.394453
Fabp5	>sp|Q05816|FABP5_MOUSE Fatty acid-binding protein, epidermal OS=Mus musculus GN=Fabp5 PE=1 SV=3	4	4	9	33	13	36	4.44888	11.3399	12.2197	18.3448	14.9759	26.7716	2.43425	0.0227353	2.64782	0.0668923
Gpc4	>sp|P51655|GPC4_MOUSE Glypican-4 OS=Mus musculus GN=Gpc4 PE=2 SV=2	12	1	19	11	0	44	13.3466	2.83498	25.7972	6.11493	0	32.7208	-1.28575	0.479799	1.07264	0.892208
Lrp1	>sp|Q91ZX7|LRP1_MOUSE Prolow-density lipoprotein receptor-related protein 1 OS=Mus musculus GN=Lrp1 PE=1 SV=1	22	9	0	80	62	1	24.4689	25.5148	0	44.4722	71.4235	0.743655	2.12714	0.0162401	-1.91801	0.233617
Numa1	>tr|E9Q7G0|E9Q7G0_MOUSE Protein Numa1 OS=Mus musculus GN=Numa1 PE=4 SV=1	15	0	0	78	0	18	16.6833	0	0	43.3604	0	13.3858	3.18397	0.0341478	-100	0.00632915
Rnh1	>sp|Q91VI7|RINI_MOUSE Ribonuclease inhibitor OS=Mus musculus GN=Rnh1 PE=1 SV=1	10	1	14	36	11	21	11.1222	2.83498	19.0085	20.0125	12.6719	15.6167	1.40809	0.233348	-1.01836	0.953494
Hnrnpf	>sp|Q9Z2X1|HNRPF_MOUSE Heterogeneous nuclear ribonucleoprotein F OS=Mus musculus GN=Hnrnpf PE=1 SV=3;>tr|J3QMQ5|J3QMQ5_MOUSE MCG129396 OS=Mus musculus GN=mCG_129396 PE=4 SV=1;>sp|Q9Z2X1-2|HNRPF_MOUSE Isoform 2 of Heterogeneous nuclear ribonucleoprotein F	22	0	7	51	11	19	24.4689	0	9.50423	28.351	12.6719	14.1294	1.39947	0.111604	-5.14904	0.0459246
Cldn3	>sp|Q9Z0G9|CLD3_MOUSE Claudin-3 OS=Mus musculus GN=Cldn3 PE=1 SV=1;>sp|Q9Z0G9-2|CLD3_MOUSE Isoform 2 of Claudin-3 OS=Mus musculus GN=Cldn3	20	16	40	3	3	5	22.2444	45.3597	54.3099	1.66771	3.45598	3.71827	-13.8647	4.19229e-06	2.24033	0.0118198
Hexb	>sp|P20060|HEXB_MOUSE Beta-hexosaminidase subunit beta OS=Mus musculus GN=Hexb PE=2 SV=2	2	0	0	16	61	16	2.22444	0	0	8.89444	70.2715	11.8985	16.4405	9.48305e-05	-100	0.0747841
Actr2	>sp|P61161|ARP2_MOUSE Actin-related protein 2 OS=Mus musculus GN=Actr2 PE=1 SV=1	26	8	9	36	16	27	28.9177	22.6798	12.2197	20.0125	18.4319	20.0787	-1.0771	0.752919	-1.6572	0.0796932
Myof	>tr|E9Q390|E9Q390_MOUSE Myoferlin OS=Mus musculus GN=Myof PE=4 SV=2;>sp|Q69ZN7|MYOF_MOUSE Myoferlin OS=Mus musculus GN=Myof PE=1 SV=2;>sp|Q69ZN7-4|MYOF_MOUSE Isoform 4 of Myoferlin OS=Mus musculus GN=Myof	96	21	94	2	0	4	106.773	59.5345	127.628	1.11181	0	2.97462	-69.1286	3.94435e-10	-1.14097	0.661165
Cct3	>sp|P80318|TCPG_MOUSE T-complex protein 1 subunit gamma OS=Mus musculus GN=Cct3 PE=1 SV=1;>tr|E9Q133|E9Q133_MOUSE T-complex protein 1 subunit gamma OS=Mus musculus GN=Cct3 PE=3 SV=1;>tr|Q3U0I3|Q3U0I3_MOUSE T-complex protein 1 subunit gamma OS=Mus musculus	71	5	19	61	11	32	78.9677	14.1749	25.7972	33.9101	12.6719	23.7969	-1.57798	0.158563	-3.95114	0.00348194
Acly	>tr|Q3V117|Q3V117_MOUSE ATP citrate lyase OS=Mus musculus GN=Acly PE=2 SV=1;>sp|Q91V92|ACLY_MOUSE ATP-citrate synthase OS=Mus musculus GN=Acly PE=1 SV=1	41	10	16	72	25	24	45.601	28.3498	21.724	40.025	28.7998	17.8477	-1.12758	0.433719	-1.82136	0.0280062
Iqgap1	>sp|Q9JKF1|IQGA1_MOUSE Ras GTPase-activating-like protein IQGAP1 OS=Mus musculus GN=Iqgap1 PE=1 SV=2	31	6	27	42	14	55	34.4788	17.0099	36.6592	23.3479	16.1279	40.901	-1.13026	0.460834	-1.28487	0.605239
Mmp3	>tr|Q922W6|Q922W6_MOUSE MCG9886 OS=Mus musculus GN=Mmp3 PE=2 SV=1;>sp|P28862|MMP3_MOUSE Stromelysin-1 OS=Mus musculus GN=Mmp3 PE=2 SV=2	3	8	0	16	100	4	3.33666	22.6798	0	8.89444	115.199	2.97462	4.62439	0.00437918	3.39858	0.798502
Set	>sp|Q9EQU5|SET_MOUSE Protein SET OS=Mus musculus GN=Set PE=1 SV=1;>tr|A2BE93|A2BE93_MOUSE Protein SET (Fragment) OS=Mus musculus GN=Set PE=3 SV=1;>tr|A2BE92|A2BE92_MOUSE Protein SET (Fragment) OS=Mus musculus GN=Set PE=3 SV=1;>sp|Q9EQU5-2|SET_MOUSE Isofor	2	2	4	22	9	12	2.22444	5.66996	5.43099	12.2299	10.3679	8.92385	2.65443	0.0419907	2.49522	0.236837
Ctnnd1	>sp|P30999|CTND1_MOUSE Catenin delta-1 OS=Mus musculus GN=Ctnnd1 PE=1 SV=2;>tr|G3X9V2|G3X9V2_MOUSE Catenin (Cadherin associated protein), delta 1, isoform CRA_a OS=Mus musculus GN=Ctnnd1 PE=4 SV=1;>tr|E9Q8Z8|E9Q8Z8_MOUSE Catenin delta-1 OS=Mus musculus GN	76	1	112	0	0	0	84.5288	2.83498	152.068	0	0	0	-100	7.00495e-11	-1.09138	0.457799
Atp6ap2	>sp|Q9CYN9|RENR_MOUSE Renin receptor OS=Mus musculus GN=Atp6ap2 PE=2 SV=2	16	7	7	27	13	20	17.7955	19.8448	9.50423	15.0094	14.9759	14.8731	-1.01705	0.939857	-1.21268	0.373118
Pdia6	>sp|Q922R8|PDIA6_MOUSE Protein disulfide-isomerase A6 OS=Mus musculus GN=Pdia6 PE=1 SV=3;>tr|Q3TML0|Q3TML0_MOUSE Protein disulfide-isomerase A6 OS=Mus musculus GN=Pdia6 PE=2 SV=1	7	0	8	25	10	26	7.78554	0	10.862	13.8976	11.5199	19.335	2.06635	0.0249956	-1.43354	0.910335
Prep	>sp|Q9QUR6|PPCE_MOUSE Prolyl endopeptidase OS=Mus musculus GN=Prep PE=2 SV=1	16	1	11	45	29	33	17.7955	2.83498	14.9352	25.0156	33.4078	24.5406	2.1425	0.0762213	-2.00285	0.206048
Qsox1	>sp|Q8BND5|QSOX1_MOUSE Sulfhydryl oxidase 1 OS=Mus musculus GN=Qsox1 PE=1 SV=1;>sp|Q8BND5-2|QSOX1_MOUSE Isoform 2 of Sulfhydryl oxidase 1 OS=Mus musculus GN=Qsox1;>sp|Q8BND5-3|QSOX1_MOUSE Isoform 3 of Sulfhydryl oxidase 1 OS=Mus musculus GN=Qsox1	6	0	8	26	32	39	6.67332	0	10.862	14.4535	36.8638	29.0025	3.93592	0.014205	-1.22875	0.86165
Cdh2	>sp|P15116|CADH2_MOUSE Cadherin-2 OS=Mus musculus GN=Cdh2 PE=1 SV=2;>tr|D3YYT0|D3YYT0_MOUSE Cadherin-2 OS=Mus musculus GN=Cdh2 PE=3 SV=1	0	0	12	0	0	74	0	0	16.293	0	0	55.0304	3.21284	0.0552566	100	0.209896
Cst6	>tr|Q9D1B1|Q9D1B1_MOUSE Cystatin E/M OS=Mus musculus GN=Cst6 PE=2 SV=1	1	0	2	18	3	18	1.11222	0	2.7155	10.0062	3.45598	13.3858	6.70454	0.00396989	1.22075	0.675249
Fst	>sp|P47931|FST_MOUSE Follistatin OS=Mus musculus GN=Fst PE=2 SV=1	3	0	0	48	2	0	3.33666	0	0	26.6833	2.30399	0	7.28631	0.0179814	-100	0.0368624
Timp3	>sp|P39876|TIMP3_MOUSE Metalloproteinase inhibitor 3 OS=Mus musculus GN=Timp3 PE=2 SV=1	11	0	34	12	0	44	12.2344	0	46.1634	6.67083	0	32.7208	-1.492	0.0702914	1.88662	0.647395
Fam3c	>tr|G5E911|G5E911_MOUSE DNA segment, Chr 6, Wayne State University 176, expressed, isoform CRA_f OS=Mus musculus GN=Fam3c PE=4 SV=1;>sp|Q91VU0|FAM3C_MOUSE Protein FAM3C OS=Mus musculus GN=Fam3c PE=1 SV=1;>tr|G3X9I1|G3X9I1_MOUSE DNA segment, Chr 6, Wayne S	1	0	3	14	12	39	1.11222	0	4.07324	7.78264	13.8239	29.0025	8.32642	0.000649144	1.83113	0.402916
Nme1	>sp|P15532|NDKA_MOUSE Nucleoside diphosphate kinase A OS=Mus musculus GN=Nme1 PE=1 SV=1;>tr|Q5NC80|Q5NC80_MOUSE Nucleoside diphosphate kinase (Fragment) OS=Mus musculus GN=Nme1 PE=2 SV=1;>tr|Q5NC79|Q5NC79_MOUSE Expressed in non-metastatic cells 1 protein	0	2	4	7	8	7	0	5.66996	5.43099	3.89132	9.21594	5.20558	1.77303	0.192003	100	0.0135784
Thop1	>sp|Q8C1A5|THOP1_MOUSE Thimet oligopeptidase OS=Mus musculus GN=Thop1 PE=1 SV=1	5	0	2	39	15	20	5.5611	0	2.7155	21.6802	17.2799	14.8731	5.23425	0.00164107	-4.09583	0.160615
F11r	>sp|O88792|JAM1_MOUSE Junctional adhesion molecule A OS=Mus musculus GN=F11r PE=1 SV=2	17	7	22	27	7	6	18.9077	19.8448	29.8704	15.0094	8.06395	4.46193	-2.43888	0.0687083	1.31468	0.256303
Sema4b	>sp|Q62179|SEM4B_MOUSE Semaphorin-4B OS=Mus musculus GN=Sema4b PE=1 SV=2;>tr|F2Z3W4|F2Z3W4_MOUSE Semaphorin-4B OS=Mus musculus GN=Sema4b PE=4 SV=1	0	0	1	32	29	18	0	0	1.35775	17.7889	33.4078	13.3858	37.6985	1.54208e-05	100	0.272593
Coro1c	>sp|Q9WUM4|COR1C_MOUSE Coronin-1C OS=Mus musculus GN=Coro1c PE=1 SV=2	35	1	8	33	9	25	38.9277	2.83498	10.862	18.3448	10.3679	18.5914	1.11217	0.808792	-5.68414	0.00838187
Anxa11	>sp|P97384|ANX11_MOUSE Annexin A11 OS=Mus musculus GN=Anxa11 PE=1 SV=2;>tr|D3Z7U0|D3Z7U0_MOUSE Annexin OS=Mus musculus GN=Anxa11 PE=3 SV=1	58	25	54	2	3	3	64.5088	70.8745	73.3184	1.11181	3.45598	2.23096	-34.5757	3.12443e-08	1.11762	0.496275
Dstn	>sp|Q9R0P5|DEST_MOUSE Destrin OS=Mus musculus GN=Dstn PE=1 SV=3	17	8	17	26	6	27	18.9077	22.6798	23.0817	14.4535	6.91196	20.0787	-1.40721	0.0972383	1.21013	0.535161
Kars	>sp|Q99MN1|SYK_MOUSE Lysine--tRNA ligase OS=Mus musculus GN=Kars PE=1 SV=1;>tr|Q8R2P8|Q8R2P8_MOUSE Lysine--tRNA ligase E OS=Mus musculus GN=Kars PE=2 SV=1	20	4	9	30	18	12	22.2444	11.3399	12.2197	16.6771	20.7359	8.92385	-1.13008	0.575449	-1.88835	0.0783636
Rpsa	>sp|P14206|RSSA_MOUSE 40S ribosomal protein SA OS=Mus musculus GN=Rpsa PE=1 SV=4;>tr|D3YTT7|D3YTT7_MOUSE MCG2650 OS=Mus musculus GN=Rpsa-ps10 PE=3 SV=1	32	10	6	29	9	17	35.5911	28.3498	8.14649	16.1212	10.3679	12.6421	-1.61611	0.221809	-1.95039	0.138084
Sod3	>sp|O09164|SODE_MOUSE Extracellular superoxide dismutase [Cu-Zn] OS=Mus musculus GN=Sod3 PE=1 SV=1	0	2	3	0	28	31	0	5.66996	4.07324	0	32.2558	23.0533	5.27827	0.00805227	100	0.0192091
Glo1	>sp|Q9CPU0|LGUL_MOUSE Lactoylglutathione lyase OS=Mus musculus GN=Glo1 PE=1 SV=3	1	0	3	36	22	17	1.11222	0	4.07324	20.0125	25.3438	12.6421	8.97553	0.000882157	1.83113	0.402916
Lap3	>sp|Q9CPY7|AMPL_MOUSE Cytosol aminopeptidase OS=Mus musculus GN=Lap3 PE=1 SV=3;>sp|Q9CPY7-2|AMPL_MOUSE Isoform 2 of Cytosol aminopeptidase OS=Mus musculus GN=Lap3	1	1	10	27	36	26	1.11222	2.83498	13.5775	15.0094	41.4717	19.335	4.22775	0.0110808	7.37824	0.0858919
Epha2	>sp|Q03145|EPHA2_MOUSE Ephrin type-A receptor 2 OS=Mus musculus GN=Epha2 PE=1 SV=3	35	72	23	6	27	1	38.9277	204.118	31.2282	3.33542	31.1038	0.743655	-9.86158	2.33363e-05	3.02287	0.544126
Vegfa	>tr|F8WH10|F8WH10_MOUSE Vascular endothelial growth factor A OS=Mus musculus GN=Vegfa PE=3 SV=1;>sp|Q00731-6|VEGFA_MOUSE Isoform L-VEGF-1 of Vascular endothelial growth factor A OS=Mus musculus GN=Vegfa;>sp|Q00731-2|VEGFA_MOUSE Isoform VEGF-1 of Vascular	0	1	1	15	36	16	0	2.83498	1.35775	8.33854	41.4717	11.8985	15.4514	0.000145634	100	0.120768
Gusb	>sp|P12265|BGLR_MOUSE Beta-glucuronidase OS=Mus musculus GN=Gusb PE=2 SV=2	4	0	4	13	53	12	4.44888	0	5.43099	7.22674	61.0556	8.92385	3.86272	0.0211045	-1.63833	0.786291
Ctnnb1	>sp|Q02248|CTNB1_MOUSE Catenin beta-1 OS=Mus musculus GN=Ctnnb1 PE=1 SV=1;>tr|E9Q6A9|E9Q6A9_MOUSE Catenin beta-1 OS=Mus musculus GN=Ctnnb1 PE=4 SV=1	49	0	67	16	0	12	54.4988	0	90.9691	8.89444	0	8.92385	-7.75441	0.000780656	-1.19818	0.327592
Slc44a2	>sp|Q8BY89-2|CTL2_MOUSE Isoform 2 of Choline transporter-like protein 2 OS=Mus musculus GN=Slc44a2	45	24	45	2	6	0	50.0499	68.0395	61.0986	1.11181	6.91196	0	-26.3675	1.91748e-07	1.29009	0.21502
Arpc4	>sp|P59999|ARPC4_MOUSE Actin-related protein 2/3 complex subunit 4 OS=Mus musculus GN=Arpc4 PE=1 SV=3	8	6	8	18	11	21	8.89776	17.0099	10.862	10.0062	12.6719	15.6167	1.12534	0.642417	1.56623	0.399898
Atic	>sp|Q9CWJ9|PUR9_MOUSE Bifunctional purine biosynthesis protein PURH OS=Mus musculus GN=Atic PE=1 SV=2	32	8	27	37	24	35	35.5911	22.6798	36.6592	20.5684	27.6478	26.0279	-1.40291	0.112928	-1.19958	0.676031
Fth1	>sp|P09528|FRIH_MOUSE Ferritin heavy chain OS=Mus musculus GN=Fth1 PE=1 SV=2	7	4	7	37	22	26	7.78554	11.3399	9.50423	20.5684	25.3438	19.335	2.31637	0.00900212	1.33864	0.587387
Hic2	>sp|Q9JLZ6|HIC2_MOUSE Hypermethylated in cancer 2 protein OS=Mus musculus GN=Hic2 PE=2 SV=4;>sp|Q9JLZ6-2|HIC2_MOUSE Isoform 2 of Hypermethylated in cancer 2 protein OS=Mus musculus GN=Hic2	5	15	4	0	15	0	5.5611	42.5247	5.43099	0	17.2799	0	-6.62136	0.00350893	4.31171	0.459999
-	>tr|J3QNY1|J3QNY1_MOUSE Uncharacterized protein OS=Mus musculus PE=4 SV=1;>sp|Q8BG05-2|ROA3_MOUSE Isoform 2 of Heterogeneous nuclear ribonucleoprotein A3 OS=Mus musculus GN=Hnrnpa3;>tr|E9Q7H5|E9Q7H5_MOUSE Uncharacterized protein OS=Mus musculus GN=Gm8991	5	0	5	42	6	30	5.5611	0	6.78874	23.3479	6.91196	22.3096	3.99506	0.00344123	-1.63833	0.761784
Wfdc2	>sp|Q9DAU7|WFDC2_MOUSE WAP four-disulfide core domain protein 2 OS=Mus musculus GN=Wfdc2 PE=2 SV=1;>tr|A2A5G5|A2A5G5_MOUSE WAP four-disulfide core domain 2 OS=Mus musculus GN=Wfdc2 PE=4 SV=1;>tr|A2A5G4|A2A5G4_MOUSE WAP four-disulfide core domain 2 OS=Mus	0	0	3	12	13	21	0	0	4.07324	6.67083	14.9759	15.6167	8.24649	0.00174193	100	0.12004
Tpt1	>sp|P63028|TCTP_MOUSE Translationally-controlled tumor protein OS=Mus musculus GN=Tpt1 PE=1 SV=1;>tr|D3YU75|D3YU75_MOUSE Translationally-controlled tumor protein OS=Mus musculus GN=Tpt1 PE=4 SV=1	1	1	5	20	14	17	1.11222	2.83498	6.78874	11.1181	16.1279	12.6421	3.65448	0.0165435	4.32635	0.0933461
St13	>sp|Q99L47|F10A1_MOUSE Hsc70-interacting protein OS=Mus musculus GN=St13 PE=2 SV=1;>tr|F8WJK8|F8WJK8_MOUSE Hsc70-interacting protein OS=Mus musculus GN=St13 PE=4 SV=1	14	8	9	30	12	15	15.5711	22.6798	12.2197	16.6771	13.8239	11.1548	-1.11048	0.640911	1.12065	0.994896
Ptprz1	>tr|B9EKR1|B9EKR1_MOUSE Protein Ptprz1 OS=Mus musculus GN=Ptprz1 PE=2 SV=1	0	0	0	39	0	0	0	0	0	21.6802	0	0	7.46052	0.0191367	-1	1
Xpo1	>sp|Q6P5F9|XPO1_MOUSE Exportin-1 OS=Mus musculus GN=Xpo1 PE=1 SV=1	12	0	2	57	1	8	13.3466	0	2.7155	31.6865	1.15199	5.94924	2.37835	0.0284515	-9.82999	0.0165588
Aldh3a1	>sp|P47739|AL3A1_MOUSE Aldehyde dehydrogenase, dimeric NADP-preferring OS=Mus musculus GN=Aldh3a1 PE=2 SV=2	16	0	1	34	0	0	17.7955	0	1.35775	18.9007	0	0	1.0014	0.996192	-26.2133	0.00667045
41163	>sp|Q8C1B7|SEP11_MOUSE Septin-11 OS=Mus musculus GN=Sept11 PE=1 SV=4;>sp|Q8C1B7-2|SEP11_MOUSE Isoform 2 of Septin-11 OS=Mus musculus GN=Sept11;>sp|Q8C1B7-3|SEP11_MOUSE Isoform 3 of Septin-11 OS=Mus musculus GN=Sept11	11	2	7	40	13	27	12.2344	5.66996	9.50423	22.2361	14.9759	20.0787	2.00493	0.0145493	-1.61253	0.380804
Syncrip	>sp|Q7TMK9|HNRPQ_MOUSE Heterogeneous nuclear ribonucleoprotein Q OS=Mus musculus GN=Syncrip PE=1 SV=2;>tr|G3V018|G3V018_MOUSE Heterogeneous nuclear ribonucleoprotein Q OS=Mus musculus GN=Syncrip PE=4 SV=1;>sp|Q7TMK9-2|HNRPQ_MOUSE Isoform 2 of Heterogeneou	9	1	4	46	9	22	10.01	2.83498	5.43099	25.5715	10.3679	16.3604	2.76501	0.00734789	-2.42197	0.151652
Cd63	>sp|P41731|CD63_MOUSE CD63 antigen OS=Mus musculus GN=Cd63 PE=1 SV=2	21	12	18	3	6	1	23.3566	34.0197	24.4395	1.66771	6.91196	0.743655	-10.5278	9.75116e-05	1.25145	0.560484
Slpi	>sp|P97430|SLPI_MOUSE Antileukoproteinase OS=Mus musculus GN=Slpi PE=2 SV=1;>tr|E9Q748|E9Q748_MOUSE Antileukoproteinase OS=Mus musculus GN=Slpi PE=4 SV=1	3	0	5	37	3	20	3.33666	0	6.78874	20.5684	3.45598	14.8731	3.8479	0.0152564	1.0173	0.658641
Psmb7	>sp|P70195|PSB7_MOUSE Proteasome subunit beta type-7 OS=Mus musculus GN=Psmb7 PE=1 SV=1	5	0	5	17	15	13	5.5611	0	6.78874	9.45035	17.2799	9.66751	2.2258	0.0784883	-1.63833	0.761784
Nrp2	>sp|O35375|NRP2_MOUSE Neuropilin-2 OS=Mus musculus GN=Nrp2 PE=2 SV=2;>sp|O35375-4|NRP2_MOUSE Isoform A17 of Neuropilin-2 OS=Mus musculus GN=Nrp2;>sp|O35375-3|NRP2_MOUSE Isoform A5 of Neuropilin-2 OS=Mus musculus GN=Nrp2;>sp|O35375-2|NRP2_MOUSE Isoform A0	2	2	8	21	40	66	2.22444	5.66996	10.862	11.674	46.0797	49.0812	5.25356	0.000632104	3.71598	0.0581652
Minpp1	>sp|Q9Z2L6|MINP1_MOUSE Multiple inositol polyphosphate phosphatase 1 OS=Mus musculus GN=Minpp1 PE=1 SV=3	3	0	1	19	12	18	3.33666	0	1.35775	10.5622	13.8239	13.3858	6.06866	0.00293888	-4.91499	0.22581
Angptl4	>sp|Q9Z1P8|ANGL4_MOUSE Angiopoietin-related protein 4 OS=Mus musculus GN=Angptl4 PE=2 SV=1;>tr|G3UWT7|G3UWT7_MOUSE Angiopoietin-related protein 4 OS=Mus musculus GN=Angptl4 PE=4 SV=1	2	0	18	6	3	43	2.22444	0	24.4395	3.33542	3.45598	31.9771	1.39355	0.197122	5.49339	0.893771
Igf2r	>sp|Q07113|MPRI_MOUSE Cation-independent mannose-6-phosphate receptor OS=Mus musculus GN=Igf2r PE=1 SV=1	35	0	7	63	0	19	38.9277	0	9.50423	35.0219	0	14.1294	-1.005	0.978956	-8.19166	0.0224775
Eif2s3x	>sp|Q9Z0N1|IF2G_MOUSE Eukaryotic translation initiation factor 2 subunit 3, X-linked OS=Mus musculus GN=Eif2s3x PE=1 SV=2;>tr|A2AAW9|A2AAW9_MOUSE Eukaryotic translation initiation factor 2 subunit 3, X-linked OS=Mus musculus GN=Eif2s3x PE=4 SV=1;>sp|Q9Z0N	21	1	11	39	5	27	23.3566	2.83498	14.9352	21.6802	5.75996	20.0787	1.09978	0.650044	-2.62874	0.0802598
Csf1	>sp|P07141|CSF1_MOUSE Macrophage colony-stimulating factor 1 OS=Mus musculus GN=Csf1 PE=1 SV=2;>sp|P07141-2|CSF1_MOUSE Isoform 2 of Macrophage colony-stimulating factor 1 OS=Mus musculus GN=Csf1	0	0	2	12	23	39	0	0	2.7155	6.67083	26.4958	29.0025	18.3954	5.87111e-05	100	0.134363
Ppp1ca	>sp|P62137|PP1A_MOUSE Serine/threonine-protein phosphatase PP1-alpha catalytic subunit OS=Mus musculus GN=Ppp1ca PE=1 SV=1	19	5	13	26	17	19	21.1322	14.1749	17.6507	14.4535	19.5839	14.1294	-1.21182	0.359926	-1.328	0.454563
Pnp	>sp|P23492|PNPH_MOUSE Purine nucleoside phosphorylase OS=Mus musculus GN=Pnp PE=1 SV=2;>tr|Q543K9|Q543K9_MOUSE Pnp protein OS=Mus musculus GN=Pnp PE=2 SV=1;>tr|Q9D8C9|Q9D8C9_MOUSE Protein Pnp2 OS=Mus musculus GN=Pnp2 PE=2 SV=1	1	2	3	31	20	27	1.11222	5.66996	4.07324	17.233	23.0399	20.0787	6.39581	0.00128399	4.38007	0.138099
Rps12	>tr|Q6ZWZ6|Q6ZWZ6_MOUSE 40S ribosomal protein S12 OS=Mus musculus GN=Rps12 PE=2 SV=1;>sp|P63323|RS12_MOUSE 40S ribosomal protein S12 OS=Mus musculus GN=Rps12 PE=1 SV=2	5	1	7	28	7	20	5.5611	2.83498	9.50423	15.5653	8.06395	14.8731	2.14548	0.0295838	1.10942	0.622375
Ero1l	>sp|Q8R180|ERO1A_MOUSE ERO1-like protein alpha OS=Mus musculus GN=Ero1l PE=1 SV=2	12	0	0	42	8	19	13.3466	0	0	23.3479	9.21594	14.1294	5.09243	0.00825935	-100	0.00774206
Ppbp	>tr|Q9EQI5|Q9EQI5_MOUSE Chemokine (C-X-C motif) ligand 7, isoform CRA_b OS=Mus musculus GN=Ppbp PE=2 SV=1	1	2	0	1	14	0	1.11222	5.66996	0	0.555903	16.1279	0	1.95425	0.287855	2.54894	0.763475
Efna1	>sp|P52793|EFNA1_MOUSE Ephrin-A1 OS=Mus musculus GN=Efna1 PE=1 SV=1;>tr|D3YTT5|D3YTT5_MOUSE Ephrin-A1 OS=Mus musculus GN=Efna1 PE=3 SV=1	1	0	1	18	6	20	1.11222	0	1.35775	10.0062	6.91196	14.8731	11.2044	0.000852679	-1.63833	0.892172
Manf	>tr|Q3TMX5|Q3TMX5_MOUSE Arginine-rich, mutated in early stage tumors, isoform CRA_b OS=Mus musculus GN=Manf PE=2 SV=1;>tr|Q80ZP8|Q80ZP8_MOUSE Armet protein OS=Mus musculus GN=Manf PE=2 SV=1;>sp|Q9CXI5|MANF_MOUSE Mesencephalic astrocyte-derived neurotrophi	0	0	1	28	13	19	0	0	1.35775	15.5653	14.9759	14.1294	29.7293	5.87022e-05	100	0.272593
Prcp	>sp|Q7TMR0|PCP_MOUSE Lysosomal Pro-X carboxypeptidase OS=Mus musculus GN=Prcp PE=2 SV=2	19	2	1	27	30	14	21.1322	5.66996	1.35775	15.0094	34.5598	10.4112	2.29154	0.12817	-6.01397	0.0126793
Pgm1	>sp|Q9D0F9|PGM1_MOUSE Phosphoglucomutase-1 OS=Mus musculus GN=Pgm1 PE=1 SV=4;>tr|A2CEK3|A2CEK3_MOUSE Phosphoglucomutase 2 OS=Mus musculus GN=Pgm2 PE=3 SV=1	1	0	1	33	20	20	1.11222	0	1.35775	18.3448	23.0399	14.8731	17.8163	6.4484e-05	-1.63833	0.892172
Ppt1	>sp|O88531|PPT1_MOUSE Palmitoyl-protein thioesterase 1 OS=Mus musculus GN=Ppt1 PE=2 SV=2;>tr|B1B0P9|B1B0P9_MOUSE Palmitoyl-protein thioesterase 1 OS=Mus musculus GN=Ppt1 PE=4 SV=1;>tr|B1B0P8|B1B0P8_MOUSE Palmitoyl-protein thioesterase 1 OS=Mus musculus GN	4	0	0	18	18	10	4.44888	0	0	10.0062	20.7359	7.43655	7.03075	0.00408171	-100	0.0248903
Rcc2	>sp|Q8BK67|RCC2_MOUSE Protein RCC2 OS=Mus musculus GN=Rcc2 PE=2 SV=1	31	0	5	49	11	19	34.4788	0	6.78874	27.2392	12.6719	14.1294	1.80931	0.231499	-10.1577	0.0119483
41154	>sp|P42208|SEPT2_MOUSE Septin-2 OS=Mus musculus GN=Sept2 PE=1 SV=2;>tr|E9Q3V6|E9Q3V6_MOUSE Septin-2 OS=Mus musculus GN=Sept2 PE=3 SV=1;>tr|D3Z3C0|D3Z3C0_MOUSE Septin-2 (Fragment) OS=Mus musculus GN=Sept2 PE=4 SV=1;>tr|D3YYB1|D3YYB1_MOUSE Septin-2 (Fragmen	16	4	6	34	8	19	17.7955	11.3399	8.14649	18.9007	9.21594	14.1294	1.172	0.493995	-1.82646	0.0979436
Eif2s1	>sp|Q6ZWX6|IF2A_MOUSE Eukaryotic translation initiation factor 2 subunit 1 OS=Mus musculus GN=Eif2s1 PE=1 SV=3	11	5	12	29	10	31	12.2344	14.1749	16.293	16.1212	11.5199	23.0533	1.26295	0.289375	1.24517	0.52599
Anxa4	>sp|P97429|ANXA4_MOUSE Annexin A4 OS=Mus musculus GN=Anxa4 PE=2 SV=4;>tr|D3Z0S1|D3Z0S1_MOUSE Annexin (Fragment) OS=Mus musculus GN=Anxa4 PE=3 SV=1;>tr|F7ANV6|F7ANV6_MOUSE Annexin (Fragment) OS=Mus musculus GN=Anxa4 PE=3 SV=1	34	26	38	1	3	1	37.8155	73.7094	51.5944	0.555903	3.45598	0.743655	-40.4207	3.0859e-08	1.65678	0.0588502
Leprel1	>sp|Q8CG71|P3H2_MOUSE Prolyl 3-hydroxylase 2 OS=Mus musculus GN=Leprel1 PE=2 SV=1	3	0	4	4	3	1	3.33666	0	5.43099	2.22361	3.45598	0.743655	-1.66603	0.521319	-1.22875	0.899931
Psmb3	>sp|Q9R1P1|PSB3_MOUSE Proteasome subunit beta type-3 OS=Mus musculus GN=Psmb3 PE=1 SV=1;>tr|D3YVS3|D3YVS3_MOUSE Uncharacterized protein OS=Mus musculus GN=Gm5356 PE=4 SV=1	1	1	1	39	18	26	1.11222	2.83498	1.35775	21.6802	20.7359	19.335	13.6668	0.000118362	1.88484	0.675249
Cct2	>sp|P80314|TCPB_MOUSE T-complex protein 1 subunit beta OS=Mus musculus GN=Cct2 PE=1 SV=4	58	4	19	44	3	13	64.5088	11.3399	25.7972	24.4597	3.45598	9.66751	-2.67349	0.00256277	-3.47409	0.00903756
Hmgb2	>sp|P30681|HMGB2_MOUSE High mobility group protein B2 OS=Mus musculus GN=Hmgb2 PE=1 SV=3	3	0	2	41	6	14	3.33666	0	2.7155	22.792	6.91196	10.4112	6.13309	0.00257604	-2.4575	0.507515
Ppp2r1a	>sp|Q76MZ3|2AAA_MOUSE Serine/threonine-protein phosphatase 2A 65 kDa regulatory subunit A alpha isoform OS=Mus musculus GN=Ppp2r1a PE=1 SV=3	21	3	17	34	3	14	23.3566	8.50494	23.0817	18.9007	3.45598	10.4112	-1.58031	0.0628662	-1.47889	0.441093
Cacybp	>sp|Q9CXW3|CYBP_MOUSE Calcyclin-binding protein OS=Mus musculus GN=Cacybp PE=1 SV=1	8	1	2	37	8	15	8.89776	2.83498	2.7155	20.5684	9.21594	11.1548	2.72138	0.0119886	-3.20613	0.0688623
Itgb6	>sp|Q9Z0T9|ITB6_MOUSE Integrin beta-6 OS=Mus musculus GN=Itgb6 PE=2 SV=1;>tr|B1AYG6|B1AYG6_MOUSE Integrin beta OS=Mus musculus GN=Itgb6 PE=3 SV=1;>tr|B1AYG7|B1AYG7_MOUSE Integrin beta (Fragment) OS=Mus musculus GN=Itgb6 PE=3 SV=1	5	8	9	0	3	2	5.5611	22.6798	12.2197	0	3.45598	1.48731	-9.2817	0.00039988	3.13783	0.0496762
Hspd1	>sp|P63038|CH60_MOUSE 60 kDa heat shock protein, mitochondrial OS=Mus musculus GN=Hspd1 PE=1 SV=1;>sp|P63038-2|CH60_MOUSE Isoform 2 of 60 kDa heat shock protein, mitochondrial OS=Mus musculus GN=Hspd1	6	0	9	35	16	20	6.67332	0	12.2197	19.4566	18.4319	14.8731	2.67794	0.0577869	-1.09222	0.859279
Dnajb11	>sp|Q99KV1|DJB11_MOUSE DnaJ homolog subfamily B member 11 OS=Mus musculus GN=Dnajb11 PE=1 SV=1	17	1	4	30	4	17	18.9077	2.83498	5.43099	16.6771	4.60797	12.6421	1.18816	0.523512	-4.57484	0.0148632
Asah1	>sp|Q9WV54|ASAH1_MOUSE Acid ceramidase OS=Mus musculus GN=Asah1 PE=1 SV=1	4	5	5	16	71	27	4.44888	14.1749	6.78874	8.89444	81.7915	20.0787	3.70789	0.00849108	2.35606	0.201072
Ncam1	>sp|P13595|NCAM1_MOUSE Neural cell adhesion molecule 1 OS=Mus musculus GN=Ncam1 PE=1 SV=3;>tr|E9QB01|E9QB01_MOUSE Neural cell adhesion molecule 1 OS=Mus musculus GN=Ncam1 PE=4 SV=1;>sp|P13595-2|NCAM1_MOUSE Isoform 2 of Neural cell adhesion molecule 1 OS=M	0	9	8	7	54	27	0	25.5148	10.862	3.89132	62.2076	20.0787	2.3717	0.012661	100	0.00842626
Otub1	>sp|Q7TQI3|OTUB1_MOUSE Ubiquitin thioesterase OTUB1 OS=Mus musculus GN=Otub1 PE=1 SV=2;>tr|D3YWF6|D3YWF6_MOUSE Ubiquitin thioesterase OTUB1 OS=Mus musculus GN=Otub1 PE=4 SV=1;>tr|D3Z7K0|D3Z7K0_MOUSE Ubiquitin thioesterase OTUB1 (Fragment) OS=Mus musculus	8	0	6	24	9	27	8.89776	0	8.14649	13.3417	10.3679	20.0787	2.18168	0.0278686	-2.18444	0.371318
Hdgf	>sp|P51859|HDGF_MOUSE Hepatoma-derived growth factor OS=Mus musculus GN=Hdgf PE=1 SV=2;>tr|E0CXA0|E0CXA0_MOUSE Hepatoma-derived growth factor (Fragment) OS=Mus musculus GN=Hdgf PE=4 SV=1	0	0	1	26	5	28	0	0	1.35775	14.4535	5.75996	20.8223	30.3904	8.33939e-05	100	0.272593
Serpinb2	>sp|P12388|PAI2_MOUSE Plasminogen activator inhibitor 2, macrophage OS=Mus musculus GN=Serpinb2 PE=2 SV=1;>tr|F6ZFV0|F6ZFV0_MOUSE Plasminogen activator inhibitor 2, macrophage (Fragment) OS=Mus musculus GN=Serpinb2 PE=3 SV=1	5	0	0	44	5	3	5.5611	0	0	24.4597	5.75996	2.23096	5.13749	0.00614756	-100	0.0189846
Txndc5	>sp|Q91W90|TXND5_MOUSE Thioredoxin domain-containing protein 5 OS=Mus musculus GN=Txndc5 PE=1 SV=2;>tr|E9PXX7|E9PXX7_MOUSE Thioredoxin domain-containing protein 5 OS=Mus musculus GN=Txndc5 PE=3 SV=1	6	0	3	33	14	21	6.67332	0	4.07324	18.3448	16.1279	15.6167	3.75672	0.0052501	-3.27666	0.195198
Angptl2	>sp|Q9R045|ANGL2_MOUSE Angiopoietin-related protein 2 OS=Mus musculus GN=Angptl2 PE=2 SV=2	1	0	2	12	5	51	1.11222	0	2.7155	6.67083	5.75996	37.9264	11.9868	0.000736701	1.22075	0.675249
Tcn2	>sp|O88968|TCO2_MOUSE Transcobalamin-2 OS=Mus musculus GN=Tcn2 PE=2 SV=1	0	0	4	6	1	40	0	0	5.43099	3.33542	1.15199	29.7462	6.33584	0.00618705	100	0.135516
Prpf19	>sp|Q99KP6-2|PRP19_MOUSE Isoform 2 of Pre-mRNA-processing factor 19 OS=Mus musculus GN=Prpf19;>sp|Q99KP6|PRP19_MOUSE Pre-mRNA-processing factor 19 OS=Mus musculus GN=Prpf19 PE=2 SV=1;>tr|J3QNL8|J3QNL8_MOUSE Pre-mRNA-processing factor 19 OS=Mus musculus GN	11	0	4	29	2	8	12.2344	0	5.43099	16.1212	2.30399	5.94924	1.31705	0.35564	-4.50541	0.0503003
Arpc1b	>sp|Q9WV32|ARC1B_MOUSE Actin-related protein 2/3 complex subunit 1B OS=Mus musculus GN=Arpc1b PE=1 SV=4	15	6	12	20	10	21	16.6833	17.0099	16.293	11.1181	11.5199	15.6167	-1.2974	0.249472	-1.00191	0.978256
Capza2	>sp|P47754|CAZA2_MOUSE F-actin-capping protein subunit alpha-2 OS=Mus musculus GN=Capza2 PE=1 SV=3;>tr|D6RCW7|D6RCW7_MOUSE F-actin-capping protein subunit alpha-2 OS=Mus musculus GN=Capza2 PE=4 SV=1	8	3	5	26	12	19	8.89776	8.50494	6.78874	14.4535	13.8239	14.1294	1.76419	0.0440818	-1.16359	0.701373
Cstb	>sp|Q62426|CYTB_MOUSE Cystatin-B OS=Mus musculus GN=Cstb PE=1 SV=1	2	0	6	18	6	15	2.22444	0	8.14649	10.0062	6.91196	11.1548	2.54116	0.0503747	1.83113	0.378694
-	>sp|P10404|ENV1_MOUSE MLV-related proviral Env polyprotein OS=Mus musculus PE=2 SV=3	1	34	1	5	19	2	1.11222	96.3893	1.35775	2.77951	21.8879	1.48731	-1.55482	0.52144	43.9423	0.516766
Rbbp4	>sp|Q60972|RBBP4_MOUSE Histone-binding protein RBBP4 OS=Mus musculus GN=Rbbp4 PE=1 SV=5	11	0	3	28	13	14	12.2344	0	4.07324	15.5653	14.9759	10.4112	2.30308	0.074516	-6.00722	0.031656
Tsg101	>sp|Q61187|TS101_MOUSE Tumor susceptibility gene 101 protein OS=Mus musculus GN=Tsg101 PE=1 SV=2	33	34	42	2	3	2	36.7033	96.3893	57.0254	1.11181	3.45598	1.48731	-32.3688	3.43259e-08	2.08993	0.0679332
Grb2	>sp|Q60631|GRB2_MOUSE Growth factor receptor-bound protein 2 OS=Mus musculus GN=Grb2 PE=1 SV=1;>tr|B1AT92|B1AT92_MOUSE Growth factor receptor bound protein 2 OS=Mus musculus GN=Grb2 PE=4 SV=1;>sp|Q60631-2|GRB2_MOUSE Isoform 2 of Growth factor receptor-bou	11	21	19	16	13	27	12.2344	59.5345	25.7972	8.89444	14.9759	20.0787	-1.85888	0.0943656	3.48736	0.0855809
Flrt2	>tr|Q8BLU0|Q8BLU0_MOUSE Fibronectin leucine rich transmembrane protein 2 OS=Mus musculus GN=Flrt2 PE=2 SV=1	17	0	0	37	0	6	18.9077	0	0	20.5684	0	4.46193	1.2699	0.391587	-100	0.00567146
Npepps	>sp|Q11011|PSA_MOUSE Puromycin-sensitive aminopeptidase OS=Mus musculus GN=Npepps PE=1 SV=2;>tr|E9Q039|E9Q039_MOUSE Puromycin-sensitive aminopeptidase OS=Mus musculus GN=Npepps PE=4 SV=1;>tr|F6QYF8|F6QYF8_MOUSE Puromycin-sensitive aminopeptidase (Fragment	2	0	4	46	30	20	2.22444	0	5.43099	25.5715	34.5598	14.8731	7.60512	0.00110653	1.22075	0.55351
S100a6	>sp|P14069|S10A6_MOUSE Protein S100-A6 OS=Mus musculus GN=S100a6 PE=1 SV=3	9	1	7	16	6	13	10.01	2.83498	9.50423	8.89444	6.91196	9.66751	1.03826	0.898809	-1.62247	0.523477
Cars	>sp|Q9ER72|SYCC_MOUSE Cysteine--tRNA ligase, cytoplasmic OS=Mus musculus GN=Cars PE=1 SV=2;>sp|Q9ER72-2|SYCC_MOUSE Isoform 2 of Cysteine--tRNA ligase, cytoplasmic OS=Mus musculus GN=Cars	8	2	5	39	7	19	8.89776	5.66996	6.78874	21.6802	8.06395	14.1294	2.1798	0.0246286	-1.42836	0.528902
Tfrc	>sp|Q62351|TFR1_MOUSE Transferrin receptor protein 1 OS=Mus musculus GN=Tfrc PE=1 SV=1;>tr|Q8C872|Q8C872_MOUSE Transferrin receptor protein 1 OS=Mus musculus GN=Tfrc PE=2 SV=1	26	10	12	17	29	11	28.9177	28.3498	16.293	9.45035	33.4078	8.1802	-1.7051	0.155108	-1.29552	0.217165
Gars	>sp|Q9CZD3|SYG_MOUSE Glycine--tRNA ligase OS=Mus musculus GN=Gars PE=1 SV=1	33	2	4	55	6	10	36.7033	5.66996	5.43099	30.5747	6.91196	7.43655	-1.10202	0.627871	-6.61264	0.00316732
Col6a1	>sp|Q04857|CO6A1_MOUSE Collagen alpha-1(VI) chain OS=Mus musculus GN=Col6a1 PE=2 SV=1	0	0	5	12	0	60	0	0	6.78874	6.67083	0	44.6193	7.19427	0.00385294	100	0.166134
Aifm1	>sp|Q9Z0X1|AIFM1_MOUSE Apoptosis-inducing factor 1, mitochondrial OS=Mus musculus GN=Aifm1 PE=1 SV=1;>tr|B1AU25|B1AU25_MOUSE Apoptosis-inducing factor 1, mitochondrial OS=Mus musculus GN=Aifm1 PE=4 SV=1	3	0	0	37	0	13	3.33666	0	0	20.5684	0	9.66751	7.50345	0.00537591	-100	0.0368624
Ist1	>sp|Q9CX00|IST1_MOUSE IST1 homolog OS=Mus musculus GN=Ist1 PE=2 SV=1	45	33	39	2	4	2	50.0499	93.5543	52.9522	1.11181	4.60797	1.48731	-30.3805	4.76905e-08	1.4636	0.291831
41159	>tr|E9Q1G8|E9Q1G8_MOUSE Septin-7 OS=Mus musculus GN=Sept7 PE=3 SV=2;>tr|E9Q9F5|E9Q9F5_MOUSE Septin-7 OS=Mus musculus GN=Sept7 PE=3 SV=2;>sp|O55131|SEPT7_MOUSE Septin-7 OS=Mus musculus GN=Sept7 PE=1 SV=1	21	2	7	43	5	24	23.3566	5.66996	9.50423	23.9038	5.75996	17.8477	1.21736	0.359547	-3.07847	0.0207631
Dsg2	>sp|O55111|DSG2_MOUSE Desmoglein-2 OS=Mus musculus GN=Dsg2 PE=1 SV=3	0	0	20	4	0	32	0	0	27.155	2.22361	0	23.7969	-1.02046	0.941626	100	0.220883
Tars	>sp|Q9D0R2|SYTC_MOUSE Threonine--tRNA ligase, cytoplasmic OS=Mus musculus GN=Tars PE=1 SV=2	12	5	7	32	18	17	13.3466	14.1749	9.50423	17.7889	20.7359	12.6421	1.36049	0.186069	-1.12729	0.638577
Lphn2	>tr|E9Q6C7|E9Q6C7_MOUSE Latrophilin-2 OS=Mus musculus GN=Lphn2 PE=3 SV=1	39	2	18	41	3	8	43.3766	5.66996	24.4395	22.792	3.45598	5.94924	-2.24305	0.0234874	-2.88126	0.0665774
Akr1b8	>sp|P45377|ALD2_MOUSE Aldose reductase-related protein 2 OS=Mus musculus GN=Akr1b8 PE=1 SV=2	9	4	1	21	9	3	10.01	11.3399	1.35775	11.674	10.3679	2.23096	1.12359	0.71306	-1.57667	0.299929
Cdc42	>sp|P60766|CDC42_MOUSE Cell division control protein 42 homolog OS=Mus musculus GN=Cdc42 PE=1 SV=2;>sp|P60766-1|CDC42_MOUSE Isoform 1 of Cell division control protein 42 homolog OS=Mus musculus GN=Cdc42	10	5	16	7	1	4	11.1222	14.1749	21.724	3.89132	1.15199	2.97462	-5.10905	0.0026591	1.61384	0.144473
Erh	>tr|G3UW85|G3UW85_MOUSE Enhancer of rudimentary homolog OS=Mus musculus GN=Erh PE=4 SV=1;>sp|P84089|ERH_MOUSE Enhancer of rudimentary homolog OS=Mus musculus GN=Erh PE=1 SV=1	3	1	1	26	2	7	3.33666	2.83498	1.35775	14.4535	2.30399	5.20558	3.51461	0.0416601	-1.59164	0.507515
Snrpd3	>sp|P62320|SMD3_MOUSE Small nuclear ribonucleoprotein Sm D3 OS=Mus musculus GN=Snrpd3 PE=1 SV=1	2	1	1	12	3	7	2.22444	2.83498	1.35775	6.67083	3.45598	5.20558	2.74739	0.0573787	-1.0611	0.84797
Spon2	>sp|Q8BMS2|SPON2_MOUSE Spondin-2 OS=Mus musculus GN=Spon2 PE=1 SV=2	3	0	0	22	0	0	3.33666	0	0	12.2299	0	0	3.06238	0.114988	-100	0.0368624
Pafah1b1	>sp|P63005|LIS1_MOUSE Platelet-activating factor acetylhydrolase IB subunit alpha OS=Mus musculus GN=Pafah1b1 PE=1 SV=2;>sp|P63005-2|LIS1_MOUSE Isoform 2 of Platelet-activating factor acetylhydrolase IB subunit alpha OS=Mus musculus GN=Pafah1b1	8	0	6	38	11	14	8.89776	0	8.14649	21.1243	12.6719	10.4112	2.24199	0.0399231	-2.18444	0.371318
Rps3	>sp|P62908|RS3_MOUSE 40S ribosomal protein S3 OS=Mus musculus GN=Rps3 PE=1 SV=1;>tr|D3YV43|D3YV43_MOUSE 40S ribosomal protein S3 OS=Mus musculus GN=Rps3 PE=3 SV=1	54	6	12	35	7	21	60.0599	17.0099	16.293	19.4566	8.06395	15.6167	-1.95011	0.0913318	-3.60689	0.00295714
Hk1	>sp|P17710|HXK1_MOUSE Hexokinase-1 OS=Mus musculus GN=Hk1 PE=1 SV=3;>sp|P17710-4|HXK1_MOUSE Isoform HK1-SC of Hexokinase-1 OS=Mus musculus GN=Hk1;>sp|P17710-3|HXK1_MOUSE Isoform HK1 of Hexokinase-1 OS=Mus musculus GN=Hk1;>tr|G3UVV4|G3UVV4_MOUSE Hexokinase	4	0	0	52	5	18	4.44888	0	0	28.9069	5.75996	13.3858	9.46369	0.000544842	-100	0.0248903
Erp29	>sp|P57759|ERP29_MOUSE Endoplasmic reticulum resident protein 29 OS=Mus musculus GN=Erp29 PE=1 SV=2	4	0	1	29	8	14	4.44888	0	1.35775	16.1212	9.21594	10.4112	5.08942	0.00343748	-6.55333	0.110351
Serpinc1	>sp|P32261|ANT3_MOUSE Antithrombin-III OS=Mus musculus GN=Serpinc1 PE=1 SV=1	0	0	0	1	5	5	0	0	0	0.555903	5.75996	3.71827	100	0.00760455	-1	1
Eef1d	>sp|P57776-3|EF1D_MOUSE Isoform 3 of Elongation factor 1-delta OS=Mus musculus GN=Eef1d;>sp|P57776|EF1D_MOUSE Elongation factor 1-delta OS=Mus musculus GN=Eef1d PE=1 SV=3;>tr|Q80T06|Q80T06_MOUSE Elongation factor 1-delta OS=Mus musculus GN=Eef1d PE=2 SV=1	13	1	4	24	2	15	14.4589	2.83498	5.43099	13.3417	2.30399	11.1548	1.16129	0.593656	-3.49841	0.0338021
Plscr1	>sp|Q9JJ00|PLS1_MOUSE Phospholipid scramblase 1 OS=Mus musculus GN=Plscr1 PE=2 SV=1	17	35	24	0	4	1	18.9077	99.2242	32.5859	0	4.60797	0.743655	-32.9243	1.01657e-07	3.48561	0.184219
Ipo5	>sp|Q8BKC5|IPO5_MOUSE Importin-5 OS=Mus musculus GN=Ipo5 PE=1 SV=3;>sp|Q8BKC5-2|IPO5_MOUSE Isoform 2 of Importin-5 OS=Mus musculus GN=Ipo5	3	5	5	42	32	31	3.33666	14.1749	6.78874	23.3479	36.8638	23.0533	3.91227	0.00375522	3.14141	0.101369
Tpp2	>sp|Q64514-2|TPP2_MOUSE Isoform Short of Tripeptidyl-peptidase 2 OS=Mus musculus GN=Tpp2;>sp|Q64514|TPP2_MOUSE Tripeptidyl-peptidase 2 OS=Mus musculus GN=Tpp2 PE=2 SV=3	7	0	2	55	9	17	7.78554	0	2.7155	30.5747	10.3679	12.6421	4.5028	0.00230773	-5.73416	0.0548353
Nrd1	>tr|A2A9Q2|A2A9Q2_MOUSE Nardilysin OS=Mus musculus GN=Nrd1 PE=3 SV=1;>sp|Q8BHG1|NRDC_MOUSE Nardilysin OS=Mus musculus GN=Nrd1 PE=1 SV=1;>tr|A6PWC3|A6PWC3_MOUSE Nardilysin OS=Mus musculus GN=Nrd1 PE=3 SV=1	1	0	0	54	11	10	1.11222	0	0	30.0187	12.6719	7.43655	36.9374	3.23742e-05	-100	0.207704
Lama4	>sp|P97927|LAMA4_MOUSE Laminin subunit alpha-4 OS=Mus musculus GN=Lama4 PE=1 SV=2	8	0	0	67	0	16	8.89776	0	0	37.2455	0	11.8985	5.04054	0.00782627	-100	0.0114358
Itgb4	>sp|A2A863|ITB4_MOUSE Integrin beta-4 OS=Mus musculus GN=Itgb4 PE=2 SV=1;>sp|A2A863-2|ITB4_MOUSE Isoform 2 of Integrin beta-4 OS=Mus musculus GN=Itgb4;>sp|A2A863-3|ITB4_MOUSE Isoform 3 of Integrin beta-4 OS=Mus musculus GN=Itgb4;>tr|A2A864|A2A864_MOUSE In	55	39	61	8	3	11	61.1721	110.564	82.8226	4.44722	3.45598	8.1802	-14.3386	1.6114e-06	1.58068	0.0402966
Eif3a	>sp|P23116|EIF3A_MOUSE Eukaryotic translation initiation factor 3 subunit A OS=Mus musculus GN=Eif3a PE=1 SV=5	47	0	2	58	0	3	52.2744	0	2.7155	32.2424	0	2.23096	-1.59369	0.0882993	-38.5008	0.00224761
Atp6v1a	>sp|P50516|VATA_MOUSE V-type proton ATPase catalytic subunit A OS=Mus musculus GN=Atp6v1a PE=1 SV=2;>sp|P50516-2|VATA_MOUSE Isoform 2 of V-type proton ATPase catalytic subunit A OS=Mus musculus GN=Atp6v1a	26	3	9	35	5	11	28.9177	8.50494	12.2197	19.4566	5.75996	8.1802	-1.48713	0.0811889	-2.79066	0.0174544
Man1a1	>sp|P45700|MA1A1_MOUSE Mannosyl-oligosaccharide 1,2-alpha-mannosidase IA OS=Mus musculus GN=Man1a1 PE=1 SV=1	2	0	0	35	24	12	2.22444	0	0	19.4566	27.6478	8.92385	16.9269	8.59667e-05	-100	0.0747841
Rab7a	>sp|P51150|RAB7A_MOUSE Ras-related protein Rab-7a OS=Mus musculus GN=Rab7a PE=1 SV=2	22	23	21	13	9	8	24.4689	65.2045	28.5127	7.22674	10.3679	5.94924	-4.60026	0.000632354	1.91503	0.261061
Erp44	>sp|Q9D1Q6|ERP44_MOUSE Endoplasmic reticulum resident protein 44 OS=Mus musculus GN=Erp44 PE=1 SV=1	4	0	4	27	3	25	4.44888	0	5.43099	15.0094	3.45598	18.5914	3.5552	0.00807739	-1.63833	0.786291
Ggh	>sp|Q9Z0L8|GGH_MOUSE Gamma-glutamyl hydrolase OS=Mus musculus GN=Ggh PE=1 SV=2;>sp|Q9Z0L8-2|GGH_MOUSE Isoform II of Gamma-glutamyl hydrolase OS=Mus musculus GN=Ggh	1	0	0	24	5	6	1.11222	0	0	13.3417	5.75996	4.46193	17.3148	0.0010359	-100	0.207704
Sfpq	>sp|Q8VIJ6|SFPQ_MOUSE Splicing factor, proline- and glutamine-rich OS=Mus musculus GN=Sfpq PE=1 SV=1	10	0	2	44	2	23	11.1222	0	2.7155	24.4597	2.30399	17.1041	2.94447	0.0191726	-8.19166	0.0236604
Cct4	>sp|P80315|TCPD_MOUSE T-complex protein 1 subunit delta OS=Mus musculus GN=Cct4 PE=1 SV=3;>tr|G5E839|G5E839_MOUSE T-complex protein 1 subunit delta OS=Mus musculus GN=Cct4 PE=3 SV=1	56	4	15	33	6	11	62.2843	11.3399	20.3662	18.3448	6.91196	8.1802	-2.99489	0.00720113	-3.92885	0.00420703
Eea1	>sp|Q8BL66|EEA1_MOUSE Early endosome antigen 1 OS=Mus musculus GN=Eea1 PE=2 SV=2	1	0	0	48	1	1	1.11222	0	0	26.6833	1.15199	0.743655	24.9428	0.00267838	-100	0.207704
Ptma	>sp|P26350|PTMA_MOUSE Prothymosin alpha OS=Mus musculus GN=Ptma PE=1 SV=2	2	0	2	18	4	9	2.22444	0	2.7155	10.0062	4.60797	6.69289	3.90439	0.01689	-1.63833	0.84797
Chi3l1	>sp|Q61362|CH3L1_MOUSE Chitinase-3-like protein 1 OS=Mus musculus GN=Chi3l1 PE=2 SV=2;>tr|D3Z2P2|D3Z2P2_MOUSE Chitinase-3-like protein 1 OS=Mus musculus GN=Chi3l1 PE=3 SV=1	0	0	0	26	1	13	0	0	0	14.4535	1.15199	9.66751	100	9.4277e-05	-1	1
Txnl1	>sp|Q8CDN6|TXNL1_MOUSE Thioredoxin-like protein 1 OS=Mus musculus GN=Txnl1 PE=1 SV=3	10	2	1	23	11	12	11.1222	5.66996	1.35775	12.7858	12.6719	8.92385	1.81621	0.0971073	-3.16525	0.0510507
Erap1	>sp|Q9EQH2|ERAP1_MOUSE Endoplasmic reticulum aminopeptidase 1 OS=Mus musculus GN=Erap1 PE=2 SV=2	0	0	1	39	14	15	0	0	1.35775	21.6802	16.1279	11.1548	33.4464	5.39096e-05	100	0.272593
Mvp	>tr|E9Q3X0|E9Q3X0_MOUSE Major vault protein OS=Mus musculus GN=Mvp PE=4 SV=1;>sp|Q9EQK5|MVP_MOUSE Major vault protein OS=Mus musculus GN=Mvp PE=1 SV=4	26	4	63	2	0	8	28.9177	11.3399	85.5381	1.11181	0	5.94924	-17.6436	2.46947e-06	1.67506	0.88252
Fam129b	>sp|Q8R1F1|NIBL1_MOUSE Niban-like protein 1 OS=Mus musculus GN=Fam129b PE=1 SV=2	22	9	24	24	7	15	24.4689	25.5148	32.5859	13.3417	8.06395	11.1548	-2.38697	0.00646957	1.18724	0.434568
Hars	>sp|Q61035|SYHC_MOUSE Histidine--tRNA ligase, cytoplasmic OS=Mus musculus GN=Hars PE=2 SV=2	4	1	6	28	20	19	4.44888	2.83498	8.14649	15.5653	23.0399	14.1294	2.97928	0.0150839	1.23418	0.551725
Cct5	>sp|P80316|TCPE_MOUSE T-complex protein 1 subunit epsilon OS=Mus musculus GN=Cct5 PE=1 SV=1	44	6	19	40	6	17	48.9377	17.0099	25.7972	22.2361	6.91196	12.6421	-2.17802	0.00484062	-2.28643	0.0157381
Cd82	>sp|P40237|CD82_MOUSE CD82 antigen OS=Mus musculus GN=Cd82 PE=1 SV=1;>tr|A2AIJ1|A2AIJ1_MOUSE CD82 antigen (Fragment) OS=Mus musculus GN=Cd82 PE=4 SV=1	28	4	31	1	0	1	31.1422	11.3399	42.0902	0.555903	0	0.743655	-61.1732	1.36971e-07	-1.16572	0.720422
Ptbp1	>tr|Q922I7|Q922I7_MOUSE MCG13402, isoform CRA_c OS=Mus musculus GN=Ptbp1 PE=2 SV=1;>tr|Q8BGJ5|Q8BGJ5_MOUSE MCG13402, isoform CRA_a OS=Mus musculus GN=Ptbp1 PE=2 SV=1;>tr|Q8CB58|Q8CB58_MOUSE MCG13402, isoform CRA_d OS=Mus musculus GN=Ptbp1 PE=2 SV=1;>sp|P1	20	0	4	35	0	15	22.2444	0	5.43099	19.4566	0	11.1548	1.06532	0.796683	-8.19166	0.0157858
Cct7	>sp|P80313|TCPH_MOUSE T-complex protein 1 subunit eta OS=Mus musculus GN=Cct7 PE=1 SV=1	31	5	15	23	6	13	34.4788	14.1749	20.3662	12.7858	6.91196	9.66751	-2.42267	0.00727514	-1.99639	0.038569
Spint1	>sp|Q9R097|SPIT1_MOUSE Kunitz-type protease inhibitor 1 OS=Mus musculus GN=Spint1 PE=1 SV=2	0	0	2	17	12	28	0	0	2.7155	9.45035	13.8239	20.8223	14.3917	0.000212872	100	0.134363
Psmd11	>sp|Q8BG32|PSD11_MOUSE 26S proteasome non-ATPase regulatory subunit 11 OS=Mus musculus GN=Psmd11 PE=1 SV=3	23	2	3	14	3	12	25.5811	5.66996	4.07324	7.78264	3.45598	8.92385	-1.38974	0.536051	-5.25106	0.00699613
Cdh3	>sp|P10287|CADH3_MOUSE Cadherin-3 OS=Mus musculus GN=Cdh3 PE=2 SV=2	1	0	0	18	0	3	1.11222	0	0	10.0062	0	2.23096	7.54745	0.0239831	-100	0.207704
Pdcd6	>sp|P12815|PDCD6_MOUSE Programmed cell death protein 6 OS=Mus musculus GN=Pdcd6 PE=1 SV=2	23	15	18	6	3	7	25.5811	42.5247	24.4395	3.33542	3.45598	5.20558	-7.16998	0.00017103	1.30886	0.531356
Dcps	>sp|Q9DAR7|DCPS_MOUSE m7GpppX diphosphatase OS=Mus musculus GN=Dcps PE=1 SV=1;>tr|Q3TBW9|Q3TBW9_MOUSE m7GpppX diphosphatase OS=Mus musculus GN=Dcps PE=2 SV=1;>tr|D6RFQ0|D6RFQ0_MOUSE m7GpppX diphosphatase OS=Mus musculus GN=Dcps PE=4 SV=1	5	0	1	30	11	13	5.5611	0	1.35775	16.6771	12.6719	9.66751	4.44095	0.00470347	-8.19166	0.05853
Ak2	>sp|Q9WTP6|KAD2_MOUSE Adenylate kinase 2, mitochondrial OS=Mus musculus GN=Ak2 PE=1 SV=5;>sp|Q9WTP6-2|KAD2_MOUSE Isoform 2 of Adenylate kinase 2, mitochondrial OS=Mus musculus GN=Ak2	3	0	2	24	19	20	3.33666	0	2.7155	13.3417	21.8879	14.8731	6.15803	0.00162472	-2.4575	0.507515
Lgmn	>sp|O89017|LGMN_MOUSE Legumain OS=Mus musculus GN=Lgmn PE=1 SV=1	0	0	1	2	36	10	0	0	1.35775	1.11181	41.4717	7.43655	21.0729	0.00129819	100	0.272593
Ehd4	>sp|Q9EQP2|EHD4_MOUSE EH domain-containing protein 4 OS=Mus musculus GN=Ehd4 PE=1 SV=1	45	26	45	1	1	2	50.0499	73.7094	61.0986	0.555903	1.15199	1.48731	-58.9939	3.3091e-09	1.34674	0.161533
Hspb1	>sp|P14602|HSPB1_MOUSE Heat shock protein beta-1 OS=Mus musculus GN=Hspb1 PE=1 SV=3;>sp|P14602-2|HSPB1_MOUSE Isoform B of Heat shock protein beta-1 OS=Mus musculus GN=Hspb1;>sp|P14602-3|HSPB1_MOUSE Isoform C of Heat shock protein beta-1 OS=Mus musculus GN	20	0	2	34	0	6	22.2444	0	2.7155	18.9007	0	4.46193	-1.08575	0.755591	-16.3833	0.00705928
Prmt1	>sp|Q9JIF0|ANM1_MOUSE Protein arginine N-methyltransferase 1 OS=Mus musculus GN=Prmt1 PE=1 SV=1;>sp|Q9JIF0-2|ANM1_MOUSE Isoform 2 of Protein arginine N-methyltransferase 1 OS=Mus musculus GN=Prmt1;>sp|Q9JIF0-3|ANM1_MOUSE Isoform 3 of Protein arginine N-me	14	0	2	21	8	20	15.5711	0	2.7155	11.674	9.21594	14.8731	2.43963	0.133449	-11.4683	0.0125553
Fdps	>sp|Q920E5|FPPS_MOUSE Farnesyl pyrophosphate synthase OS=Mus musculus GN=Fdps PE=2 SV=1	2	2	5	11	11	13	2.22444	5.66996	6.78874	6.11493	12.6719	9.66751	1.90685	0.068109	2.80041	0.150641
Psmd2	>sp|Q8VDM4|PSMD2_MOUSE 26S proteasome non-ATPase regulatory subunit 2 OS=Mus musculus GN=Psmd2 PE=1 SV=1	26	1	4	39	6	19	28.9177	2.83498	5.43099	21.6802	6.91196	14.1294	1.29888	0.478321	-6.99682	0.00513122
Rap1b	>sp|Q99JI6|RAP1B_MOUSE Ras-related protein Rap-1b OS=Mus musculus GN=Rap1b PE=2 SV=2	12	19	21	3	3	3	13.3466	53.8646	28.5127	1.66771	3.45598	2.23096	-12.0882	2.22301e-05	3.08607	0.0425465
Rras2	>sp|P62071|RRAS2_MOUSE Ras-related protein R-Ras2 OS=Mus musculus GN=Rras2 PE=1 SV=1	35	23	24	7	4	3	38.9277	65.2045	32.5859	3.89132	4.60797	2.23096	-12.1629	4.88329e-06	1.25605	0.676566
Lgals3bp	>sp|Q07797|LG3BP_MOUSE Galectin-3-binding protein OS=Mus musculus GN=Lgals3bp PE=1 SV=1	5	0	15	15	1	25	5.5611	0	20.3662	8.33854	1.15199	18.5914	1.08489	0.764193	1.83113	0.874836
Ptn	>sp|P63089|PTN_MOUSE Pleiotrophin OS=Mus musculus GN=Ptn PE=2 SV=1	3	0	0	19	0	0	3.33666	0	0	10.5622	0	0	2.68116	0.133625	-100	0.0368624
Col8a1	>sp|Q00780|CO8A1_MOUSE Collagen alpha-1(VIII) chain OS=Mus musculus GN=Col8a1 PE=1 SV=3	0	0	11	2	4	46	0	0	14.9352	1.11181	4.60797	34.2081	2.53765	0.0256957	100	0.207423
Cdh13	>sp|Q9WTR5|CAD13_MOUSE Cadherin-13 OS=Mus musculus GN=Cdh13 PE=1 SV=2	13	0	6	22	0	8	14.4589	0	8.14649	12.2299	0	5.94924	-1.22876	0.481661	-3.54972	0.0805087
Masp1	>sp|P98064-2|MASP1_MOUSE Isoform 2 of Mannan-binding lectin serine protease 1 OS=Mus musculus GN=Masp1;>sp|P98064|MASP1_MOUSE Mannan-binding lectin serine protease 1 OS=Mus musculus GN=Masp1 PE=1 SV=2	1	0	0	35	0	0	1.11222	0	0	19.4566	0	0	9.4481	0.0462613	-100	0.207704
Eif6	>sp|O55135|IF6_MOUSE Eukaryotic translation initiation factor 6 OS=Mus musculus GN=Eif6 PE=1 SV=2	6	2	3	18	15	17	6.67332	5.66996	4.07324	10.0062	17.2799	12.6421	2.21964	0.02731	-1.36984	0.535453
Lif	>sp|P09056|LIF_MOUSE Leukemia inhibitory factor OS=Mus musculus GN=Lif PE=1 SV=1;>tr|F8WH42|F8WH42_MOUSE Leukemia inhibitory factor OS=Mus musculus GN=Lif PE=4 SV=1	0	0	1	24	15	13	0	0	1.35775	13.3417	17.2799	9.66751	25.266	0.00014402	100	0.272593
Efna5	>sp|O08543|EFNA5_MOUSE Ephrin-A5 OS=Mus musculus GN=Efna5 PE=1 SV=1;>sp|O08543-2|EFNA5_MOUSE Isoform Short of Ephrin-A5 OS=Mus musculus GN=Efna5	0	0	0	17	3	13	0	0	0	9.45035	3.45598	9.66751	100	0.000117206	-1	1
Cmpk1	>sp|Q9DBP5|KCY_MOUSE UMP-CMP kinase OS=Mus musculus GN=Cmpk1 PE=1 SV=1	2	0	2	26	5	18	2.22444	0	2.7155	14.4535	5.75996	13.3858	6.23307	0.00261216	-1.63833	0.84797
Lphn3	>tr|D3Z5M6|D3Z5M6_MOUSE Latrophilin-3 OS=Mus musculus GN=Lphn3 PE=3 SV=1;>tr|D3Z4S7|D3Z4S7_MOUSE Latrophilin-3 OS=Mus musculus GN=Lphn3 PE=3 SV=1;>tr|D3YVT9|D3YVT9_MOUSE Latrophilin-3 OS=Mus musculus GN=Lphn3 PE=3 SV=1;>sp|Q80TS3|LPHN3_MOUSE Latrophilin-3	7	0	17	33	0	25	7.78554	0	23.0817	18.3448	0	18.5914	1.29947	0.469638	1.48234	0.741614
Dsg3	>sp|O35902|DSG3_MOUSE Desmoglein-3 OS=Mus musculus GN=Dsg3 PE=2 SV=1;>tr|Q3UFC6|Q3UFC6_MOUSE Desmoglein 3 OS=Mus musculus GN=Dsg3 PE=2 SV=1;>sp|O35902-2|DSG3_MOUSE Isoform 2 of Desmoglein-3 OS=Mus musculus GN=Dsg3	31	0	7	34	0	6	34.4788	0	9.50423	18.9007	0	4.46193	-1.85754	0.0384269	-7.25547	0.0268598
Lamp2	>sp|P17047-2|LAMP2_MOUSE Isoform LAMP-2B of Lysosome-associated membrane glycoprotein 2 OS=Mus musculus GN=Lamp2;>sp|P17047|LAMP2_MOUSE Lysosome-associated membrane glycoprotein 2 OS=Mus musculus GN=Lamp2 PE=2 SV=2;>sp|P17047-3|LAMP2_MOUSE Isoform LAMP-2C	20	5	13	5	8	11	22.2444	14.1749	17.6507	2.77951	9.21594	8.1802	-2.90308	0.0453308	-1.39789	0.359739
Psph	>sp|Q99LS3|SERB_MOUSE Phosphoserine phosphatase OS=Mus musculus GN=Psph PE=1 SV=1;>tr|D3Z4T3|D3Z4T3_MOUSE Phosphoserine phosphatase OS=Mus musculus GN=Psph PE=4 SV=2	3	6	5	24	29	19	3.33666	17.0099	6.78874	13.3417	33.4078	14.1294	2.43724	0.0131828	3.56623	0.0928073
Pdlim5	>sp|Q8CI51|PDLI5_MOUSE PDZ and LIM domain protein 5 OS=Mus musculus GN=Pdlim5 PE=1 SV=4	16	0	5	43	2	14	17.7955	0	6.78874	23.9038	2.30399	10.4112	1.42865	0.149613	-5.24266	0.0352268
Fubp1	>tr|Q3TUE1|Q3TUE1_MOUSE Far upstream element-binding protein 1 OS=Mus musculus GN=Fubp1 PE=2 SV=1;>sp|Q91WJ8|FUBP1_MOUSE Far upstream element-binding protein 1 OS=Mus musculus GN=Fubp1 PE=1 SV=1;>sp|Q91WJ8-2|FUBP1_MOUSE Isoform 2 of Far upstream element-b	8	0	3	33	0	11	8.89776	0	4.07324	18.3448	0	8.1802	2.0089	0.057646	-4.36888	0.0711912
Gaa	>sp|P70699|LYAG_MOUSE Lysosomal alpha-glucosidase OS=Mus musculus GN=Gaa PE=1 SV=2	5	0	5	21	22	43	5.5611	0	6.78874	11.674	25.3438	31.9771	4.32447	0.00697513	-1.63833	0.761784
Nudc	>sp|O35685|NUDC_MOUSE Nuclear migration protein nudC OS=Mus musculus GN=Nudc PE=1 SV=1	0	0	4	22	11	22	0	0	5.43099	12.2299	12.6719	16.3604	8.68111	0.00163353	100	0.135516
Gns	>sp|Q8BFR4|GNS_MOUSE N-acetylglucosamine-6-sulfatase OS=Mus musculus GN=Gns PE=2 SV=1	2	0	0	13	31	12	2.22444	0	0	7.22674	35.7118	8.92385	12.1573	0.000651637	-100	0.0747841
D17Wsu104e	>sp|Q9CPT4|CS010_MOUSE UPF0556 protein C19orf10 homolog OS=Mus musculus GN=D17Wsu104e PE=2 SV=1	0	0	0	17	2	9	0	0	0	9.45035	2.30399	6.69289	100	0.000290786	-1	1
Serpinb10	>sp|Q8K1K6|SPB10_MOUSE Serpin B10 OS=Mus musculus GN=Serpinb10 PE=2 SV=1;>tr|G3UYR4|G3UYR4_MOUSE Serpin B10 OS=Mus musculus GN=Serpinb10 PE=3 SV=1	6	0	0	32	0	0	6.67332	0	0	17.7889	0	0	2.45779	0.107193	-100	0.0154605
Flrt3	>tr|Q8BGT1|Q8BGT1_MOUSE Fibronectin leucine rich transmembrane protein 3 OS=Mus musculus GN=Flrt3 PE=2 SV=1	13	0	0	31	8	6	14.4589	0	0	17.233	9.21594	4.46193	3.77743	0.033304	-100	0.0071955
Alcam	>sp|Q61490|CD166_MOUSE CD166 antigen OS=Mus musculus GN=Alcam PE=1 SV=3;>tr|E9Q3Q6|E9Q3Q6_MOUSE CD166 antigen OS=Mus musculus GN=Alcam PE=4 SV=1;>tr|E9Q4G8|E9Q4G8_MOUSE CD166 antigen OS=Mus musculus GN=Alcam PE=4 SV=1	28	0	26	19	0	10	31.1422	0	35.3014	10.5622	0	7.43655	-3.52911	0.008497	-1.76436	0.284024
Cct6a	>tr|E9QPA6|E9QPA6_MOUSE T-complex protein 1 subunit zeta OS=Mus musculus GN=Cct6a PE=3 SV=1;>sp|P80317|TCPZ_MOUSE T-complex protein 1 subunit zeta OS=Mus musculus GN=Cct6a PE=1 SV=3	28	2	10	31	6	14	31.1422	5.66996	13.5775	17.233	6.91196	10.4112	-1.55923	0.103032	-3.23598	0.0176441
Sdf4	>sp|Q61112|CAB45_MOUSE 45 kDa calcium-binding protein OS=Mus musculus GN=Sdf4 PE=2 SV=1;>sp|Q61112-2|CAB45_MOUSE Isoform 2 of 45 kDa calcium-binding protein OS=Mus musculus GN=Sdf4	0	0	1	22	11	26	0	0	1.35775	12.2299	12.6719	19.335	29.7431	5.1458e-05	100	0.272593
Magoh	>sp|P61327|MGN_MOUSE Protein mago nashi homolog OS=Mus musculus GN=Magoh PE=2 SV=1;>sp|Q9CQL1|MGN2_MOUSE Protein mago nashi homolog 2 OS=Mus musculus GN=Magohb PE=2 SV=1;>tr|G3UYI5|G3UYI5_MOUSE Protein mago nashi homolog 2 (Fragment) OS=Mus musculus GN=Ma	2	0	1	31	11	16	2.22444	0	1.35775	17.233	12.6719	11.8985	9.59085	0.000537992	-3.27666	0.454565
Slc12a2	>tr|E9QM38|E9QM38_MOUSE Solute carrier family 12 member 2 OS=Mus musculus GN=Slc12a2 PE=4 SV=1;>sp|P55012|S12A2_MOUSE Solute carrier family 12 member 2 OS=Mus musculus GN=Slc12a2 PE=1 SV=2	64	12	13	0	0	0	71.1821	34.0197	17.6507	0	0	0	-100	2.1634e-10	-2.75523	0.0111683
Tsn	>sp|Q62348|TSN_MOUSE Translin OS=Mus musculus GN=Tsn PE=1 SV=1	3	0	3	29	14	17	3.33666	0	4.07324	16.1212	16.1279	12.6421	4.94035	0.00327968	-1.63833	0.814364
Atp6ap1	>sp|Q9R1Q9|VAS1_MOUSE V-type proton ATPase subunit S1 OS=Mus musculus GN=Atp6ap1 PE=1 SV=1;>tr|Q3TKX1|Q3TKX1_MOUSE ATPase, H+ transporting, lysosomal accessory protein OS=Mus musculus GN=Atp6ap1 PE=2 SV=1;>tr|B7FAU3|B7FAU3_MOUSE ATPase, H+ transporting, l	3	0	0	17	16	15	3.33666	0	0	9.45035	18.4319	11.1548	9.02897	0.00171205	-100	0.0368624
Capn5	>sp|O08688|CAN5_MOUSE Calpain-5 OS=Mus musculus GN=Capn5 PE=2 SV=1	31	44	18	0	9	0	34.4788	124.739	24.4395	0	10.3679	0	-31.3236	1.29499e-07	2.16333	0.618155
Plscr3	>sp|Q9JIZ9|PLS3_MOUSE Phospholipid scramblase 3 OS=Mus musculus GN=Plscr3 PE=2 SV=1;>tr|Q5F284|Q5F284_MOUSE Phospholipid scramblase 3 (Fragment) OS=Mus musculus GN=Plscr3 PE=2 SV=1	17	10	25	0	4	3	18.9077	28.3498	33.9437	0	4.60797	2.23096	-14.556	2.78325e-05	1.6473	0.0736397
Dsc3	>tr|G5E8S6|G5E8S6_MOUSE Desmocollin 3, isoform CRA_b OS=Mus musculus GN=Dsc3 PE=3 SV=1;>sp|P55850|DSC3_MOUSE Desmocollin-3 OS=Mus musculus GN=Dsc3 PE=1 SV=2;>sp|P55850-2|DSC3_MOUSE Isoform 3B of Desmocollin-3 OS=Mus musculus GN=Dsc3	1	0	0	34	0	0	1.11222	0	0	18.9007	0	0	9.19706	0.0479669	-100	0.207704
Glod4	>sp|Q9CPV4|GLOD4_MOUSE Glyoxalase domain-containing protein 4 OS=Mus musculus GN=Glod4 PE=2 SV=1;>sp|Q9CPV4-2|GLOD4_MOUSE Isoform 2 of Glyoxalase domain-containing protein 4 OS=Mus musculus GN=Glod4;>tr|E9Q197|E9Q197_MOUSE Glyoxalase domain-containing pro	5	0	3	22	7	22	5.5611	0	4.07324	12.2299	8.06395	16.3604	3.24171	0.0114641	-2.73055	0.326507
Ppp3ca	>sp|P63328-2|PP2BA_MOUSE Isoform 2 of Serine/threonine-protein phosphatase 2B catalytic subunit alpha isoform OS=Mus musculus GN=Ppp3ca;>sp|P63328|PP2BA_MOUSE Serine/threonine-protein phosphatase 2B catalytic subunit alpha isoform OS=Mus musculus GN=Ppp3c	16	0	4	34	4	8	17.7955	0	5.43099	18.9007	4.60797	5.94924	1.15525	0.586793	-6.55333	0.0232641
Tinagl1	>sp|Q99JR5|TINAL_MOUSE Tubulointerstitial nephritis antigen-like OS=Mus musculus GN=Tinagl1 PE=1 SV=1;>tr|H3BJ97|H3BJ97_MOUSE Tubulointerstitial nephritis antigen-like OS=Mus musculus GN=Tinagl1 PE=3 SV=1	15	3	14	11	6	11	16.6833	8.50494	19.0085	6.11493	6.91196	8.1802	-2.2709	0.0225983	-1.21274	0.850751
Vps35	>sp|Q9EQH3|VPS35_MOUSE Vacuolar protein sorting-associated protein 35 OS=Mus musculus GN=Vps35 PE=1 SV=1	27	2	6	27	4	12	30.03	5.66996	8.14649	15.0094	4.60797	8.92385	-1.6195	0.174232	-4.34699	0.00732045
Gsr	>sp|P47791|GSHR_MOUSE Glutathione reductase, mitochondrial OS=Mus musculus GN=Gsr PE=2 SV=3;>sp|P47791-2|GSHR_MOUSE Isoform Cytoplasmic of Glutathione reductase, mitochondrial OS=Mus musculus GN=Gsr	0	1	2	7	15	15	0	2.83498	2.7155	3.89132	17.2799	11.1548	5.94627	0.00432819	100	0.0573966
Gcnt2	>tr|Q7TPQ8|Q7TPQ8_MOUSE Glucosaminyl (N-acetyl) transferase 2, I-branching enzyme OS=Mus musculus GN=Gcnt2 PE=2 SV=1	7	1	2	17	14	12	7.78554	2.83498	2.7155	9.45035	16.1279	8.92385	2.10726	0.0610703	-2.80536	0.113453
Rab1	>tr|Q5SW88|Q5SW88_MOUSE Protein Rab1 OS=Mus musculus GN=Rab1 PE=2 SV=1;>tr|Q5SW87|Q5SW87_MOUSE Protein Rab1 OS=Mus musculus GN=Rab1 PE=2 SV=1;>tr|Q5SW86|Q5SW86_MOUSE Protein Rab1 OS=Mus musculus GN=Rab1 PE=2 SV=1	13	9	15	5	3	5	14.4589	25.5148	20.3662	2.77951	3.45598	3.71827	-5.78768	0.000505486	1.58661	0.212985
Rab11b	>sp|P46638|RB11B_MOUSE Ras-related protein Rab-11B OS=Mus musculus GN=Rab11b PE=1 SV=3;>sp|P62492|RB11A_MOUSE Ras-related protein Rab-11A OS=Mus musculus GN=Rab11a PE=1 SV=3;>tr|F8WGS1|F8WGS1_MOUSE Ras-related protein Rab-11A (Fragment) OS=Mus musculus GN	23	11	21	18	13	12	25.5811	31.1848	28.5127	10.0062	14.9759	8.92385	-2.61226	0.0037605	1.16683	0.611262
Hint1	>sp|P70349|HINT1_MOUSE Histidine triad nucleotide-binding protein 1 OS=Mus musculus GN=Hint1 PE=1 SV=3;>tr|B0R1E3|B0R1E3_MOUSE Histidine triad nucleotide binding protein OS=Mus musculus GN=Hint1 PE=4 SV=1	5	1	3	13	3	4	5.5611	2.83498	4.07324	7.22674	3.45598	2.97462	1.10523	0.80213	-1.61	0.534437
Slc9a3r1	>sp|P70441|NHRF1_MOUSE Na(+)/H(+) exchange regulatory cofactor NHE-RF1 OS=Mus musculus GN=Slc9a3r1 PE=1 SV=3	12	2	42	9	3	24	13.3466	5.66996	57.0254	5.00312	3.45598	17.8477	-2.94886	0.0078582	2.34873	0.741238
Cd14	>sp|P10810|CD14_MOUSE Monocyte differentiation antigen CD14 OS=Mus musculus GN=Cd14 PE=1 SV=1	9	5	7	14	18	23	10.01	14.1749	9.50423	7.78264	20.7359	17.1041	1.27926	0.330329	1.18278	0.827558
Eprs	>sp|Q8CGC7|SYEP_MOUSE Bifunctional glutamate/proline--tRNA ligase OS=Mus musculus GN=Eprs PE=2 SV=4	39	0	10	44	1	20	43.3766	0	13.5775	24.4597	1.15199	14.8731	-1.47475	0.265138	-6.38949	0.0505613
H2afz	>sp|P0C0S6|H2AZ_MOUSE Histone H2A.Z OS=Mus musculus GN=H2afz PE=1 SV=2;>sp|Q3THW5|H2AV_MOUSE Histone H2A.V OS=Mus musculus GN=H2afv PE=1 SV=3;>tr|Q5NC91|Q5NC91_MOUSE Histone H2A OS=Mus musculus GN=H2afv PE=2 SV=1;>tr|Q3UA95|Q3UA95_MOUSE Histone H2A OS=Mus	5	1	3	8	3	2	5.5611	2.83498	4.07324	4.44722	3.45598	1.48731	-1.40734	0.436961	-1.61	0.534437
Arcn1	>sp|Q5XJY5|COPD_MOUSE Coatomer subunit delta OS=Mus musculus GN=Arcn1 PE=2 SV=2	9	0	0	38	5	10	10.01	0	0	21.1243	5.75996	7.43655	2.94276	0.0213792	-100	0.0101732
Bsg	>sp|P18572|BASI_MOUSE Basigin OS=Mus musculus GN=Bsg PE=1 SV=2;>sp|P18572-2|BASI_MOUSE Isoform 2 of Basigin OS=Mus musculus GN=Bsg;>tr|J3QP71|J3QP71_MOUSE Basigin (Fragment) OS=Mus musculus GN=Bsg PE=4 SV=1	25	23	12	0	2	0	27.8055	65.2045	16.293	0	2.30399	0	-64.5474	4.2617e-08	1.46549	0.826165
H2afy	>sp|Q9QZQ8|H2AY_MOUSE Core histone macro-H2A.1 OS=Mus musculus GN=H2afy PE=1 SV=3;>sp|Q9QZQ8-2|H2AY_MOUSE Isoform 1 of Core histone macro-H2A.1 OS=Mus musculus GN=H2afy	18	0	4	29	5	1	20.02	0	5.43099	16.1212	5.75996	0.743655	-1.26973	0.385193	-7.37249	0.0188684
Dld	>sp|O08749|DLDH_MOUSE Dihydrolipoyl dehydrogenase, mitochondrial OS=Mus musculus GN=Dld PE=1 SV=2	2	0	0	19	21	14	2.22444	0	0	10.5622	24.1918	10.4112	13.7824	0.000426157	-100	0.0747841
Elavl1	>sp|P70372|ELAV1_MOUSE ELAV-like protein 1 OS=Mus musculus GN=Elavl1 PE=1 SV=2	3	2	8	33	8	17	3.33666	5.66996	10.862	18.3448	9.21594	12.6421	2.15624	0.114515	2.47732	0.107899
Tpr	>tr|F6ZDS4|F6ZDS4_MOUSE Protein Tpr OS=Mus musculus GN=Tpr PE=2 SV=1;>tr|Q7M739|Q7M739_MOUSE Nuclear pore complex-associated intranuclear coiled-coil protein TPR OS=Mus musculus GN=Tpr PE=2 SV=1	3	0	0	56	5	27	3.33666	0	0	31.1306	5.75996	20.0787	14.9261	0.000135693	-100	0.0368624
Ppp2ca	>sp|P63330|PP2AA_MOUSE Serine/threonine-protein phosphatase 2A catalytic subunit alpha isoform OS=Mus musculus GN=Ppp2ca PE=1 SV=1;>sp|P62715|PP2AB_MOUSE Serine/threonine-protein phosphatase 2A catalytic subunit beta isoform OS=Mus musculus GN=Ppp2cb PE=1	6	2	2	23	8	12	6.67332	5.66996	2.7155	12.7858	9.21594	8.92385	2.12405	0.0364002	-1.59164	0.348622
Ext2	>sp|P70428|EXT2_MOUSE Exostosin-2 OS=Mus musculus GN=Ext2 PE=1 SV=2;>tr|E9Q1M5|E9Q1M5_MOUSE Exostosin-2 OS=Mus musculus GN=Ext2 PE=4 SV=1	2	0	4	29	10	15	2.22444	0	5.43099	16.1212	11.5199	11.1548	4.49899	0.00966026	1.22075	0.55351
G3bp1	>sp|P97855|G3BP1_MOUSE Ras GTPase-activating protein-binding protein 1 OS=Mus musculus GN=G3bp1 PE=1 SV=1	10	0	1	45	2	12	11.1222	0	1.35775	25.0156	2.30399	8.92385	2.71321	0.0194364	-16.3833	0.0139832
Dsp	>sp|E9Q557|DESP_MOUSE Desmoplakin OS=Mus musculus GN=Dsp PE=3 SV=1;>tr|E9PZW0|E9PZW0_MOUSE Desmoplakin OS=Mus musculus GN=Dsp PE=4 SV=1	65	7	1	51	3	0	72.2943	19.8448	1.35775	28.351	3.45598	0	-2.74786	0.00712424	-6.81938	0.0315839
Isyna1	>sp|Q9JHU9|INO1_MOUSE Inositol-3-phosphate synthase 1 OS=Mus musculus GN=Isyna1 PE=2 SV=1	4	1	2	17	18	9	4.44888	2.83498	2.7155	9.45035	20.7359	6.69289	2.98201	0.0197484	-1.60306	0.527314
Ube2v1	>sp|Q9CZY3|UB2V1_MOUSE Ubiquitin-conjugating enzyme E2 variant 1 OS=Mus musculus GN=Ube2v1 PE=1 SV=1;>tr|E9PY39|E9PY39_MOUSE Protein Gm20431 OS=Mus musculus GN=Gm20431 PE=4 SV=1;>tr|B7ZBY7|B7ZBY7_MOUSE Ubiquitin-conjugating enzyme E2 variant 1 OS=Mus musc	8	3	9	20	9	15	8.89776	8.50494	12.2197	11.1181	10.3679	11.1548	1.09701	0.73022	1.1646	0.63762
Gprc5a	>tr|G5E8C3|G5E8C3_MOUSE G protein-coupled receptor, family C, group 5, member A OS=Mus musculus GN=Gprc5a PE=4 SV=1;>sp|Q8BHL4|RAI3_MOUSE Retinoic acid-induced protein 3 OS=Mus musculus GN=Gprc5a PE=2 SV=1	36	19	21	1	0	0	40.0399	53.8646	28.5127	0.555903	0	0	-100	1.39462e-09	1.02869	0.734489
Vat1	>sp|Q62465|VAT1_MOUSE Synaptic vesicle membrane protein VAT-1 homolog OS=Mus musculus GN=Vat1 PE=1 SV=3	26	11	22	27	5	14	28.9177	31.1848	29.8704	15.0094	5.75996	10.4112	-2.56797	0.0081528	1.05567	0.858855
Smtn	>tr|D3Z3Q3|D3Z3Q3_MOUSE Smoothelin OS=Mus musculus GN=Smtn PE=4 SV=1;>sp|Q921U8|SMTN_MOUSE Smoothelin OS=Mus musculus GN=Smtn PE=2 SV=2;>sp|Q921U8-2|SMTN_MOUSE Isoform L2 of Smoothelin OS=Mus musculus GN=Smtn	0	0	1	1	0	1	0	0	1.35775	0.555903	0	0.743655	1.04536	0.966005	100	0.272593
Uba1	>sp|Q02053|UBA1_MOUSE Ubiquitin-like modifier-activating enzyme 1 OS=Mus musculus GN=Uba1 PE=1 SV=1	30	2	11	45	16	14	33.3666	5.66996	14.9352	25.0156	18.4319	10.4112	-1.15977	0.56233	-3.23866	0.0186889
Ap2b1	>sp|Q9DBG3-2|AP2B1_MOUSE Isoform 2 of AP-2 complex subunit beta OS=Mus musculus GN=Ap2b1;>sp|Q9DBG3|AP2B1_MOUSE AP-2 complex subunit beta OS=Mus musculus GN=Ap2b1 PE=1 SV=1;>tr|H3BIY9|H3BIY9_MOUSE AP-2 complex subunit beta OS=Mus musculus GN=Ap2b1 PE=4 SV	25	5	9	41	6	12	27.8055	14.1749	12.2197	22.792	6.91196	8.92385	-1.32638	0.176252	-2.10691	0.0331935
Inhbb	>sp|Q04999|INHBB_MOUSE Inhibin beta B chain OS=Mus musculus GN=Inhbb PE=2 SV=4	1	0	3	25	2	26	1.11222	0	4.07324	13.8976	2.30399	19.335	6.90007	0.00301748	1.83113	0.402916
Prkar1a	>sp|Q9DBC7|KAP0_MOUSE cAMP-dependent protein kinase type I-alpha regulatory subunit OS=Mus musculus GN=Prkar1a PE=1 SV=3	3	0	11	4	5	35	3.33666	0	14.9352	2.22361	5.75996	26.0279	1.66238	0.138028	2.23805	0.894272
Aco2	>sp|Q99KI0|ACON_MOUSE Aconitate hydratase, mitochondrial OS=Mus musculus GN=Aco2 PE=1 SV=1	6	0	5	26	5	9	6.67332	0	6.78874	14.4535	5.75996	6.69289	1.82965	0.0980169	-1.966	0.535453
Gas6	>sp|Q61592|GAS6_MOUSE Growth arrest-specific protein 6 OS=Mus musculus GN=Gas6 PE=2 SV=2	1	0	0	27	0	0	1.11222	0	0	15.0094	0	0	7.43779	0.0633983	-100	0.207704
Tmprss11bnl	>sp|Q14C59|TM11L_MOUSE Transmembrane protease serine 11B-like protein OS=Mus musculus GN=Tmprss11bnl PE=2 SV=2	66	0	0	4	0	0	73.4066	0	0	2.22361	0	0	-26.415	0.00604447	-100	0.00191645
Vars	>sp|Q9Z1Q9|SYVC_MOUSE Valine--tRNA ligase OS=Mus musculus GN=Vars PE=2 SV=1;>tr|G3UY93|G3UY93_MOUSE Valine--tRNA ligase (Fragment) OS=Mus musculus GN=Vars PE=3 SV=1	49	0	0	50	7	3	54.4988	0	0	27.7951	8.06395	2.23096	1.80085	0.382618	-100	0.00240154
Hnrnpl	>tr|G5E924|G5E924_MOUSE Heterogeneous nuclear ribonucleoprotein L (Fragment) OS=Mus musculus GN=Hnrnpl PE=4 SV=1;>sp|Q8R081|HNRPL_MOUSE Heterogeneous nuclear ribonucleoprotein L OS=Mus musculus GN=Hnrnpl PE=1 SV=2;>tr|G3UY38|G3UY38_MOUSE Heterogeneous nuc	6	0	1	28	1	11	6.67332	0	1.35775	15.5653	1.15199	8.1802	2.91353	0.0270715	-9.82999	0.0378346
Acot7	>sp|Q91V12-4|BACH_MOUSE Isoform D of Cytosolic acyl coenzyme A thioester hydrolase OS=Mus musculus GN=Acot7;>sp|Q91V12-2|BACH_MOUSE Isoform A of Cytosolic acyl coenzyme A thioester hydrolase OS=Mus musculus GN=Acot7;>tr|E9PYH2|E9PYH2_MOUSE Cytosolic acyl	10	1	8	26	12	24	11.1222	2.83498	10.862	14.4535	13.8239	17.8477	1.64021	0.0548159	-1.62404	0.51732
Col11a1	>sp|Q61245|COBA1_MOUSE Collagen alpha-1(XI) chain OS=Mus musculus GN=Col11a1 PE=1 SV=2;>sp|Q61245-2|COBA1_MOUSE Isoform Short of Collagen alpha-1(XI) chain OS=Mus musculus GN=Col11a1	0	0	0	0	0	49	0	0	0	0	0	36.4391	8.58136	0.0115531	-1	1
Adh5	>sp|P28474|ADHX_MOUSE Alcohol dehydrogenase class-3 OS=Mus musculus GN=Adh5 PE=1 SV=3	8	0	2	20	0	14	8.89776	0	2.7155	11.1181	0	10.4112	1.72786	0.141378	-6.55333	0.038888
Igfbp4	>sp|P47879|IBP4_MOUSE Insulin-like growth factor-binding protein 4 OS=Mus musculus GN=Igfbp4 PE=2 SV=2;>tr|H3BLB7|H3BLB7_MOUSE Insulin-like growth factor-binding protein 4 OS=Mus musculus GN=Igfbp4 PE=4 SV=1;>tr|H3BJT2|H3BJT2_MOUSE Insulin-like growth fac	1	4	0	0	36	0	1.11222	11.3399	0	0	41.4717	0	2.79045	0.308433	5.09787	0.91895
Grpel1	>sp|Q99LP6|GRPE1_MOUSE GrpE protein homolog 1, mitochondrial OS=Mus musculus GN=Grpel1 PE=1 SV=1	0	0	0	17	10	9	0	0	0	9.45035	11.5199	6.69289	100	5.64049e-05	-1	1
Eif3l	>sp|Q8QZY1|EIF3L_MOUSE Eukaryotic translation initiation factor 3 subunit L OS=Mus musculus GN=Eif3l PE=1 SV=1	21	0	6	29	3	9	23.3566	0	8.14649	16.1212	3.45598	6.69289	-1.30253	0.302283	-5.73416	0.0328802
Pacsin2	>sp|Q9WVE8|PACN2_MOUSE Protein kinase C and casein kinase substrate in neurons protein 2 OS=Mus musculus GN=Pacsin2 PE=1 SV=1	13	35	15	4	2	5	14.4589	99.2242	20.3662	2.22361	2.30399	3.71827	-9.69783	0.000173796	4.13554	0.316797
Slc16a1	>sp|P53986|MOT1_MOUSE Monocarboxylate transporter 1 OS=Mus musculus GN=Slc16a1 PE=1 SV=1	22	16	14	0	1	0	24.4689	45.3597	19.0085	0	1.15199	0	-100	2.32926e-08	1.31531	0.713336
B4galnt1	>sp|Q09200|B4GN1_MOUSE Beta-1,4 N-acetylgalactosaminyltransferase 1 OS=Mus musculus GN=B4galnt1 PE=2 SV=1	14	0	6	22	3	17	15.5711	0	8.14649	12.2299	3.45598	12.6421	1.07595	0.786811	-3.82277	0.0689422
Txnrd1	>sp|Q9JMH6|TRXR1_MOUSE Thioredoxin reductase 1, cytoplasmic OS=Mus musculus GN=Txnrd1 PE=1 SV=3;>sp|Q9JMH6-2|TRXR1_MOUSE Isoform 2 of Thioredoxin reductase 1, cytoplasmic OS=Mus musculus GN=Txnrd1	0	2	3	15	22	17	0	5.66996	4.07324	8.33854	25.3438	12.6421	5.15532	0.00422376	100	0.0192091
Txn	>sp|P10639|THIO_MOUSE Thioredoxin OS=Mus musculus GN=Txn PE=1 SV=3	2	2	5	15	7	19	2.22444	5.66996	6.78874	8.33854	8.06395	14.1294	2.30065	0.0354981	2.80041	0.150641
Lipg	>sp|Q9WVG5|LIPE_MOUSE Endothelial lipase OS=Mus musculus GN=Lipg PE=2 SV=3	5	1	1	19	12	11	5.5611	2.83498	1.35775	10.5622	13.8239	8.1802	2.9157	0.0192479	-2.65274	0.160615
41161	>sp|Q80UG5|SEPT9_MOUSE Septin-9 OS=Mus musculus GN=Sept9 PE=1 SV=1;>sp|Q80UG5-3|SEPT9_MOUSE Isoform 3 of Septin-9 OS=Mus musculus GN=Sept9;>tr|A2A6U3|A2A6U3_MOUSE Septin 9 OS=Mus musculus GN=Sept9 PE=3 SV=1;>sp|Q80UG5-2|SEPT9_MOUSE Isoform 2 of Septin-9 O	17	1	14	23	0	19	18.9077	2.83498	19.0085	12.7858	0	14.1294	-1.4672	0.107819	-1.73121	0.36244
Pltp	>sp|P55065|PLTP_MOUSE Phospholipid transfer protein OS=Mus musculus GN=Pltp PE=1 SV=1;>tr|A2A5K2|A2A5K2_MOUSE Phospholipid transfer protein OS=Mus musculus GN=Pltp PE=4 SV=1	10	0	1	20	0	0	11.1222	0	1.35775	11.1181	0	0	-1.09368	0.809149	-16.3833	0.0139832
Plod2	>sp|Q9R0B9|PLOD2_MOUSE Procollagen-lysine,2-oxoglutarate 5-dioxygenase 2 OS=Mus musculus GN=Plod2 PE=2 SV=2;>tr|E9Q718|E9Q718_MOUSE Procollagen-lysine,2-oxoglutarate 5-dioxygenase 2 OS=Mus musculus GN=Plod2 PE=4 SV=1	0	1	7	3	31	36	0	2.83498	9.50423	1.66771	35.7118	26.7716	4.38423	0.00819597	100	0.0238792
Sema3d	>sp|Q8BH34|SEM3D_MOUSE Semaphorin-3D OS=Mus musculus GN=Sema3d PE=1 SV=1	3	0	6	17	0	22	3.33666	0	8.14649	9.45035	0	16.3604	2.22781	0.0459104	1.22075	0.501812
Ctsh	>sp|P49935|CATH_MOUSE Pro-cathepsin H OS=Mus musculus GN=Ctsh PE=2 SV=2;>tr|D3Z437|D3Z437_MOUSE Pro-cathepsin H (Fragment) OS=Mus musculus GN=Ctsh PE=4 SV=1	0	0	1	0	0	33	0	0	1.35775	0	0	24.5406	9.72028	0.0447542	100	0.272593
Xpnpep1	>sp|Q6P1B1|XPP1_MOUSE Xaa-Pro aminopeptidase 1 OS=Mus musculus GN=Xpnpep1 PE=2 SV=1	12	1	8	24	6	13	13.3466	2.83498	10.862	13.3417	6.91196	9.66751	1.03237	0.904653	-1.94885	0.273511
Il24	>sp|Q925S4|IL24_MOUSE Interleukin-24 OS=Mus musculus GN=Il24 PE=2 SV=1	2	0	0	4	17	7	2.22444	0	0	2.22361	19.5839	5.20558	5.40498	0.017205	-100	0.0747841
Arf3	>sp|P61205|ARF3_MOUSE ADP-ribosylation factor 3 OS=Mus musculus GN=Arf3 PE=2 SV=2;>sp|P84078|ARF1_MOUSE ADP-ribosylation factor 1 OS=Mus musculus GN=Arf1 PE=1 SV=2	13	13	19	7	3	6	14.4589	36.8547	25.7972	3.89132	3.45598	4.46193	-5.74169	0.000662528	2.16656	0.0398903
Paics	>sp|Q9DCL9|PUR6_MOUSE Multifunctional protein ADE2 OS=Mus musculus GN=Paics PE=1 SV=4	22	6	14	31	0	7	24.4689	17.0099	19.0085	17.233	0	5.20558	-3.56353	0.0251746	-1.35869	0.352174
Snrpd2	>sp|P62317|SMD2_MOUSE Small nuclear ribonucleoprotein Sm D2 OS=Mus musculus GN=Snrpd2 PE=2 SV=1;>tr|D3Z5N9|D3Z5N9_MOUSE MCG49198 OS=Mus musculus GN=Gm5449 PE=4 SV=1	2	0	4	19	4	17	2.22444	0	5.43099	10.5622	4.60797	12.6421	3.42089	0.014992	1.22075	0.55351
S100a10	>sp|P08207|S10AA_MOUSE Protein S100-A10 OS=Mus musculus GN=S100a10 PE=2 SV=2	8	0	7	21	0	10	8.89776	0	9.50423	11.674	0	7.43655	1.06712	0.8338	-1.87238	0.528902
Mtap	>sp|Q9CQ65|MTAP_MOUSE S-methyl-5-thioadenosine phosphorylase OS=Mus musculus GN=Mtap PE=2 SV=1	17	6	11	11	11	16	18.9077	17.0099	14.9352	6.11493	12.6719	11.8985	-1.79793	0.0900817	-1.18377	0.576092
Ipo7	>sp|Q9EPL8|IPO7_MOUSE Importin-7 OS=Mus musculus GN=Ipo7 PE=1 SV=2	3	0	0	27	2	2	3.33666	0	0	15.0094	2.30399	1.48731	5.13584	0.0174372	-100	0.0368624
Sgsh	>tr|Q9EQ08|Q9EQ08_MOUSE Heparan N-sulfatase OS=Mus musculus GN=Sgsh PE=2 SV=1	1	0	0	10	18	23	1.11222	0	0	5.55903	20.7359	17.1041	24.9121	0.000214547	-100	0.207704
Ppid	>sp|Q9CR16|PPID_MOUSE Peptidyl-prolyl cis-trans isomerase D OS=Mus musculus GN=Ppid PE=1 SV=3	4	2	2	24	8	12	4.44888	5.66996	2.7155	13.3417	9.21594	8.92385	2.71706	0.0215394	-1.0611	0.786291
Smpdl3b	>sp|P58242|ASM3B_MOUSE Acid sphingomyelinase-like phosphodiesterase 3b OS=Mus musculus GN=Smpdl3b PE=1 SV=1	18	12	22	3	5	4	20.02	34.0197	29.8704	1.66771	5.75996	2.97462	-8.86541	7.52206e-05	1.59566	0.120207
Apex1	>sp|P28352|APEX1_MOUSE DNA-(apurinic or apyrimidinic site) lyase OS=Mus musculus GN=Apex1 PE=1 SV=2;>tr|F6QA74|F6QA74_MOUSE DNA-(apurinic or apyrimidinic site) lyase (Fragment) OS=Mus musculus GN=Apex1 PE=4 SV=1;>tr|D3Z124|D3Z124_MOUSE DNA-(apurinic or ap	1	0	2	14	2	9	1.11222	0	2.7155	7.78264	2.30399	6.69289	4.26382	0.0241136	1.22075	0.675249
Tpp1	>sp|O89023|TPP1_MOUSE Tripeptidyl-peptidase 1 OS=Mus musculus GN=Tpp1 PE=1 SV=2	8	0	3	12	32	10	8.89776	0	4.07324	6.67083	36.8638	7.43655	2.64694	0.0982407	-4.36888	0.0711912
Anp32b	>sp|Q9EST5-2|AN32B_MOUSE Isoform 2 of Acidic leucine-rich nuclear phosphoprotein 32 family member B OS=Mus musculus GN=Anp32b;>sp|Q9EST5|AN32B_MOUSE Acidic leucine-rich nuclear phosphoprotein 32 family member B OS=Mus musculus GN=Anp32b PE=1 SV=1	2	0	1	15	7	11	2.22444	0	1.35775	8.33854	8.06395	8.1802	5.46907	0.00615057	-3.27666	0.454565
Sumo2	>sp|P61957|SUMO2_MOUSE Small ubiquitin-related modifier 2 OS=Mus musculus GN=Sumo2 PE=2 SV=1;>tr|D3Z794|D3Z794_MOUSE Small ubiquitin-related modifier 2 OS=Mus musculus GN=Sumo2 PE=4 SV=1;>tr|H7BWX9|H7BWX9_MOUSE Small ubiquitin-related modifier 2 OS=Mus mu	0	1	1	6	1	8	0	2.83498	1.35775	3.33542	1.15199	5.94924	3.85272	0.101592	100	0.120768
Macf1	>tr|E9PVY8|E9PVY8_MOUSE Microtubule-actin cross-linking factor 1 OS=Mus musculus GN=Macf1 PE=4 SV=2;>sp|Q9QXZ0|MACF1_MOUSE Microtubule-actin cross-linking factor 1 OS=Mus musculus GN=Macf1 PE=1 SV=2;>tr|B1ARU4|B1ARU4_MOUSE Microtubule-actin cross-linking	4	0	0	70	2	3	4.44888	0	0	38.9132	2.30399	2.23096	9.36049	0.00266786	-100	0.0248903
Galntl4	>sp|Q8K1B9|GLTL4_MOUSE Putative polypeptide N-acetylgalactosaminyltransferase-like protein 4 OS=Mus musculus GN=Galntl4 PE=2 SV=1;>tr|Q59J91|Q59J91_MOUSE Putative polypeptide N-acetylgalactosaminyltransferase-like protein 4 OS=Mus musculus GN=Galntl4 PE=2	0	0	0	27	0	0	0	0	0	15.0094	0	0	6.36931	0.0337426	-1	1
Adamtsl4	>sp|Q80T21|ATL4_MOUSE ADAMTS-like protein 4 OS=Mus musculus GN=Adamtsl4 PE=2 SV=1	5	0	8	26	0	18	5.5611	0	10.862	14.4535	0	13.3858	1.74124	0.119878	-1.02396	0.784883
Aars	>sp|Q8BGQ7|SYAC_MOUSE Alanine--tRNA ligase, cytoplasmic OS=Mus musculus GN=Aars PE=1 SV=1	26	3	7	35	8	16	28.9177	8.50494	9.50423	19.4566	9.21594	11.8985	-1.22187	0.394708	-3.21145	0.011537
Eif3c	>sp|Q8R1B4|EIF3C_MOUSE Eukaryotic translation initiation factor 3 subunit C OS=Mus musculus GN=Eif3c PE=1 SV=1	41	0	1	31	2	1	45.601	0	1.35775	17.233	2.30399	0.743655	-2.47904	0.0941923	-67.1716	0.00199622
Ppil1	>sp|Q9D0W5|PPIL1_MOUSE Peptidyl-prolyl cis-trans isomerase-like 1 OS=Mus musculus GN=Ppil1 PE=2 SV=1	1	1	2	16	6	7	1.11222	2.83498	2.7155	8.89444	6.91196	5.20558	3.57018	0.0345931	2.49522	0.402916
Myl12a	>tr|Q6ZWQ9|Q6ZWQ9_MOUSE MCG5400 OS=Mus musculus GN=Myl12a PE=2 SV=1;>sp|Q3THE2|ML12B_MOUSE Myosin regulatory light chain 12B OS=Mus musculus GN=Myl12b PE=1 SV=2	7	0	5	15	7	14	7.78554	0	6.78874	8.33854	8.06395	10.4112	1.51216	0.200596	-2.29366	0.362548
Cbx3	>sp|P23198|CBX3_MOUSE Chromobox protein homolog 3 OS=Mus musculus GN=Cbx3 PE=1 SV=2;>tr|Q9DCC5|Q9DCC5_MOUSE Cbx3 protein OS=Mus musculus GN=Cbx3 PE=2 SV=1;>tr|D3Z313|D3Z313_MOUSE Chromobox protein homolog 3 (Fragment) OS=Mus musculus GN=Cbx3 PE=4 SV=1;>tr	1	0	0	19	2	8	1.11222	0	0	10.5622	2.30399	5.94924	14.6816	0.00239892	-100	0.207704
Tln1	>sp|P26039|TLN1_MOUSE Talin-1 OS=Mus musculus GN=Tln1 PE=1 SV=2	28	7	23	30	3	27	31.1422	19.8448	31.2282	16.6771	3.45598	20.0787	-1.89321	0.0164881	-1.21952	0.640249
Cxcl16	>sp|Q8BSU2|CXL16_MOUSE C-X-C motif chemokine 16 OS=Mus musculus GN=Cxcl16 PE=1 SV=2	1	0	0	10	11	9	1.11222	0	0	5.55903	12.6719	6.69289	14.4095	0.00156434	-100	0.207704
Ltbp3	>tr|F8VQ06|F8VQ06_MOUSE Latent-transforming growth factor beta-binding protein 3 OS=Mus musculus GN=Ltbp3 PE=4 SV=1;>sp|Q61810|LTBP3_MOUSE Latent-transforming growth factor beta-binding protein 3 OS=Mus musculus GN=Ltbp3 PE=1 SV=3;>sp|Q61810-2|LTBP3_MOUSE	0	0	0	27	2	21	0	0	0	15.0094	2.30399	15.6167	100	2.51941e-05	-1	1
Sfrp1	>sp|Q8C4U3|SFRP1_MOUSE Secreted frizzled-related protein 1 OS=Mus musculus GN=Sfrp1 PE=1 SV=3	2	0	1	16	0	5	2.22444	0	1.35775	8.89444	0	3.71827	3.24974	0.0597358	-3.27666	0.454565
Yes1	>sp|Q04736|YES_MOUSE Tyrosine-protein kinase Yes OS=Mus musculus GN=Yes1 PE=1 SV=3	26	19	24	0	0	0	28.9177	53.8646	32.5859	0	0	0	-100	1.52842e-10	1.49477	0.208042
G6pdx	>sp|Q00612|G6PD1_MOUSE Glucose-6-phosphate 1-dehydrogenase X OS=Mus musculus GN=G6pdx PE=1 SV=3;>tr|A3KG36|A3KG36_MOUSE Glucose-6-phosphate 1-dehydrogenase (Fragment) OS=Mus musculus GN=G6pdx PE=3 SV=1	14	1	17	24	3	29	15.5711	2.83498	23.0817	13.3417	3.45598	21.566	-1.0994	0.670482	-1.20163	0.702012
Ube2n	>sp|P61089|UBE2N_MOUSE Ubiquitin-conjugating enzyme E2 N OS=Mus musculus GN=Ube2n PE=1 SV=1	2	1	2	21	6	9	2.22444	2.83498	2.7155	11.674	6.91196	6.69289	3.57246	0.0207887	1.24761	0.813838
Metrnl	>sp|Q8VE43|METRL_MOUSE Meteorin-like protein OS=Mus musculus GN=Metrnl PE=2 SV=1;>tr|A2AAV6|A2AAV6_MOUSE Meteorin, glial cell differentiation regulator-like (Fragment) OS=Mus musculus GN=Metrnl PE=4 SV=1;>sp|Q8VE43-2|METRL_MOUSE Isoform 2 of Meteorin-like	1	0	1	11	13	14	1.11222	0	1.35775	6.11493	14.9759	10.4112	9.25342	0.00170782	-1.63833	0.892172
Fus	>sp|P56959|FUS_MOUSE RNA-binding protein FUS OS=Mus musculus GN=Fus PE=2 SV=1;>tr|Q8CFQ9|Q8CFQ9_MOUSE Fusion, derived from t(12;16) malignant liposarcoma (Human) OS=Mus musculus GN=Fus PE=2 SV=1;>tr|G3UXT7|G3UXT7_MOUSE RNA-binding protein FUS (Fragment) O	0	0	0	23	0	9	0	0	0	12.7858	0	6.69289	34.3043	0.00167299	-1	1
Copb2	>sp|O55029|COPB2_MOUSE Coatomer subunit beta OS=Mus musculus GN=Copb2 PE=2 SV=2	20	0	0	34	3	6	22.2444	0	0	18.9007	3.45598	4.46193	1.074	0.791189	-100	0.0049337
Eif3i	>sp|Q9QZD9|EIF3I_MOUSE Eukaryotic translation initiation factor 3 subunit I OS=Mus musculus GN=Eif3i PE=1 SV=1	11	1	2	21	9	13	12.2344	2.83498	2.7155	11.674	10.3679	9.66751	1.68961	0.160349	-4.40843	0.025523
Itgav	>sp|P43406|ITAV_MOUSE Integrin alpha-V OS=Mus musculus GN=Itgav PE=1 SV=2;>tr|A2AKI5|A2AKI5_MOUSE Integrin alpha V OS=Mus musculus GN=Itgav PE=3 SV=1	21	28	44	1	0	0	23.3566	79.3794	59.7409	0.555903	0	0	-100	6.49816e-10	2.97818	0.00565391
Hprt1	>sp|P00493|HPRT_MOUSE Hypoxanthine-guanine phosphoribosyltransferase OS=Mus musculus GN=Hprt1 PE=1 SV=3	5	2	1	21	17	8	5.5611	5.66996	1.35775	11.674	19.5839	5.94924	2.72563	0.0159638	-1.58262	0.326507
Impa1	>sp|O55023|IMPA1_MOUSE Inositol monophosphatase 1 OS=Mus musculus GN=Impa1 PE=1 SV=1;>tr|Q924B0|Q924B0_MOUSE Inositol (Myo)-1(Or 4)-monophosphatase 1 OS=Mus musculus GN=Impa1 PE=2 SV=1;>tr|Q80ZJ2|Q80ZJ2_MOUSE Impa1 protein OS=Mus musculus GN=Impa1 PE=2 SV	5	1	3	12	9	12	5.5611	2.83498	4.07324	6.67083	10.3679	8.92385	1.80913	0.0971071	-1.61	0.534437
Lman2	>sp|Q9DBH5|LMAN2_MOUSE Vesicular integral-membrane protein VIP36 OS=Mus musculus GN=Lman2 PE=2 SV=2	5	0	1	14	5	8	5.5611	0	1.35775	7.78264	5.75996	5.94924	2.24102	0.0609811	-8.19166	0.05853
Strap	>sp|Q9Z1Z2|STRAP_MOUSE Serine-threonine kinase receptor-associated protein OS=Mus musculus GN=Strap PE=1 SV=2	11	1	0	25	6	9	12.2344	2.83498	0	13.8976	6.91196	6.69289	2.316	0.130682	-8.63105	0.0230875
Clip1	>sp|Q922J3|CLIP1_MOUSE CAP-Gly domain-containing linker protein 1 OS=Mus musculus GN=Clip1 PE=1 SV=1;>tr|F8WIA1|F8WIA1_MOUSE CAP-Gly domain-containing linker protein 1 OS=Mus musculus GN=Clip1 PE=4 SV=1;>tr|D3Z2Z1|D3Z2Z1_MOUSE CAP-Gly domain-containing li	0	0	0	47	0	3	0	0	0	26.1274	0	2.23096	51.7339	0.00178536	-1	1
Txndc12	>sp|Q9CQU0|TXD12_MOUSE Thioredoxin domain-containing protein 12 OS=Mus musculus GN=Txndc12 PE=2 SV=1	0	0	0	21	3	8	0	0	0	11.674	3.45598	5.94924	100	0.000174304	-1	1
Tacstd2	>sp|Q8BGV3|TACD2_MOUSE Tumor-associated calcium signal transducer 2 OS=Mus musculus GN=Tacstd2 PE=2 SV=1	32	13	38	7	3	1	35.5911	36.8547	51.5944	3.89132	3.45598	0.743655	-14.6961	1.19193e-05	1.24258	0.219694
Phgdh	>sp|Q61753|SERA_MOUSE D-3-phosphoglycerate dehydrogenase OS=Mus musculus GN=Phgdh PE=1 SV=3	22	1	18	14	3	11	24.4689	2.83498	24.4395	7.78264	3.45598	8.1802	-2.85434	0.0160594	-1.79427	0.325629
Slc38a2	>sp|Q8CFE6|S38A2_MOUSE Sodium-coupled neutral amino acid transporter 2 OS=Mus musculus GN=Slc38a2 PE=1 SV=1	29	13	10	0	1	0	32.2544	36.8547	13.5775	0	1.15199	0	-100	5.1097e-08	-1.27912	0.368584
Sec23b	>sp|Q9D662|SC23B_MOUSE Protein transport protein Sec23B OS=Mus musculus GN=Sec23b PE=2 SV=1	8	0	3	24	2	6	8.89776	0	4.07324	13.3417	2.30399	4.46193	1.46923	0.257214	-4.36888	0.0711912
Krt8	>sp|P11679|K2C8_MOUSE Keratin, type II cytoskeletal 8 OS=Mus musculus GN=Krt8 PE=1 SV=4	2	0	20	5	12	44	2.22444	0	27.155	2.77951	13.8239	32.7208	1.44719	0.149343	6.10377	0.908161
Ddr1	>sp|Q03146|DDR1_MOUSE Epithelial discoidin domain-containing receptor 1 OS=Mus musculus GN=Ddr1 PE=2 SV=2;>sp|Q03146-2|DDR1_MOUSE Isoform 2 of Epithelial discoidin domain-containing receptor 1 OS=Mus musculus GN=Ddr1;>tr|G3UXE5|G3UXE5_MOUSE Epithelial dis	2	0	4	15	3	20	2.22444	0	5.43099	8.33854	3.45598	14.8731	3.28812	0.0151796	1.22075	0.55351
Ehd2	>sp|Q8BH64|EHD2_MOUSE EH domain-containing protein 2 OS=Mus musculus GN=Ehd2 PE=1 SV=1	35	31	42	0	0	0	38.9277	87.8843	57.0254	0	0	0	-100	5.38725e-12	1.86127	0.0505472
Ube2i	>sp|P63280|UBC9_MOUSE SUMO-conjugating enzyme UBC9 OS=Mus musculus GN=Ube2i PE=1 SV=1;>tr|G3UYP0|G3UYP0_MOUSE SUMO-conjugating enzyme UBC9 (Fragment) OS=Mus musculus GN=Ube2i PE=3 SV=1;>tr|Q8CFZ0|Q8CFZ0_MOUSE SUMO-conjugating enzyme UBC9 OS=Mus musculus G	2	0	7	15	12	16	2.22444	0	9.50423	8.33854	13.8239	11.8985	2.79336	0.0592914	2.13632	0.43405
Sdcbp2	>sp|Q99JZ0|SDCB2_MOUSE Syntenin-2 OS=Mus musculus GN=Sdcbp2 PE=2 SV=1	9	22	12	0	7	1	10.01	62.3695	16.293	0	8.06395	0.743655	-11.8908	3.09706e-05	3.9292	0.236891
B3gnt2	>sp|Q9Z222|B3GN2_MOUSE UDP-GlcNAc:betaGal beta-1,3-N-acetylglucosaminyltransferase 2 OS=Mus musculus GN=B3gnt2 PE=1 SV=3;>tr|G3UWI7|G3UWI7_MOUSE UDP-GlcNAc:betaGal beta-1,3-N-acetylglucosaminyltransferase 2 (Fragment) OS=Mus musculus GN=B3gnt2 PE=4 SV=1	3	0	0	27	13	9	3.33666	0	0	15.0094	14.9759	6.69289	7.91309	0.00135439	-100	0.0368624
Ralb	>sp|Q9JIW9|RALB_MOUSE Ras-related protein Ral-B OS=Mus musculus GN=Ralb PE=2 SV=1;>tr|F6QC68|F6QC68_MOUSE Ras-related protein Ral-B (Fragment) OS=Mus musculus GN=Ralb PE=4 SV=1	17	21	32	0	0	1	18.9077	59.5345	43.4479	0	0	0.743655	-100	2.74886e-09	2.72329	0.0105418
Ifi30	>sp|Q9ESY9|GILT_MOUSE Gamma-interferon-inducible lysosomal thiol reductase OS=Mus musculus GN=Ifi30 PE=1 SV=3	2	0	0	10	18	15	2.22444	0	0	5.55903	20.7359	11.1548	9.92531	0.0017073	-100	0.0747841
Gas1	>sp|Q01721|GAS1_MOUSE Growth arrest-specific protein 1 OS=Mus musculus GN=Gas1 PE=2 SV=2	2	0	0	24	0	0	2.22444	0	0	13.3417	0	0	4.43703	0.0922792	-100	0.0747841
Rbbp7	>sp|Q60973|RBBP7_MOUSE Histone-binding protein RBBP7 OS=Mus musculus GN=Rbbp7 PE=1 SV=1;>tr|A2AFJ1|A2AFJ1_MOUSE Histone-binding protein RBBP7 OS=Mus musculus GN=Rbbp7 PE=4 SV=1;>tr|A2AFI9|A2AFI9_MOUSE Histone-binding protein RBBP7 OS=Mus musculus GN=Rbbp7	5	0	1	21	4	2	5.5611	0	1.35775	11.674	4.60797	1.48731	2.21571	0.080518	-8.19166	0.05853
Nucb2	>sp|P81117|NUCB2_MOUSE Nucleobindin-2 OS=Mus musculus GN=Nucb2 PE=1 SV=2	2	0	3	16	6	23	2.22444	0	4.07324	8.89444	6.91196	17.1041	4.61786	0.00518154	-1.09222	0.813838
Pcbp2	>sp|Q61990|PCBP2_MOUSE Poly(rC)-binding protein 2 OS=Mus musculus GN=Pcbp2 PE=1 SV=1;>sp|Q61990-3|PCBP2_MOUSE Isoform 3 of Poly(rC)-binding protein 2 OS=Mus musculus GN=Pcbp2;>sp|Q61990-2|PCBP2_MOUSE Isoform 2 of Poly(rC)-binding protein 2 OS=Mus musculus	5	13	2	10	3	9	5.5611	36.8547	2.7155	5.55903	3.45598	6.69289	-1.55547	0.419488	3.55777	0.690779
Naca	>sp|P70670|NACAM_MOUSE Nascent polypeptide-associated complex subunit alpha, muscle-specific form OS=Mus musculus GN=Naca PE=1 SV=2;>sp|Q60817|NACA_MOUSE Nascent polypeptide-associated complex subunit alpha OS=Mus musculus GN=Naca PE=1 SV=1	2	0	1	18	6	12	2.22444	0	1.35775	10.0062	6.91196	8.92385	6.01284	0.00437669	-3.27666	0.454565
Mapre1	>sp|Q61166|MARE1_MOUSE Microtubule-associated protein RP/EB family member 1 OS=Mus musculus GN=Mapre1 PE=1 SV=3	2	1	1	17	6	11	2.22444	2.83498	1.35775	9.45035	6.91196	8.1802	4.22633	0.0125401	-1.0611	0.84797
Bub3	>sp|Q9WVA3|BUB3_MOUSE Mitotic checkpoint protein BUB3 OS=Mus musculus GN=Bub3 PE=2 SV=2	8	0	2	18	5	11	8.89776	0	2.7155	10.0062	5.75996	8.1802	1.70881	0.119478	-6.55333	0.038888
Bpifc	>sp|Q8C186|BPIFC_MOUSE BPI fold-containing family C protein OS=Mus musculus GN=Bpifc PE=2 SV=1;>tr|Q3V1D7|Q3V1D7_MOUSE BPI fold-containing family C protein OS=Mus musculus GN=Bpifc PE=2 SV=1	2	0	0	10	0	0	2.22444	0	0	5.55903	0	0	2.057	0.25039	-100	0.0747841
Hadh	>sp|Q61425|HCDH_MOUSE Hydroxyacyl-coenzyme A dehydrogenase, mitochondrial OS=Mus musculus GN=Hadh PE=1 SV=2	0	0	0	20	5	7	0	0	0	11.1181	5.75996	5.20558	100	0.000145073	-1	1
Trim29	>sp|Q8R2Q0|TRI29_MOUSE Tripartite motif-containing protein 29 OS=Mus musculus GN=Trim29 PE=1 SV=1	6	0	0	21	0	0	6.67332	0	0	11.674	0	0	1.66002	0.238607	-100	0.0154605
Mgat2	>sp|Q921V5|MGAT2_MOUSE Alpha-1,6-mannosyl-glycoprotein 2-beta-N-acetylglucosaminyltransferase OS=Mus musculus GN=Mgat2 PE=2 SV=1	3	0	2	16	6	10	3.33666	0	2.7155	8.89444	6.91196	7.43655	3.19744	0.0188631	-2.4575	0.507515
Hspa13	>sp|Q8BM72|HSP13_MOUSE Heat shock 70 kDa protein 13 OS=Mus musculus GN=Hspa13 PE=2 SV=1	2	0	2	9	19	14	2.22444	0	2.7155	5.00312	21.8879	10.4112	5.01009	0.0112259	-1.63833	0.84797
Rab6a	>sp|P35279|RAB6A_MOUSE Ras-related protein Rab-6A OS=Mus musculus GN=Rab6a PE=1 SV=4;>sp|P35279-2|RAB6A_MOUSE Isoform 2 of Ras-related protein Rab-6A OS=Mus musculus GN=Rab6a;>sp|P61294|RAB6B_MOUSE Ras-related protein Rab-6B OS=Mus musculus GN=Rab6b PE=1	16	14	20	5	3	5	17.7955	39.6897	27.155	2.77951	3.45598	3.71827	-7.88028	9.83071e-05	1.87813	0.0667048
Pcsk6	>tr|F6XJP7|F6XJP7_MOUSE Protein Pcsk6 OS=Mus musculus GN=Pcsk6 PE=3 SV=1;>tr|E9Q4D0|E9Q4D0_MOUSE Protein Pcsk6 OS=Mus musculus GN=Pcsk6 PE=3 SV=2;>tr|H3BJL4|H3BJL4_MOUSE Protein Pcsk6 (Fragment) OS=Mus musculus GN=Pcsk6 PE=3 SV=1	5	0	9	17	1	28	5.5611	0	12.2197	9.45035	1.15199	20.8223	1.73302	0.0723337	1.09868	0.968938
Nars	>sp|Q8BP47|SYNC_MOUSE Asparagine--tRNA ligase, cytoplasmic OS=Mus musculus GN=Nars PE=1 SV=2	13	2	10	24	5	21	14.4589	5.66996	13.5775	13.3417	5.75996	15.6167	1.01955	0.936977	-1.50242	0.49679
Atp2b1	>tr|G5E829|G5E829_MOUSE MCG13663, isoform CRA_a OS=Mus musculus GN=Atp2b1 PE=3 SV=1	36	8	36	0	0	0	40.0399	22.6798	48.8789	0	0	0	-100	2.06102e-10	-1.11908	0.968653
Itga2	>sp|Q62469|ITA2_MOUSE Integrin alpha-2 OS=Mus musculus GN=Itga2 PE=1 SV=2	0	41	7	0	10	0	0	116.234	9.50423	0	11.5199	0	-10.8771	0.000598193	100	0.0399334
Hspe1	>sp|Q64433|CH10_MOUSE 10 kDa heat shock protein, mitochondrial OS=Mus musculus GN=Hspe1 PE=1 SV=2	1	0	1	16	7	19	1.11222	0	1.35775	8.89444	8.06395	14.1294	10.6361	0.000994438	-1.63833	0.892172
Man2b1	>sp|O09159|MA2B1_MOUSE Lysosomal alpha-mannosidase OS=Mus musculus GN=Man2b1 PE=2 SV=4	0	0	0	13	47	12	0	0	0	7.22674	54.1436	8.92385	100	3.27585e-06	-1	1
Jag1	>sp|Q9QXX0|JAG1_MOUSE Protein jagged-1 OS=Mus musculus GN=Jag1 PE=1 SV=1	1	0	0	25	12	9	1.11222	0	0	13.8976	13.8239	6.69289	22.3098	0.000205926	-100	0.207704
Galnt10	>sp|Q6P9S7|GLT10_MOUSE Polypeptide N-acetylgalactosaminyltransferase 10 OS=Mus musculus GN=Galnt10 PE=2 SV=1	0	0	1	14	28	19	0	0	1.35775	7.78264	32.2558	14.1294	28.8468	5.44232e-05	100	0.272593
Igfbp7	>tr|F8WH23|F8WH23_MOUSE Insulin-like growth factor-binding protein 7 OS=Mus musculus GN=Igfbp7 PE=4 SV=1;>sp|Q61581|IBP7_MOUSE Insulin-like growth factor-binding protein 7 OS=Mus musculus GN=Igfbp7 PE=2 SV=3	0	0	0	4	9	2	0	0	0	2.22361	10.3679	1.48731	100	0.00325415	-1	1
Vasn	>sp|Q9CZT5|VASN_MOUSE Vasorin OS=Mus musculus GN=Vasn PE=2 SV=2	0	0	5	2	13	27	0	0	6.78874	1.11181	14.9759	20.0787	4.24833	0.0121709	100	0.166134
Cdcp1	>sp|Q5U462|CDCP1_MOUSE CUB domain-containing protein 1 OS=Mus musculus GN=Cdcp1 PE=2 SV=1	10	11	38	7	15	8	11.1222	31.1848	51.5944	3.89132	17.2799	5.94924	-3.37551	0.021678	3.72135	0.0126559
Aimp1	>tr|Q3UZG4|Q3UZG4_MOUSE Aminoacyl tRNA synthase complex-interacting multifunctional protein 1 OS=Mus musculus GN=Aimp1 PE=2 SV=1;>sp|P31230|AIMP1_MOUSE Aminoacyl tRNA synthase complex-interacting multifunctional protein 1 OS=Mus musculus GN=Aimp1 PE=1 SV=	7	0	0	24	1	9	7.78554	0	0	13.3417	1.15199	6.69289	3.26113	0.0705412	-100	0.0131141
Adam17	>tr|E9PXU2|E9PXU2_MOUSE Disintegrin and metalloproteinase domain-containing protein 17 OS=Mus musculus GN=Adam17 PE=4 SV=1;>sp|Q9Z0F8|ADA17_MOUSE Disintegrin and metalloproteinase domain-containing protein 17 OS=Mus musculus GN=Adam17 PE=1 SV=3;>sp|Q9Z0F8	11	1	7	15	4	14	12.2344	2.83498	9.50423	8.33854	4.60797	10.4112	-1.13129	0.670457	-1.98302	0.268134
Copa	>sp|Q8CIE6|COPA_MOUSE Coatomer subunit alpha OS=Mus musculus GN=Copa PE=1 SV=2;>tr|F8WHL2|F8WHL2_MOUSE Xenin OS=Mus musculus GN=Copa PE=4 SV=1	34	0	1	38	5	10	37.8155	0	1.35775	21.1243	5.75996	7.43655	1.80177	0.336803	-55.7033	0.00248551
Arrdc1	>sp|Q99KN1|ARRD1_MOUSE Arrestin domain-containing protein 1 OS=Mus musculus GN=Arrdc1 PE=2 SV=2;>sp|Q99KN1-2|ARRD1_MOUSE Isoform 2 of Arrestin domain-containing protein 1 OS=Mus musculus GN=Arrdc1;>tr|A2AIS9|A2AIS9_MOUSE Arrestin domain containing 1 (Frag	18	14	23	0	3	3	20.02	39.6897	31.2282	0	3.45598	2.23096	-18.802	4.81143e-06	1.77118	0.0636934
Psmd13	>sp|Q9WVJ2|PSD13_MOUSE 26S proteasome non-ATPase regulatory subunit 13 OS=Mus musculus GN=Psmd13 PE=1 SV=1;>tr|E9Q5I9|E9Q5I9_MOUSE 26S proteasome non-ATPase regulatory subunit 13 OS=Mus musculus GN=Psmd13 PE=4 SV=1;>tr|E9Q0U1|E9Q0U1_MOUSE 26S proteasome n	14	1	3	15	5	11	15.5711	2.83498	4.07324	8.33854	5.75996	8.1802	-1.0058	0.989598	-4.50799	0.0184652
Copb1	>sp|Q9JIF7|COPB_MOUSE Coatomer subunit beta OS=Mus musculus GN=Copb1 PE=1 SV=1	25	0	0	39	0	4	27.8055	0	0	21.6802	0	2.97462	-1.15425	0.568156	-100	0.00409514
Gdf15	>sp|Q9Z0J7|GDF15_MOUSE Growth/differentiation factor 15 OS=Mus musculus GN=Gdf15 PE=2 SV=2	5	0	0	17	0	0	5.5611	0	0	9.45035	0	0	1.60208	0.302266	-100	0.0189846
Cops4	>sp|O88544|CSN4_MOUSE COP9 signalosome complex subunit 4 OS=Mus musculus GN=Cops4 PE=1 SV=1;>tr|F6QTS1|F6QTS1_MOUSE COP9 signalosome complex subunit 4 (Fragment) OS=Mus musculus GN=Cops4 PE=4 SV=1;>tr|D3YV99|D3YV99_MOUSE COP9 signalosome complex subunit 4	12	2	2	20	4	9	13.3466	5.66996	2.7155	11.1181	4.60797	6.69289	1.02724	0.929642	-3.18329	0.0359333
Yars	>tr|A2A7S7|A2A7S7_MOUSE Tyrosine--tRNA ligase, cytoplasmic OS=Mus musculus GN=Yars PE=4 SV=1;>sp|Q91WQ3|SYYC_MOUSE Tyrosine--tRNA ligase, cytoplasmic OS=Mus musculus GN=Yars PE=2 SV=3	8	0	6	28	9	20	8.89776	0	8.14649	15.5653	10.3679	14.8731	2.05505	0.0259002	-2.18444	0.371318
Arpc3	>sp|Q9JM76|ARPC3_MOUSE Actin-related protein 2/3 complex subunit 3 OS=Mus musculus GN=Arpc3 PE=1 SV=3;>tr|H7BWZ3|H7BWZ3_MOUSE Actin-related protein 2/3 complex subunit 3 OS=Mus musculus GN=Arpc3 PE=4 SV=1;>tr|D3Z2F8|D3Z2F8_MOUSE Actin-related protein 2/3	8	1	5	21	8	16	8.89776	2.83498	6.78874	11.674	9.21594	11.8985	1.61219	0.105041	-1.84913	0.371318
Serpina3g	>sp|Q5I2A0|SPA3G_MOUSE Serine protease inhibitor A3G OS=Mus musculus GN=Serpina3g PE=2 SV=2;>sp|Q80X76|SPA3F_MOUSE Serine protease inhibitor A3F OS=Mus musculus GN=Serpina3f PE=1 SV=3	7	0	0	20	0	0	7.78554	0	0	11.1181	0	0	1.38461	0.424889	-100	0.0131141
Hnrnpa0	>sp|Q9CX86|ROA0_MOUSE Heterogeneous nuclear ribonucleoprotein A0 OS=Mus musculus GN=Hnrnpa0 PE=1 SV=1	2	0	1	17	9	12	2.22444	0	1.35775	9.45035	10.3679	8.92385	6.25848	0.00351676	-3.27666	0.454565
Pvrl1	>sp|Q9JKF6|PVRL1_MOUSE Poliovirus receptor-related protein 1 OS=Mus musculus GN=Pvrl1 PE=1 SV=3	2	0	0	15	2	0	2.22444	0	0	8.33854	2.30399	0	3.58794	0.0736289	-100	0.0747841
Sec24c	>tr|G3X972|G3X972_MOUSE Protein Sec24c OS=Mus musculus GN=Sec24c PE=4 SV=1	14	0	1	37	0	0	15.5711	0	1.35775	20.5684	0	0	1.22914	0.489121	-22.9366	0.00813043
Naglu	>tr|O88325|O88325_MOUSE Alpha-N-acetylglucosaminidase OS=Mus musculus GN=Naglu PE=2 SV=1	3	0	1	7	45	7	3.33666	0	1.35775	3.89132	51.8397	5.20558	4.11606	0.0148572	-4.91499	0.22581
Hexa	>sp|P29416|HEXA_MOUSE Beta-hexosaminidase subunit alpha OS=Mus musculus GN=Hexa PE=2 SV=2	5	0	1	7	34	8	5.5611	0	1.35775	3.89132	39.1677	5.94924	3.67737	0.0396763	-8.19166	0.05853
Lypd3	>sp|Q91YK8|LYPD3_MOUSE Ly6/PLAUR domain-containing protein 3 OS=Mus musculus GN=Lypd3 PE=2 SV=1	1	2	0	8	5	8	1.11222	5.66996	0	4.44722	5.75996	5.94924	3.40128	0.0734396	2.54894	0.763475
Bbox1	>sp|Q924Y0|BODG_MOUSE Gamma-butyrobetaine dioxygenase OS=Mus musculus GN=Bbox1 PE=2 SV=1	3	0	0	18	0	1	3.33666	0	0	10.0062	0	0.743655	2.90244	0.0936162	-100	0.0368624
Prdx5	>tr|H3BJQ7|H3BJQ7_MOUSE Peroxiredoxin-5, mitochondrial OS=Mus musculus GN=Prdx5 PE=4 SV=1;>sp|P99029|PRDX5_MOUSE Peroxiredoxin-5, mitochondrial OS=Mus musculus GN=Prdx5 PE=1 SV=2;>sp|P99029-2|PRDX5_MOUSE Isoform Cytoplasmic+peroxisomal of Peroxiredoxin-5,	1	3	0	22	6	13	1.11222	8.50494	0	12.2299	6.91196	9.66751	4.01575	0.0217536	3.8234	0.88469
B4galt1	>sp|P15535|B4GT1_MOUSE Beta-1,4-galactosyltransferase 1 OS=Mus musculus GN=B4galt1 PE=2 SV=1;>sp|P15535-2|B4GT1_MOUSE Isoform Short of Beta-1,4-galactosyltransferase 1 OS=Mus musculus GN=B4galt1;>tr|B1AXY5|B1AXY5_MOUSE Processed beta-1,4-galactosyltransfe	3	0	3	10	8	6	3.33666	0	4.07324	5.55903	9.21594	4.46193	1.95222	0.122321	-1.63833	0.814364
Acsl4	>sp|Q9QUJ7|ACSL4_MOUSE Long-chain-fatty-acid--CoA ligase 4 OS=Mus musculus GN=Acsl4 PE=2 SV=2;>sp|Q9QUJ7-2|ACSL4_MOUSE Isoform Short of Long-chain-fatty-acid--CoA ligase 4 OS=Mus musculus GN=Acsl4	4	42	21	0	0	0	4.44888	119.069	28.5127	0	0	0	-100	2.00616e-09	16.5864	0.103698
Crlf1	>sp|Q9JM58|CRLF1_MOUSE Cytokine receptor-like factor 1 OS=Mus musculus GN=Crlf1 PE=1 SV=1	11	2	0	15	23	2	12.2344	5.66996	0	8.33854	26.4958	1.48731	1.80712	0.302393	-4.31553	0.0723657
Sae1	>sp|Q9R1T2|SAE1_MOUSE SUMO-activating enzyme subunit 1 OS=Mus musculus GN=Sae1 PE=2 SV=1;>sp|Q9R1T2-2|SAE1_MOUSE Isoform 2 of SUMO-activating enzyme subunit 1 OS=Mus musculus GN=Sae1	9	0	2	22	1	19	10.01	0	2.7155	12.2299	1.15199	14.1294	2.14895	0.127227	-7.37249	0.0296239
Plbd2	>sp|Q3TCN2|PLBL2_MOUSE Putative phospholipase B-like 2 OS=Mus musculus GN=Plbd2 PE=1 SV=2;>sp|Q3TCN2-2|PLBL2_MOUSE Isoform 2 of Putative phospholipase B-like 2 OS=Mus musculus GN=Plbd2	4	0	0	24	24	9	4.44888	0	0	13.3417	27.6478	6.69289	8.60535	0.00176851	-100	0.0248903
Dars	>sp|Q922B2|SYDC_MOUSE Aspartate--tRNA ligase, cytoplasmic OS=Mus musculus GN=Dars PE=2 SV=2	35	0	4	17	0	3	38.9277	0	5.43099	9.45035	0	2.23096	-3.776	0.02015	-14.3354	0.00678567
Myadm	>sp|O35682|MYADM_MOUSE Myeloid-associated differentiation marker OS=Mus musculus GN=Myadm PE=2 SV=2	13	5	17	0	2	1	14.4589	14.1749	23.0817	0	2.30399	0.743655	-22.6281	2.46166e-05	1.28837	0.333284
Ext1	>sp|P97464|EXT1_MOUSE Exostosin-1 OS=Mus musculus GN=Ext1 PE=1 SV=1	3	1	2	17	3	5	3.33666	2.83498	2.7155	9.45035	3.45598	3.71827	2.07463	0.119222	-1.2023	0.814364
Pcmt1	>tr|E0CYV0|E0CYV0_MOUSE Protein-L-isoaspartate O-methyltransferase OS=Mus musculus GN=Pcmt1 PE=3 SV=1;>tr|E9PWE0|E9PWE0_MOUSE Protein-L-isoaspartate O-methyltransferase OS=Mus musculus GN=Pcmt1 PE=3 SV=1;>tr|F7D432|F7D432_MOUSE Protein-L-isoaspartate O-me	3	0	2	18	5	11	3.33666	0	2.7155	10.0062	5.75996	8.1802	3.42253	0.0151142	-2.4575	0.507515
H2-K1	>sp|P01901|HA1B_MOUSE H-2 class I histocompatibility antigen, K-B alpha chain OS=Mus musculus GN=H2-K1 PE=1 SV=1;>tr|Q3TH01|Q3TH01_MOUSE H-2 class I histocompatibility antigen, K-W28 alpha chain OS=Mus musculus GN=H2-K1 PE=2 SV=1;>tr|G3UXW2|G3UXW2_MOUSE H	0	2	3	2	12	18	0	5.66996	4.07324	1.11181	13.8239	13.3858	3.13836	0.0248789	100	0.0192091
Psmd6	>sp|Q99JI4|PSMD6_MOUSE 26S proteasome non-ATPase regulatory subunit 6 OS=Mus musculus GN=Psmd6 PE=2 SV=1	15	0	2	20	5	14	16.6833	0	2.7155	11.1181	5.75996	10.4112	1.81737	0.288292	-12.2875	0.0111603
Rnaset2	>sp|Q9CQ01|RNT2_MOUSE Ribonuclease T2 OS=Mus musculus GN=Rnaset2 PE=2 SV=1	1	0	0	8	10	12	1.11222	0	0	4.44722	11.5199	8.92385	14.6388	0.00182696	-100	0.207704
Snrpd1	>sp|P62315|SMD1_MOUSE Small nuclear ribonucleoprotein Sm D1 OS=Mus musculus GN=Snrpd1 PE=2 SV=1	0	0	1	9	4	7	0	0	1.35775	5.00312	4.60797	5.20558	10.0002	0.00783653	100	0.272593
Ddx5	>tr|Q8BTS0|Q8BTS0_MOUSE DEAD (Asp-Glu-Ala-Asp) box polypeptide 5 OS=Mus musculus GN=Ddx5 PE=2 SV=1;>sp|Q61656|DDX5_MOUSE Probable ATP-dependent RNA helicase DDX5 OS=Mus musculus GN=Ddx5 PE=1 SV=2	32	1	3	21	0	1	35.5911	2.83498	4.07324	11.674	0	0.743655	-3.26551	0.00935141	-10.304	0.00264107
Ranbp1	>sp|P34022|RANG_MOUSE Ran-specific GTPase-activating protein OS=Mus musculus GN=Ranbp1 PE=1 SV=2;>tr|H7BX22|H7BX22_MOUSE Ran-specific GTPase-activating protein OS=Mus musculus GN=Ranbp1 PE=4 SV=1	1	0	4	10	4	13	1.11222	0	5.43099	5.55903	4.60797	9.66751	2.76979	0.0363742	2.44151	0.275586
Cdc37	>sp|Q61081|CDC37_MOUSE Hsp90 co-chaperone Cdc37 OS=Mus musculus GN=Cdc37 PE=2 SV=1	7	2	1	25	4	10	7.78554	5.66996	1.35775	13.8976	4.60797	7.43655	1.94399	0.0849165	-2.21567	0.125767
Glrx3	>sp|Q9CQM9|GLRX3_MOUSE Glutaredoxin-3 OS=Mus musculus GN=Glrx3 PE=1 SV=1	4	0	1	22	4	7	4.44888	0	1.35775	12.2299	4.60797	5.20558	3.29791	0.0187443	-6.55333	0.110351
Rbm3	>sp|O89086|RBM3_MOUSE Putative RNA-binding protein 3 OS=Mus musculus GN=Rbm3 PE=1 SV=1;>tr|Q8BG13|Q8BG13_MOUSE Putative RNA-binding protein 3 OS=Mus musculus GN=Rbm3 PE=2 SV=1	0	6	1	11	2	8	0	17.0099	1.35775	6.11493	2.30399	5.94924	1.68935	0.428215	100	0.0841284
Adsl	>sp|P54822|PUR8_MOUSE Adenylosuccinate lyase OS=Mus musculus GN=Adsl PE=2 SV=2;>tr|E9Q242|E9Q242_MOUSE Adenylosuccinate lyase OS=Mus musculus GN=Adsl PE=4 SV=1;>tr|E9Q3T7|E9Q3T7_MOUSE Adenylosuccinate lyase OS=Mus musculus GN=Adsl PE=4 SV=1	13	1	3	14	3	4	14.4589	2.83498	4.07324	7.78264	3.45598	2.97462	-1.62701	0.17149	-4.18599	0.0229154
Xylt1	>tr|F8VPK6|F8VPK6_MOUSE Xylosyltransferase 1 OS=Mus musculus GN=Xylt1 PE=4 SV=1;>sp|Q811B1|XYLT1_MOUSE Xylosyltransferase 1 OS=Mus musculus GN=Xylt1 PE=2 SV=1	0	0	6	0	0	35	0	0	8.14649	0	0	26.0279	2.91292	0.087844	100	0.180838
Rbmxl1	>sp|Q91VM5|RMXL1_MOUSE RNA binding motif protein, X-linked-like-1 OS=Mus musculus GN=Rbmxl1 PE=1 SV=1;>sp|Q9WV02|RBMX_MOUSE RNA-binding motif protein, X chromosome OS=Mus musculus GN=Rbmx PE=1 SV=1;>tr|A2AFI3|A2AFI3_MOUSE RNA binding motif protein, X chro	0	0	1	16	3	13	0	0	1.35775	8.89444	3.45598	9.66751	16.3688	0.00151188	100	0.272593
Ddt	>sp|O35215|DOPD_MOUSE D-dopachrome decarboxylase OS=Mus musculus GN=Ddt PE=1 SV=3;>tr|G3UZN1|G3UZN1_MOUSE D-dopachrome decarboxylase OS=Mus musculus GN=Ddt PE=4 SV=1	0	0	3	12	6	9	0	0	4.07324	6.67083	6.91196	6.69289	5.47049	0.0195801	100	0.12004
Usp14	>sp|Q9JMA1|UBP14_MOUSE Ubiquitin carboxyl-terminal hydrolase 14 OS=Mus musculus GN=Usp14 PE=1 SV=3;>tr|E9PYI8|E9PYI8_MOUSE Ubiquitin carboxyl-terminal hydrolase OS=Mus musculus GN=Usp14 PE=3 SV=1	9	1	5	23	13	11	10.01	2.83498	6.78874	12.7858	14.9759	8.1802	1.53478	0.135329	-2.08027	0.25098
Rnpep	>sp|Q8VCT3|AMPB_MOUSE Aminopeptidase B OS=Mus musculus GN=Rnpep PE=2 SV=2;>tr|E9PYF1|E9PYF1_MOUSE Aminopeptidase B OS=Mus musculus GN=Rnpep PE=4 SV=1	0	0	3	12	11	18	0	0	4.07324	6.67083	12.6719	13.3858	7.95794	0.00302003	100	0.12004
Slc7a5	>sp|Q9Z127|LAT1_MOUSE Large neutral amino acids transporter small subunit 1 OS=Mus musculus GN=Slc7a5 PE=1 SV=2	24	16	15	0	1	0	26.6933	45.3597	20.3662	0	1.15199	0	-100	1.68093e-08	1.23113	0.80771
Nasp	>tr|B1AU75|B1AU75_MOUSE Nuclear autoantigenic sperm protein OS=Mus musculus GN=Nasp PE=4 SV=1;>sp|Q99MD9|NASP_MOUSE Nuclear autoantigenic sperm protein OS=Mus musculus GN=Nasp PE=1 SV=2;>tr|B1AU76|B1AU76_MOUSE Nuclear autoantigenic sperm protein OS=Mus mu	1	0	1	25	7	9	1.11222	0	1.35775	13.8976	8.06395	6.69289	10.1585	0.00172944	-1.63833	0.892172
Arpc5	>sp|Q9CPW4|ARPC5_MOUSE Actin-related protein 2/3 complex subunit 5 OS=Mus musculus GN=Arpc5 PE=2 SV=3;>tr|Q3UA72|Q3UA72_MOUSE Actin-related protein 2/3 complex subunit 5 OS=Mus musculus GN=Arpc5 PE=2 SV=1	1	0	3	9	1	7	1.11222	0	4.07324	5.00312	1.15199	5.20558	2.20037	0.133698	1.83113	0.402916
Blmh	>sp|Q8R016|BLMH_MOUSE Bleomycin hydrolase OS=Mus musculus GN=Blmh PE=2 SV=1;>tr|E9PY26|E9PY26_MOUSE Bleomycin hydrolase (Fragment) OS=Mus musculus GN=Blmh PE=4 SV=1	1	0	1	18	10	8	1.11222	0	1.35775	10.0062	11.5199	5.94924	8.75266	0.00249966	-1.63833	0.892172
Anxa7	>sp|Q07076|ANXA7_MOUSE Annexin A7 OS=Mus musculus GN=Anxa7 PE=2 SV=2	39	6	13	2	0	0	43.3766	17.0099	17.6507	1.11181	0	0	-58.2427	1.37418e-07	-2.50293	0.0104701
Cd200	>sp|O54901|OX2G_MOUSE OX-2 membrane glycoprotein OS=Mus musculus GN=Cd200 PE=1 SV=1;>tr|Q80VX2|Q80VX2_MOUSE CD200 antigen OS=Mus musculus GN=Cd200 PE=2 SV=1;>tr|E9QMY1|E9QMY1_MOUSE OX-2 membrane glycoprotein OS=Mus musculus GN=Cd200 PE=4 SV=1;>tr|Q05D16|Q	18	0	20	1	0	1	20.02	0	27.155	0.555903	0	0.743655	-29.0359	7.56774e-05	-1.4745	0.368416
Chmp2a	>sp|Q9DB34|CHM2A_MOUSE Charged multivesicular body protein 2a OS=Mus musculus GN=Chmp2a PE=1 SV=1	26	16	8	1	1	0	28.9177	45.3597	10.862	0.555903	1.15199	0	-53.0685	1.81461e-07	-1.0287	0.686033
Eif4e	>sp|P63073|IF4E_MOUSE Eukaryotic translation initiation factor 4E OS=Mus musculus GN=Eif4e PE=1 SV=1	5	1	3	13	2	8	5.5611	2.83498	4.07324	7.22674	2.30399	5.94924	1.29472	0.503954	-1.61	0.534437
Cldn6	>sp|Q9Z262|CLD6_MOUSE Claudin-6 OS=Mus musculus GN=Cldn6 PE=1 SV=1;>sp|Q9Z0S7|CLD9_MOUSE Claudin-9 OS=Mus musculus GN=Cldn9 PE=2 SV=2	0	0	26	0	0	3	0	0	35.3014	0	0	2.23096	-11.9412	0.0235605	100	0.22488
Psmd7	>sp|P26516|PSD7_MOUSE 26S proteasome non-ATPase regulatory subunit 7 OS=Mus musculus GN=Psmd7 PE=1 SV=2	10	3	5	14	3	15	11.1222	8.50494	6.78874	7.78264	3.45598	11.1548	-1.11089	0.722759	-1.45448	0.379585
Eif1ax	>sp|Q8BMJ3|IF1AX_MOUSE Eukaryotic translation initiation factor 1A, X-chromosomal OS=Mus musculus GN=Eif1ax PE=2 SV=3;>tr|J3QNQ2|J3QNQ2_MOUSE Uncharacterized protein OS=Mus musculus PE=4 SV=1	0	0	0	12	2	9	0	0	0	6.67083	2.30399	6.69289	100	0.00054403	-1	1
Sf3a1	>sp|Q8K4Z5|SF3A1_MOUSE Splicing factor 3A subunit 1 OS=Mus musculus GN=Sf3a1 PE=1 SV=1	2	0	0	28	2	7	2.22444	0	0	15.5653	2.30399	5.20558	9.3153	0.00328172	-100	0.0747841
Puf60	>sp|Q3UEB3-2|PUF60_MOUSE Isoform 2 of Poly(U)-binding-splicing factor PUF60 OS=Mus musculus GN=Puf60;>sp|Q3UEB3-3|PUF60_MOUSE Isoform 3 of Poly(U)-binding-splicing factor PUF60 OS=Mus musculus GN=Puf60;>sp|Q3UEB3|PUF60_MOUSE Poly(U)-binding-splicing facto	1	0	0	25	0	7	1.11222	0	0	13.8976	0	5.20558	11.3484	0.00614773	-100	0.207704
Ptprs	>sp|B0V2N1|PTPRS_MOUSE Receptor-type tyrosine-protein phosphatase S OS=Mus musculus GN=Ptprs PE=1 SV=1;>sp|B0V2N1-2|PTPRS_MOUSE Isoform 2 of Receptor-type tyrosine-protein phosphatase S OS=Mus musculus GN=Ptprs;>sp|B0V2N1-6|PTPRS_MOUSE Isoform 6 of Recept	0	0	1	23	6	15	0	0	1.35775	12.7858	6.91196	11.1548	22.1881	0.00035644	100	0.272593
Man2b2	>sp|O54782|MA2B2_MOUSE Epididymis-specific alpha-mannosidase OS=Mus musculus GN=Man2b2 PE=2 SV=2;>tr|F6TMZ3|F6TMZ3_MOUSE Epididymis-specific alpha-mannosidase (Fragment) OS=Mus musculus GN=Man2b2 PE=4 SV=1	1	0	0	14	29	4	1.11222	0	0	7.78264	33.4078	2.97462	21.0181	0.00055395	-100	0.207704
Cdsn	>sp|Q7TPC1|CDSN_MOUSE Corneodesmosin OS=Mus musculus GN=Cdsn PE=2 SV=2	13	0	1	17	1	1	14.4589	0	1.35775	9.45035	1.15199	0.743655	-1.47506	0.281001	-21.2983	0.0091097
Spp1	>tr|F8WIP8|F8WIP8_MOUSE Osteopontin OS=Mus musculus GN=Spp1 PE=4 SV=1	0	0	0	0	0	6	0	0	0	0	0	4.46193	4.57624	0.177035	-1	1
Anxa8	>sp|O35640|ANXA8_MOUSE Annexin A8 OS=Mus musculus GN=Anxa8 PE=2 SV=2;>tr|Q921D0|Q921D0_MOUSE Annexin OS=Mus musculus GN=Anxa8 PE=2 SV=1	12	8	4	13	8	2	13.3466	22.6798	5.43099	7.22674	9.21594	1.48731	-2.21434	0.0192757	1.0531	0.756552
Ube2l3	>sp|P68037|UB2L3_MOUSE Ubiquitin-conjugating enzyme E2 L3 OS=Mus musculus GN=Ube2l3 PE=2 SV=1;>tr|D3YZS3|D3YZS3_MOUSE Ubiquitin-conjugating enzyme E2 L3 OS=Mus musculus GN=Ube2l3 PE=3 SV=1	1	0	1	11	4	12	1.11222	0	1.35775	6.11493	4.60797	8.92385	6.85917	0.00637765	-1.63833	0.892172
Hist1h1b	>sp|P43276|H15_MOUSE Histone H1.5 OS=Mus musculus GN=Hist1h1b PE=1 SV=2	24	1	2	9	2	0	26.6933	2.83498	2.7155	5.00312	2.30399	0	-4.97137	0.0150869	-9.61838	0.00402914
Nono	>sp|Q99K48|NONO_MOUSE Non-POU domain-containing octamer-binding protein OS=Mus musculus GN=Nono PE=1 SV=3;>sp|Q99K48-2|NONO_MOUSE Isoform 2 of Non-POU domain-containing octamer-binding protein OS=Mus musculus GN=Nono	20	0	3	23	1	9	22.2444	0	4.07324	12.7858	1.15199	6.69289	-1.3721	0.476643	-10.9222	0.0105221
Glb1	>sp|P23780|BGAL_MOUSE Beta-galactosidase OS=Mus musculus GN=Glb1 PE=2 SV=1	1	0	0	15	25	0	1.11222	0	0	8.33854	28.7998	0	12.2948	0.00493607	-100	0.207704
Vps37b	>sp|Q8R0J7|VP37B_MOUSE Vacuolar protein sorting-associated protein 37B OS=Mus musculus GN=Vps37b PE=2 SV=1	13	14	13	0	0	2	14.4589	39.6897	17.6507	0	0	1.48731	-39.908	9.20987e-07	1.98288	0.21051
B3gnt1	>sp|Q8BWP8|B3GN1_MOUSE N-acetyllactosaminide beta-1,3-N-acetylglucosaminyltransferase OS=Mus musculus GN=B3gnt1 PE=2 SV=1;>sp|Q8BWP8-2|B3GN1_MOUSE Isoform 2 of N-acetyllactosaminide beta-1,3-N-acetylglucosaminyltransferase OS=Mus musculus GN=B3gnt1	8	0	4	9	3	12	8.89776	0	5.43099	5.00312	3.45598	8.92385	1.0485	0.906514	-3.27666	0.134708
Pitpna	>tr|J3QPW1|J3QPW1_MOUSE Phosphatidylinositol transfer protein alpha isoform OS=Mus musculus GN=Pitpna PE=4 SV=1;>tr|J3QQ30|J3QQ30_MOUSE Phosphatidylinositol transfer protein alpha isoform OS=Mus musculus GN=Pitpna PE=4 SV=1;>sp|P53810|PIPNA_MOUSE Phosphat	5	2	4	16	4	13	5.5611	5.66996	5.43099	8.89444	4.60797	9.66751	1.51359	0.219321	-1.00191	0.987448
Ugp2	>sp|Q91ZJ5|UGPA_MOUSE UTP--glucose-1-phosphate uridylyltransferase OS=Mus musculus GN=Ugp2 PE=2 SV=3;>sp|Q91ZJ5-2|UGPA_MOUSE Isoform 2 of UTP--glucose-1-phosphate uridylyltransferase OS=Mus musculus GN=Ugp2	7	0	4	17	1	4	7.78554	0	5.43099	9.45035	1.15199	2.97462	1.01619	0.965303	-2.86708	0.219813
Capza1	>sp|P47753|CAZA1_MOUSE F-actin-capping protein subunit alpha-1 OS=Mus musculus GN=Capza1 PE=1 SV=4;>tr|Q5RKN9|Q5RKN9_MOUSE Capping protein (Actin filament) muscle Z-line, alpha 1 OS=Mus musculus GN=Capza1 PE=2 SV=1	5	0	3	15	3	10	5.5611	0	4.07324	8.33854	3.45598	7.43655	1.78034	0.130892	-2.73055	0.326507
S100a11	>sp|P50543|S10AB_MOUSE Protein S100-A11 OS=Mus musculus GN=S100a11 PE=2 SV=1;>tr|F6SJ35|F6SJ35_MOUSE Protein Gm5068 OS=Mus musculus GN=Gm5068 PE=4 SV=2;>tr|G5E8Y7|G5E8Y7_MOUSE MCG1031571 OS=Mus musculus GN=Gm7665 PE=4 SV=1	3	2	10	13	1	11	3.33666	5.66996	13.5775	7.22674	1.15199	8.1802	-1.16178	0.709913	2.88424	0.0802078
Pdlim1	>sp|O70400|PDLI1_MOUSE PDZ and LIM domain protein 1 OS=Mus musculus GN=Pdlim1 PE=2 SV=4	6	0	0	29	0	0	6.67332	0	0	16.1212	0	0	2.24082	0.123189	-100	0.0154605
Rpl30	>sp|P62889|RL30_MOUSE 60S ribosomal protein L30 OS=Mus musculus GN=Rpl30 PE=2 SV=2	6	2	3	14	6	12	6.67332	5.66996	4.07324	7.78264	6.91196	8.92385	1.44831	0.276198	-1.36984	0.535453
Snrpn	>sp|P63163|RSMN_MOUSE Small nuclear ribonucleoprotein-associated protein N OS=Mus musculus GN=Snrpn PE=2 SV=1;>sp|P27048|RSMB_MOUSE Small nuclear ribonucleoprotein-associated protein B OS=Mus musculus GN=Snrpb PE=1 SV=1	8	0	4	17	8	12	8.89776	0	5.43099	9.45035	9.21594	8.92385	1.53893	0.17979	-3.27666	0.134708
Bpnt1	>sp|Q9Z0S1|BPNT1_MOUSE 3(2),5-bisphosphate nucleotidase 1 OS=Mus musculus GN=Bpnt1 PE=1 SV=2;>tr|D3Z0E6|D3Z0E6_MOUSE 3(2),5-bisphosphate nucleotidase 1 OS=Mus musculus GN=Bpnt1 PE=4 SV=1	4	0	4	16	6	10	4.44888	0	5.43099	8.89444	6.91196	7.43655	2.00682	0.0648612	-1.63833	0.786291
Atp6v1b2	>sp|P62814|VATB2_MOUSE V-type proton ATPase subunit B, brain isoform OS=Mus musculus GN=Atp6v1b2 PE=1 SV=1	20	0	5	19	2	7	22.2444	0	6.78874	10.5622	2.30399	5.20558	-1.76319	0.147325	-6.55333	0.0237231
Dynll2	>sp|Q9D0M5|DYL2_MOUSE Dynein light chain 2, cytoplasmic OS=Mus musculus GN=Dynll2 PE=1 SV=1;>tr|D6RIN4|D6RIN4_MOUSE Dynein light chain 2, cytoplasmic OS=Mus musculus GN=Dynll2 PE=4 SV=1	2	1	4	16	3	7	2.22444	2.83498	5.43099	8.89444	3.45598	5.20558	1.86769	0.213269	1.85799	0.366009
Pgls	>sp|Q9CQ60|6PGL_MOUSE 6-phosphogluconolactonase OS=Mus musculus GN=Pgls PE=2 SV=1;>tr|Q8CBG6|Q8CBG6_MOUSE 6-phosphogluconolactonase OS=Mus musculus GN=Pgls PE=2 SV=1;>tr|F6X8L5|F6X8L5_MOUSE 6-phosphogluconolactonase (Fragment) OS=Mus musculus GN=Pgls PE=4	6	4	8	16	12	12	6.67332	11.3399	10.862	8.89444	13.8239	8.92385	1.08562	0.771456	1.66348	0.304711
Prdx3	>sp|P20108|PRDX3_MOUSE Thioredoxin-dependent peroxide reductase, mitochondrial OS=Mus musculus GN=Prdx3 PE=1 SV=1	2	0	3	15	10	14	2.22444	0	4.07324	8.33854	11.5199	10.4112	3.87208	0.0107501	-1.09222	0.813838
Vps28	>sp|Q9D1C8|VPS28_MOUSE Vacuolar protein sorting-associated protein 28 homolog OS=Mus musculus GN=Vps28 PE=2 SV=1	14	26	32	0	0	1	15.5711	73.7094	43.4479	0	0	0.743655	-100	2.67821e-09	3.76202	0.0175928
Plaur	>sp|P35456|UPAR_MOUSE Urokinase plasminogen activator surface receptor OS=Mus musculus GN=Plaur PE=1 SV=1;>sp|P35456-2|UPAR_MOUSE Isoform 2 of Urokinase plasminogen activator surface receptor OS=Mus musculus GN=Plaur	5	16	9	1	8	7	5.5611	45.3597	12.2197	0.555903	9.21594	5.20558	-4.06043	0.00515054	5.17698	0.170113
Crk	>sp|Q64010|CRK_MOUSE Adapter molecule crk OS=Mus musculus GN=Crk PE=1 SV=1;>tr|Q5ND50|Q5ND50_MOUSE Adapter molecule crk OS=Mus musculus GN=Crk PE=2 SV=2;>sp|Q64010-2|CRK_MOUSE Isoform Crk-I of Adapter molecule crk OS=Mus musculus GN=Crk;>tr|Q8JZR2|Q8JZR2_	2	2	1	18	3	16	2.22444	5.66996	1.35775	10.0062	3.45598	11.8985	3.75632	0.0673201	1.57966	0.813838
Vps4b	>sp|P46467|VPS4B_MOUSE Vacuolar protein sorting-associated protein 4B OS=Mus musculus GN=Vps4b PE=1 SV=2	26	15	18	0	0	0	28.9177	42.5247	24.4395	0	0	0	-100	5.52297e-10	1.15784	0.858855
Dnaja1	>sp|P63037|DNJA1_MOUSE DnaJ homolog subfamily A member 1 OS=Mus musculus GN=Dnaja1 PE=1 SV=1;>tr|B1AXY1|B1AXY1_MOUSE DnaJ (Hsp40) homolog, subfamily A, member 1 (Fragment) OS=Mus musculus GN=Dnaja1 PE=4 SV=1;>tr|B1AXY0|B1AXY0_MOUSE DnaJ (Hsp40) homolog, s	29	21	15	7	0	0	32.2544	59.5345	20.3662	3.89132	0	0	-23.6146	8.98253e-07	1.2386	0.906471
Cxadr	>sp|P97792|CXAR_MOUSE Coxsackievirus and adenovirus receptor homolog OS=Mus musculus GN=Cxadr PE=1 SV=1;>sp|P97792-2|CXAR_MOUSE Isoform 2 of Coxsackievirus and adenovirus receptor homolog OS=Mus musculus GN=Cxadr	11	4	35	1	0	0	12.2344	11.3399	47.5212	0.555903	0	0	-91.1675	4.88995e-07	2.40555	0.379695
Pkm	>sp|P52480-2|KPYM_MOUSE Isoform M1 of Pyruvate kinase isozymes M1/M2 OS=Mus musculus GN=Pkm	7	1	5	7	4	5	7.78554	2.83498	6.78874	3.89132	4.60797	3.71827	-1.6313	0.200879	-1.61799	0.533147
Wbp2	>sp|P97765|WBP2_MOUSE WW domain-binding protein 2 OS=Mus musculus GN=Wbp2 PE=1 SV=1;>tr|A2A860|A2A860_MOUSE WW domain binding protein 2 OS=Mus musculus GN=Wbp2 PE=4 SV=1	3	0	9	9	1	21	3.33666	0	12.2197	5.00312	1.15199	15.6167	1.37074	0.34337	1.83113	0.810621
Ptges3	>sp|Q9R0Q7|TEBP_MOUSE Prostaglandin E synthase 3 OS=Mus musculus GN=Ptges3 PE=1 SV=1;>tr|D3Z7C6|D3Z7C6_MOUSE Prostaglandin E synthase 3 OS=Mus musculus GN=Ptges3 PE=4 SV=1	2	0	2	12	3	9	2.22444	0	2.7155	6.67083	3.45598	6.69289	3.04867	0.0316081	-1.63833	0.84797
Ppa1	>sp|Q9D819|IPYR_MOUSE Inorganic pyrophosphatase OS=Mus musculus GN=Ppa1 PE=1 SV=1	7	1	4	13	8	11	7.78554	2.83498	5.43099	7.22674	9.21594	8.1802	1.32156	0.40131	-1.88376	0.362548
Myo1c	>sp|Q9WTI7|MYO1C_MOUSE Unconventional myosin-Ic OS=Mus musculus GN=Myo1c PE=1 SV=2;>sp|Q9WTI7-3|MYO1C_MOUSE Isoform 3 of Unconventional myosin-Ic OS=Mus musculus GN=Myo1c;>sp|Q9WTI7-2|MYO1C_MOUSE Isoform 2 of Unconventional myosin-Ic OS=Mus musculus GN=My	40	13	24	0	0	0	44.4888	36.8547	32.5859	0	0	0	-100	1.33765e-10	-1.28135	0.23636
Api5	>sp|O35841|API5_MOUSE Apoptosis inhibitor 5 OS=Mus musculus GN=Api5 PE=2 SV=2	3	0	1	15	3	4	3.33666	0	1.35775	8.33854	3.45598	2.97462	2.73782	0.0516549	-4.91499	0.22581
Hist1h1a	>sp|P43275|H11_MOUSE Histone H1.1 OS=Mus musculus GN=Hist1h1a PE=1 SV=2	15	0	0	15	0	0	16.6833	0	0	8.33854	0	0	-1.91847	0.138045	-100	0.00632915
Lamb2	>sp|Q61292|LAMB2_MOUSE Laminin subunit beta-2 OS=Mus musculus GN=Lamb2 PE=2 SV=2	2	0	1	26	10	25	2.22444	0	1.35775	14.4535	11.5199	18.5914	10.2571	0.000427689	-3.27666	0.454565
Cep55	>sp|Q8BT07|CEP55_MOUSE Centrosomal protein of 55 kDa OS=Mus musculus GN=Cep55 PE=1 SV=2;>sp|Q8BT07-2|CEP55_MOUSE Isoform 2 of Centrosomal protein of 55 kDa OS=Mus musculus GN=Cep55	39	11	15	0	1	0	43.3766	31.1848	20.3662	0	1.15199	0	-100	2.00738e-08	-1.68286	0.0457596
Psme1	>sp|P97371|PSME1_MOUSE Proteasome activator complex subunit 1 OS=Mus musculus GN=Psme1 PE=2 SV=2;>tr|G3UXZ5|G3UXZ5_MOUSE Proteasome activator complex subunit 1 (Fragment) OS=Mus musculus GN=Psme1 PE=4 SV=1;>tr|G3X9K9|G3X9K9_MOUSE Proteasome activator comp	2	0	4	9	4	13	2.22444	0	5.43099	5.00312	4.60797	9.66751	2.22207	0.0587527	1.22075	0.55351
Itga6	>sp|Q61739-2|ITA6_MOUSE Isoform Alpha-6X1A of Integrin alpha-6 OS=Mus musculus GN=Itga6;>sp|Q61739|ITA6_MOUSE Integrin alpha-6 OS=Mus musculus GN=Itga6 PE=1 SV=3;>tr|F6VSK8|F6VSK8_MOUSE Integrin alpha-6 light chain (Fragment) OS=Mus musculus GN=Itga6 PE=3	25	30	31	0	2	0	27.8055	85.0494	42.0902	0	2.30399	0	-91.9995	2.65701e-09	2.28623	0.121616
Eif3e	>sp|P60229|EIF3E_MOUSE Eukaryotic translation initiation factor 3 subunit E OS=Mus musculus GN=Eif3e PE=1 SV=1	28	1	1	20	4	4	31.1422	2.83498	1.35775	11.1181	4.60797	2.97462	-2.165	0.602627	-14.8553	0.00301002
Cyfip1	>sp|Q7TMB8|CYFP1_MOUSE Cytoplasmic FMR1-interacting protein 1 OS=Mus musculus GN=Cyfip1 PE=1 SV=1;>sp|Q7TMB8-2|CYFP1_MOUSE Isoform 2 of Cytoplasmic FMR1-interacting protein 1 OS=Mus musculus GN=Cyfip1	28	7	17	13	0	1	31.1422	19.8448	23.0817	7.22674	0	0.743655	-10.8223	0.000119823	-1.45095	0.212421
Uso1	>sp|Q9Z1Z0|USO1_MOUSE General vesicular transport factor p115 OS=Mus musculus GN=Uso1 PE=1 SV=2;>sp|Q9Z1Z0-2|USO1_MOUSE Isoform 2 of General vesicular transport factor p115 OS=Mus musculus GN=Uso1	12	0	0	27	0	0	13.3466	0	0	15.0094	0	0	1.11713	0.740502	-100	0.00774206
Ephb3	>sp|P54754|EPHB3_MOUSE Ephrin type-B receptor 3 OS=Mus musculus GN=Ephb3 PE=1 SV=2	10	6	27	8	7	12	11.1222	17.0099	36.6592	4.44722	8.06395	8.92385	-3.15062	0.00803369	2.4127	0.0705542
Tubb5	>sp|P99024|TBB5_MOUSE Tubulin beta-5 chain OS=Mus musculus GN=Tubb5 PE=1 SV=1	9	4	3	11	3	6	10.01	11.3399	4.07324	6.11493	3.45598	4.46193	-1.62759	0.155704	-1.29889	0.376648
Enpp1	>sp|P06802|ENPP1_MOUSE Ectonucleotide pyrophosphatase/phosphodiesterase family member 1 OS=Mus musculus GN=Enpp1 PE=1 SV=4;>tr|G3X9S2|G3X9S2_MOUSE Ectonucleotide pyrophosphatase/phosphodiesterase 1, isoform CRA_d OS=Mus musculus GN=Enpp1 PE=4 SV=1;>sp|P06	10	2	0	13	0	0	11.1222	5.66996	0	7.22674	0	0	-1.83371	0.13271	-3.92321	0.0831351
Rpia	>sp|P47968|RPIA_MOUSE Ribose-5-phosphate isomerase OS=Mus musculus GN=Rpia PE=2 SV=2	0	0	0	13	14	4	0	0	0	7.22674	16.1279	2.97462	100	0.000161142	-1	1
Col17a1	>sp|Q07563|COHA1_MOUSE Collagen alpha-1(XVII) chain OS=Mus musculus GN=Col17a1 PE=1 SV=3;>sp|Q07563-2|COHA1_MOUSE Isoform 2 of Collagen alpha-1(XVII) chain OS=Mus musculus GN=Col17a1	29	0	0	14	0	0	32.2544	0	0	7.78264	0	0	-3.89511	0.0496789	-100	0.00362826
Ephb4	>tr|Q8C8K1|Q8C8K1_MOUSE Ephrin type-B receptor 4 OS=Mus musculus GN=Ephb4 PE=2 SV=1;>sp|P54761|EPHB4_MOUSE Ephrin type-B receptor 4 OS=Mus musculus GN=Ephb4 PE=1 SV=2;>tr|E9PWK7|E9PWK7_MOUSE Ephrin type-B receptor 4 OS=Mus musculus GN=Ephb4 PE=4 SV=1	7	6	9	10	9	10	7.78554	17.0099	12.2197	5.55903	10.3679	7.43655	-1.55727	0.123012	1.87717	0.19965
Dip2b	>sp|Q3UH60|DIP2B_MOUSE Disco-interacting protein 2 homolog B OS=Mus musculus GN=Dip2b PE=1 SV=1;>tr|D3Z5G8|D3Z5G8_MOUSE Disco-interacting protein 2 homolog B OS=Mus musculus GN=Dip2b PE=4 SV=1;>sp|Q3UH60-2|DIP2B_MOUSE Isoform 2 of Disco-interacting protei	15	23	40	1	0	0	16.6833	65.2045	54.3099	0.555903	0	0	-100	3.43251e-09	3.58186	0.00322427
Aqp5	>sp|Q9WTY4|AQP5_MOUSE Aquaporin-5 OS=Mus musculus GN=Aqp5 PE=2 SV=1	22	0	11	1	0	0	24.4689	0	14.9352	0.555903	0	0	-42.7913	5.56582e-05	-3.27666	0.141979
Eef1b	>sp|O70251|EF1B_MOUSE Elongation factor 1-beta OS=Mus musculus GN=Eef1b PE=1 SV=5	3	1	1	11	3	8	3.33666	2.83498	1.35775	6.11493	3.45598	5.94924	2.20509	0.091743	-1.59164	0.507515
Thumpd1	>sp|Q99J36|THUM1_MOUSE THUMP domain-containing protein 1 OS=Mus musculus GN=Thumpd1 PE=1 SV=1	1	0	0	16	1	2	1.11222	0	0	8.89444	1.15199	1.48731	9.49712	0.0171512	-100	0.207704
Tcea1	>sp|P10711|TCEA1_MOUSE Transcription elongation factor A protein 1 OS=Mus musculus GN=Tcea1 PE=1 SV=2;>tr|E9PYD5|E9PYD5_MOUSE Transcription elongation factor A protein 1 OS=Mus musculus GN=Tcea1 PE=4 SV=1;>sp|P10711-2|TCEA1_MOUSE Isoform 1 of Transcriptio	3	0	0	27	1	13	3.33666	0	0	15.0094	1.15199	9.66751	6.99402	0.00563955	-100	0.0368624
Mapk1	>sp|P63085|MK01_MOUSE Mitogen-activated protein kinase 1 OS=Mus musculus GN=Mapk1 PE=1 SV=3	11	4	5	18	9	9	12.2344	11.3399	6.78874	10.0062	10.3679	6.69289	-1.13793	0.645698	-1.34973	0.380804
Cth	>sp|Q8VCN5|CGL_MOUSE Cystathionine gamma-lyase OS=Mus musculus GN=Cth PE=1 SV=1	1	0	0	16	9	0	1.11222	0	0	8.89444	10.3679	0	8.25951	0.013325	-100	0.207704
Pglyrp3	>sp|A1A547|PGRP3_MOUSE Peptidoglycan recognition protein 3 OS=Mus musculus GN=Pglyrp3 PE=2 SV=2	5	0	1	12	2	10	5.5611	0	1.35775	6.67083	2.30399	7.43655	2.04255	0.116182	-8.19166	0.05853
Slc7a1	>sp|Q09143|CTR1_MOUSE High affinity cationic amino acid transporter 1 OS=Mus musculus GN=Slc7a1 PE=2 SV=1;>tr|E9Q3N1|E9Q3N1_MOUSE High affinity cationic amino acid transporter 1 (Fragment) OS=Mus musculus GN=Slc7a1 PE=4 SV=1	26	8	10	2	1	0	28.9177	22.6798	13.5775	1.11181	1.15199	0	-30.0676	1.79239e-06	-1.59514	0.0872407
Plaa	>sp|P27612|PLAP_MOUSE Phospholipase A-2-activating protein OS=Mus musculus GN=Plaa PE=2 SV=4	12	0	1	24	4	6	13.3466	0	1.35775	13.3417	4.60797	4.46193	1.30348	0.407871	-19.66	0.0103354
Lin7c	>sp|O88952|LIN7C_MOUSE Protein lin-7 homolog C OS=Mus musculus GN=Lin7c PE=1 SV=2	11	7	10	10	1	7	12.2344	19.8448	13.5775	5.55903	1.15199	5.20558	-3.12243	0.0172127	1.36591	0.52599
Caprin1	>sp|Q60865|CAPR1_MOUSE Caprin-1 OS=Mus musculus GN=Caprin1 PE=1 SV=2	1	0	0	11	4	6	1.11222	0	0	6.11493	4.60797	4.46193	10.4091	0.00592546	-100	0.207704
Ctbs	>sp|Q8R242|DIAC_MOUSE Di-N-acetylchitobiase OS=Mus musculus GN=Ctbs PE=2 SV=2;>sp|Q8R242-2|DIAC_MOUSE Isoform 2 of Di-N-acetylchitobiase OS=Mus musculus GN=Ctbs	0	0	0	14	8	7	0	0	0	7.78264	9.21594	5.20558	100	0.000160296	-1	1
Pitpnb	>sp|P53811|PIPNB_MOUSE Phosphatidylinositol transfer protein beta isoform OS=Mus musculus GN=Pitpnb PE=1 SV=2	7	3	1	12	7	7	7.78554	8.50494	1.35775	6.67083	8.06395	5.20558	1.14226	0.709484	-1.57879	0.250588
Galns	>sp|Q571E4|GALNS_MOUSE N-acetylgalactosamine-6-sulfatase OS=Mus musculus GN=Galns PE=2 SV=2	0	0	0	8	20	15	0	0	0	4.44722	23.0399	11.1548	100	2.62816e-05	-1	1
Efhd2	>tr|Q8C845|Q8C845_MOUSE EF hand domain containing 2 OS=Mus musculus GN=Efhd2 PE=2 SV=1;>sp|Q9D8Y0|EFHD2_MOUSE EF-hand domain-containing protein D2 OS=Mus musculus GN=Efhd2 PE=1 SV=1	1	0	3	21	3	11	1.11222	0	4.07324	11.674	3.45598	8.1802	4.4537	0.0228181	1.83113	0.402916
Acp6	>sp|Q8BP40|PPA6_MOUSE Lysophosphatidic acid phosphatase type 6 OS=Mus musculus GN=Acp6 PE=2 SV=1	0	0	0	14	4	6	0	0	0	7.78264	4.60797	4.46193	100	0.000440232	-1	1
Ahsa1	>sp|Q8BK64|AHSA1_MOUSE Activator of 90 kDa heat shock protein ATPase homolog 1 OS=Mus musculus GN=Ahsa1 PE=2 SV=2	5	0	2	15	3	8	5.5611	0	2.7155	8.33854	3.45598	5.94924	1.8765	0.118306	-4.09583	0.160615
Itm2b	>sp|O89051|ITM2B_MOUSE Integral membrane protein 2B OS=Mus musculus GN=Itm2b PE=2 SV=1	3	0	6	10	1	11	3.33666	0	8.14649	5.55903	1.15199	8.1802	1.27721	0.529894	1.22075	0.501812
Cd151	>sp|O35566|CD151_MOUSE CD151 antigen OS=Mus musculus GN=Cd151 PE=2 SV=2	20	11	29	0	0	1	22.2444	31.1848	39.3747	0	0	0.743655	-100	1.06719e-08	1.586	0.0734702
Psme2	>sp|P97372|PSME2_MOUSE Proteasome activator complex subunit 2 OS=Mus musculus GN=Psme2 PE=2 SV=4;>tr|G3X9V0|G3X9V0_MOUSE MCG22048, isoform CRA_a OS=Mus musculus GN=Psme2 PE=4 SV=1	3	0	4	13	3	15	3.33666	0	5.43099	7.22674	3.45598	11.1548	2.28432	0.0418237	-1.22875	0.899931
Prl2c2	>sp|P04095|PR2C2_MOUSE Prolactin-2C2 OS=Mus musculus GN=Prl2c2 PE=1 SV=1;>sp|P04095-2|PR2C2_MOUSE Isoform 2 of Prolactin-2C2 OS=Mus musculus GN=Prl2c2	0	0	1	1	1	2	0	0	1.35775	0.555903	1.15199	1.48731	2.03455	0.498126	100	0.272593
Psmd5	>sp|Q8BJY1|PSMD5_MOUSE 26S proteasome non-ATPase regulatory subunit 5 OS=Mus musculus GN=Psmd5 PE=2 SV=4	8	2	8	19	6	10	8.89776	5.66996	10.862	10.5622	6.91196	7.43655	-1.02753	0.925592	-1.07643	0.947357
Gnai3	>sp|Q9DC51|GNAI3_MOUSE Guanine nucleotide-binding protein G(k) subunit alpha OS=Mus musculus GN=Gnai3 PE=1 SV=3	10	11	7	0	1	0	11.1222	31.1848	9.50423	0	1.15199	0	-60.1303	1.44384e-06	1.82918	0.497648
Chordc1	>sp|Q9D1P4|CHRD1_MOUSE Cysteine and histidine-rich domain-containing protein 1 OS=Mus musculus GN=Chordc1 PE=1 SV=1	3	0	0	15	1	3	3.33666	0	0	8.33854	1.15199	2.23096	3.17874	0.0530805	-100	0.0368624
Ube2k	>sp|P61087|UBE2K_MOUSE Ubiquitin-conjugating enzyme E2 K OS=Mus musculus GN=Ube2k PE=1 SV=3;>tr|D3Z4U3|D3Z4U3_MOUSE Ubiquitin-conjugating enzyme E2 K OS=Mus musculus GN=Ube2k PE=3 SV=1	3	2	1	25	7	8	3.33666	5.66996	1.35775	13.8976	8.06395	5.94924	3.26886	0.0260188	1.0531	0.814364
Ilf3	>sp|Q9Z1X4-3|ILF3_MOUSE Isoform 3 of Interleukin enhancer-binding factor 3 OS=Mus musculus GN=Ilf3;>sp|Q9Z1X4|ILF3_MOUSE Interleukin enhancer-binding factor 3 OS=Mus musculus GN=Ilf3 PE=1 SV=2;>sp|Q9Z1X4-2|ILF3_MOUSE Isoform 2 of Interleukin enhancer-bind	5	7	3	31	1	8	5.5611	19.8448	4.07324	17.233	1.15199	5.94924	-1.19392	0.753574	2.15048	0.552347
Uxs1	>sp|Q91XL3|UXS1_MOUSE UDP-glucuronic acid decarboxylase 1 OS=Mus musculus GN=Uxs1 PE=2 SV=1;>tr|D3YUF9|D3YUF9_MOUSE UDP-glucuronic acid decarboxylase 1 (Fragment) OS=Mus musculus GN=Uxs1 PE=4 SV=1	2	0	9	6	1	22	2.22444	0	12.2197	3.33542	1.15199	16.3604	1.40829	0.322224	2.7467	0.700791
Cpa4	>sp|Q6P8K8|CBPA4_MOUSE Carboxypeptidase A4 OS=Mus musculus GN=Cpa4 PE=2 SV=2	0	0	0	5	30	12	0	0	0	2.77951	34.5598	8.92385	100	3.33132e-05	-1	1
Eif2a	>sp|Q8BJW6|EIF2A_MOUSE Eukaryotic translation initiation factor 2A OS=Mus musculus GN=Eif2a PE=2 SV=2;>sp|Q8BJW6-2|EIF2A_MOUSE Isoform 2 of Eukaryotic translation initiation factor 2A OS=Mus musculus GN=Eif2a	4	0	0	14	2	5	4.44888	0	0	7.78264	2.30399	3.71827	2.63316	0.0612791	-100	0.0248903
Cnn3	>sp|Q9DAW9|CNN3_MOUSE Calponin-3 OS=Mus musculus GN=Cnn3 PE=2 SV=1	4	0	1	20	1	10	4.44888	0	1.35775	11.1181	1.15199	7.43655	3.17215	0.0289158	-6.55333	0.110351
Hnrnpc	>sp|Q9Z204|HNRPC_MOUSE Heterogeneous nuclear ribonucleoproteins C1/C2 OS=Mus musculus GN=Hnrnpc PE=1 SV=1;>sp|Q9Z204-2|HNRPC_MOUSE Isoform C1 of Heterogeneous nuclear ribonucleoproteins C1/C2 OS=Mus musculus GN=Hnrnpc;>sp|Q9Z204-5|HNRPC_MOUSE Isoform 5 of	1	0	0	18	1	9	1.11222	0	0	10.0062	1.15199	6.69289	14.3187	0.00316707	-100	0.207704
Srm	>sp|Q64674|SPEE_MOUSE Spermidine synthase OS=Mus musculus GN=Srm PE=2 SV=1	10	4	6	19	9	6	11.1222	11.3399	8.14649	10.5622	10.3679	4.46193	-1.2103	0.502577	-1.14154	0.668107
Nutf2	>sp|P61971|NTF2_MOUSE Nuclear transport factor 2 OS=Mus musculus GN=Nutf2 PE=2 SV=1	0	0	2	15	3	4	0	0	2.7155	8.33854	3.45598	2.97462	4.76872	0.0364693	100	0.134363
Cldn4	>sp|O35054|CLD4_MOUSE Claudin-4 OS=Mus musculus GN=Cldn4 PE=1 SV=1	10	11	15	1	2	2	11.1222	31.1848	20.3662	0.555903	2.30399	1.48731	-14.9012	2.01448e-05	2.31748	0.0468982
Psmd3	>sp|P14685|PSMD3_MOUSE 26S proteasome non-ATPase regulatory subunit 3 OS=Mus musculus GN=Psmd3 PE=2 SV=3	18	0	8	19	3	11	20.02	0	10.862	10.5622	3.45598	8.1802	-1.54625	0.182695	-3.68625	0.0979892
Rbm8a	>sp|Q9CWZ3|RBM8A_MOUSE RNA-binding protein 8A OS=Mus musculus GN=Rbm8a PE=1 SV=3;>sp|Q9CWZ3-2|RBM8A_MOUSE Isoform 2 of RNA-binding protein 8A OS=Mus musculus GN=Rbm8a	0	1	0	12	6	9	0	2.83498	0	6.67083	6.91196	6.69289	13.2739	0.00372759	100	0.273169
Pcdh1	>tr|Q8CFX3|Q8CFX3_MOUSE Protein Pcdh1 OS=Mus musculus GN=Pcdh1 PE=2 SV=1;>tr|F7BJK1|F7BJK1_MOUSE Protein Pcdh1 (Fragment) OS=Mus musculus GN=Pcdh1 PE=4 SV=1	6	2	13	7	7	14	6.67332	5.66996	17.6507	3.89132	8.06395	10.4112	-1.48054	0.191147	1.74731	0.200047
Cs	>sp|Q9CZU6|CISY_MOUSE Citrate synthase, mitochondrial OS=Mus musculus GN=Cs PE=1 SV=1	20	0	3	15	7	7	22.2444	0	4.07324	8.33854	8.06395	5.20558	1.15881	0.801691	-10.9222	0.0105221
Casp3	>sp|P70677|CASP3_MOUSE Caspase-3 OS=Mus musculus GN=Casp3 PE=1 SV=1	5	4	4	13	12	13	5.5611	11.3399	5.43099	7.22674	13.8239	9.66751	1.41677	0.266157	1.50788	0.622375
Pvrl2	>sp|P32507|PVRL2_MOUSE Poliovirus receptor-related protein 2 OS=Mus musculus GN=Pvrl2 PE=1 SV=2;>sp|P32507-2|PVRL2_MOUSE Isoform Alpha of Poliovirus receptor-related protein 2 OS=Mus musculus GN=Pvrl2	2	3	13	6	24	9	2.22444	8.50494	17.6507	3.33542	27.6478	6.69289	1.14693	0.786394	5.87915	0.025139
Idh1	>sp|O88844|IDHC_MOUSE Isocitrate dehydrogenase [NADP] cytoplasmic OS=Mus musculus GN=Idh1 PE=1 SV=2	5	0	3	15	10	10	5.5611	0	4.07324	8.33854	11.5199	7.43655	2.15048	0.0571065	-2.73055	0.326507
Nup85	>sp|Q8R480|NUP85_MOUSE Nuclear pore complex protein Nup85 OS=Mus musculus GN=Nup85 PE=1 SV=1	1	3	3	2	2	1	1.11222	8.50494	4.07324	1.11181	2.30399	0.743655	-2.96585	0.0849854	5.65453	0.0816085
Kras	>sp|P32883-2|RASK_MOUSE Isoform 2B of GTPase KRas OS=Mus musculus GN=Kras	8	9	13	2	2	2	8.89776	25.5148	17.6507	1.11181	2.30399	1.48731	-10.3126	0.000131694	2.42564	0.0468505
Pgm2	>sp|Q7TSV4|PGM2_MOUSE Phosphoglucomutase-2 OS=Mus musculus GN=Pgm2 PE=1 SV=1	2	0	1	16	3	11	2.22444	0	1.35775	8.89444	3.45598	8.1802	5.08449	0.00978406	-3.27666	0.454565
Mbtps1	>sp|Q9WTZ2|MBTP1_MOUSE Membrane-bound transcription factor site-1 protease OS=Mus musculus GN=Mbtps1 PE=1 SV=1	2	0	1	16	8	12	2.22444	0	1.35775	8.89444	9.21594	8.92385	5.95448	0.004365	-3.27666	0.454565
Trpv4	>sp|Q9EPK8|TRPV4_MOUSE Transient receptor potential cation channel subfamily V member 4 OS=Mus musculus GN=Trpv4 PE=1 SV=1;>tr|E9Q7L7|E9Q7L7_MOUSE Transient receptor potential cation channel subfamily V member 4 OS=Mus musculus GN=Trpv4 PE=4 SV=1;>tr|D3Z1	41	3	39	0	0	0	45.601	8.50494	52.9522	0	0	0	-100	9.9015e-10	-1.484	0.414739
Egfr	>sp|Q01279|EGFR_MOUSE Epidermal growth factor receptor OS=Mus musculus GN=Egfr PE=1 SV=1;>tr|Q9WVF5|Q9WVF5_MOUSE Epidermal growth factor receptor OS=Mus musculus GN=Egfr PE=2 SV=1	25	3	4	17	19	7	27.8055	8.50494	5.43099	9.45035	21.8879	5.20558	-1.1384	0.787269	-3.99048	0.00907911
Hnrnph1	>tr|Q8C2Q7|Q8C2Q7_MOUSE Heterogeneous nuclear ribonucleoprotein H OS=Mus musculus GN=Hnrnph1 PE=2 SV=1;>sp|O35737|HNRH1_MOUSE Heterogeneous nuclear ribonucleoprotein H OS=Mus musculus GN=Hnrnph1 PE=1 SV=3	5	0	3	17	0	6	5.5611	0	4.07324	9.45035	0	4.46193	1.45352	0.337947	-2.73055	0.326507
Ube2d3	>sp|P61079|UB2D3_MOUSE Ubiquitin-conjugating enzyme E2 D3 OS=Mus musculus GN=Ube2d3 PE=1 SV=1	3	4	2	4	3	3	3.33666	11.3399	2.7155	2.22361	3.45598	2.23096	-1.89627	0.170801	2.10621	0.468026
Chl1	>sp|P70232-2|CHL1_MOUSE Isoform 2 of Neural cell adhesion molecule L1-like protein OS=Mus musculus GN=Chl1;>sp|P70232|CHL1_MOUSE Neural cell adhesion molecule L1-like protein OS=Mus musculus GN=Chl1 PE=1 SV=2	0	0	0	24	0	0	0	0	0	13.3417	0	0	6.06112	0.040242	-1	1
Dhfr	>sp|P00375|DYR_MOUSE Dihydrofolate reductase OS=Mus musculus GN=Dhfr PE=1 SV=3	2	0	2	12	5	5	2.22444	0	2.7155	6.67083	5.75996	3.71827	2.71709	0.0563559	-1.63833	0.84797
Ruvbl1	>sp|P60122|RUVB1_MOUSE RuvB-like 1 OS=Mus musculus GN=Ruvbl1 PE=1 SV=1	20	0	8	14	3	3	22.2444	0	10.862	7.78264	3.45598	2.23096	-2.7795	0.0822953	-4.09583	0.0817166
Eif3f	>sp|Q9DCH4|EIF3F_MOUSE Eukaryotic translation initiation factor 3 subunit F OS=Mus musculus GN=Eif3f PE=1 SV=2	20	0	4	16	2	0	22.2444	0	5.43099	8.89444	2.30399	0	-2.67118	0.08819	-8.19166	0.0157858
Dnaja2	>sp|Q9QYJ0|DNJA2_MOUSE DnaJ homolog subfamily A member 2 OS=Mus musculus GN=Dnaja2 PE=1 SV=1	21	12	13	5	1	1	23.3566	34.0197	17.6507	2.77951	1.15199	0.743655	-13.563	1.71154e-05	1.10612	0.95286
Atp1b3	>sp|P97370|AT1B3_MOUSE Sodium/potassium-transporting ATPase subunit beta-3 OS=Mus musculus GN=Atp1b3 PE=1 SV=1	15	11	18	0	1	0	16.6833	31.1848	24.4395	0	1.15199	0	-90.3075	9.34718e-08	1.66706	0.133326
Eif3h	>sp|Q91WK2|EIF3H_MOUSE Eukaryotic translation initiation factor 3 subunit H OS=Mus musculus GN=Eif3h PE=1 SV=1	13	3	3	12	2	5	14.4589	8.50494	4.07324	6.67083	2.30399	3.71827	-2.01659	0.0643903	-2.29904	0.0617867
Cndp2	>sp|Q9D1A2|CNDP2_MOUSE Cytosolic non-specific dipeptidase OS=Mus musculus GN=Cndp2 PE=1 SV=1	3	0	5	14	6	7	3.33666	0	6.78874	7.78264	6.91196	5.20558	1.69627	0.207884	1.0173	0.658641
Dnpep	>sp|Q9Z2W0|DNPEP_MOUSE Aspartyl aminopeptidase OS=Mus musculus GN=Dnpep PE=2 SV=2	4	0	4	10	7	13	4.44888	0	5.43099	5.55903	8.06395	9.66751	1.8859	0.092035	-1.63833	0.786291
Ap2a2	>sp|P17427|AP2A2_MOUSE AP-2 complex subunit alpha-2 OS=Mus musculus GN=Ap2a2 PE=1 SV=2	19	4	11	22	1	10	21.1322	11.3399	14.9352	12.2299	1.15199	7.43655	-2.03428	0.0201455	-1.60853	0.212758
Ppp1cb	>sp|P62141|PP1B_MOUSE Serine/threonine-protein phosphatase PP1-beta catalytic subunit OS=Mus musculus GN=Ppp1cb PE=1 SV=3	7	2	4	11	7	10	7.78554	5.66996	5.43099	6.11493	8.06395	7.43655	1.06376	0.853545	-1.40268	0.533147
Qdpr	>sp|Q8BVI4|DHPR_MOUSE Dihydropteridine reductase OS=Mus musculus GN=Qdpr PE=1 SV=2;>tr|D3YWR7|D3YWR7_MOUSE Dihydropteridine reductase OS=Mus musculus GN=Qdpr PE=4 SV=1;>tr|D3Z1A1|D3Z1A1_MOUSE Dihydropteridine reductase (Fragment) OS=Mus musculus GN=Qdpr P	0	0	1	10	4	9	0	0	1.35775	5.55903	4.60797	6.69289	11.5918	0.00447809	100	0.272593
Glud1	>sp|P26443|DHE3_MOUSE Glutamate dehydrogenase 1, mitochondrial OS=Mus musculus GN=Glud1 PE=1 SV=1	0	0	0	13	25	5	0	0	0	7.22674	28.7998	3.71827	100	4.3723e-05	-1	1
Manba	>sp|Q8K2I4|MANBA_MOUSE Beta-mannosidase OS=Mus musculus GN=Manba PE=2 SV=1	0	0	0	12	26	9	0	0	0	6.67083	29.9518	6.69289	100	2.03724e-05	-1	1
Eif3m	>sp|Q99JX4|EIF3M_MOUSE Eukaryotic translation initiation factor 3 subunit M OS=Mus musculus GN=Eif3m PE=2 SV=1;>tr|A2A702|A2A702_MOUSE Eukaryotic translation initiation factor 3 subunit M OS=Mus musculus GN=Eif3m PE=4 SV=1	6	0	2	18	0	5	6.67332	0	2.7155	10.0062	0	3.71827	1.44521	0.345593	-4.91499	0.0873978
Serpina3i	>tr|D3Z450|D3Z450_MOUSE Protein Serpina3i OS=Mus musculus GN=Serpina3i PE=3 SV=2;>tr|F8VQE4|F8VQE4_MOUSE Protein Serpina3i OS=Mus musculus GN=Serpina3i PE=3 SV=1	3	0	0	8	0	0	3.33666	0	0	4.44722	0	0	1.26421	0.694663	-100	0.0368624
Sgta	>sp|Q8BJU0|SGTA_MOUSE Small glutamine-rich tetratricopeptide repeat-containing protein alpha OS=Mus musculus GN=Sgta PE=1 SV=2;>sp|Q8BJU0-2|SGTA_MOUSE Isoform 2 of Small glutamine-rich tetratricopeptide repeat-containing protein alpha OS=Mus musculus GN=S	1	0	2	17	1	8	1.11222	0	2.7155	9.45035	1.15199	5.94924	4.44525	0.0330345	1.22075	0.675249
H2-K1	>sp|P03991|HA1W_MOUSE H-2 class I histocompatibility antigen, K-W28 alpha chain OS=Mus musculus GN=H2-K1 PE=1 SV=2;>sp|P14428|HA1Q_MOUSE H-2 class I histocompatibility antigen, K-Q alpha chain (Fragment) OS=Mus musculus GN=H2-K1 PE=2 SV=1	9	0	1	8	0	8	10.01	0	1.35775	4.44722	0	5.94924	1.06321	0.921537	-14.745	0.0168301
Purb	>sp|O35295|PURB_MOUSE Transcriptional activator protein Pur-beta OS=Mus musculus GN=Purb PE=1 SV=3	6	0	2	16	1	12	6.67332	0	2.7155	8.89444	1.15199	8.92385	1.86705	0.10849	-4.91499	0.0873978
Naga	>sp|Q9QWR8|NAGAB_MOUSE Alpha-N-acetylgalactosaminidase OS=Mus musculus GN=Naga PE=2 SV=2	6	4	0	9	15	2	6.67332	11.3399	0	5.00312	17.2799	1.48731	1.17413	0.662967	-1.17696	0.437418
Fstl3	>sp|Q9EQC7|FSTL3_MOUSE Follistatin-related protein 3 OS=Mus musculus GN=Fstl3 PE=1 SV=1	0	0	0	6	12	0	0	0	0	3.33542	13.8239	0	17.2462	0.0115422	-1	1
Hs6st1	>sp|Q9QYK5|H6ST1_MOUSE Heparan-sulfate 6-O-sulfotransferase 1 OS=Mus musculus GN=Hs6st1 PE=1 SV=4	2	1	3	11	16	10	2.22444	2.83498	4.07324	6.11493	18.4319	7.43655	2.93701	0.0249609	1.5528	0.55351
Nudt21	>sp|Q9CQF3|CPSF5_MOUSE Cleavage and polyadenylation specificity factor subunit 5 OS=Mus musculus GN=Nudt21 PE=2 SV=1	2	2	2	17	2	9	2.22444	5.66996	2.7155	9.45035	2.30399	6.69289	2.35051	0.175362	1.88484	0.55351
Psmd12	>sp|Q9D8W5|PSD12_MOUSE 26S proteasome non-ATPase regulatory subunit 12 OS=Mus musculus GN=Psmd12 PE=2 SV=4;>tr|B1AT36|B1AT36_MOUSE 26S proteasome non-ATPase regulatory subunit 12 OS=Mus musculus GN=Psmd12 PE=4 SV=1;>tr|Q3TRH2|Q3TRH2_MOUSE 26S proteasome n	18	1	8	14	2	11	20.02	2.83498	10.862	7.78264	2.30399	8.1802	-1.95962	0.0795973	-2.92327	0.0479369
Rtn4	>sp|Q99P72|RTN4_MOUSE Reticulon-4 OS=Mus musculus GN=Rtn4 PE=1 SV=2;>tr|Q8BHF5|Q8BHF5_MOUSE RTN4 OS=Mus musculus GN=Rtn4 PE=2 SV=1;>tr|Q8BH78|Q8BH78_MOUSE RTN4 OS=Mus musculus GN=Rtn4 PE=2 SV=1	19	0	3	12	0	1	21.1322	0	4.07324	6.67083	0	0.743655	-3.24468	0.0247117	-10.3761	0.0114321
Pkp3	>sp|Q9QY23-2|PKP3_MOUSE Isoform 2 of Plakophilin-3 OS=Mus musculus GN=Pkp3;>sp|Q9QY23|PKP3_MOUSE Plakophilin-3 OS=Mus musculus GN=Pkp3 PE=1 SV=2	26	2	25	12	0	0	28.9177	5.66996	33.9437	6.67083	0	0	-11.0515	0.000137489	-1.45999	0.456159
Sema7a	>sp|Q9QUR8|SEM7A_MOUSE Semaphorin-7A OS=Mus musculus GN=Sema7a PE=1 SV=1	0	0	0	2	35	0	0	0	0	1.11181	40.3197	0	31.9912	0.00632484	-1	1
Tspan14	>sp|Q8QZY6|TSN14_MOUSE Tetraspanin-14 OS=Mus musculus GN=Tspan14 PE=1 SV=1	14	8	18	2	0	2	15.5711	22.6798	24.4395	1.11181	0	1.48731	-20.0245	6.3575e-06	1.51304	0.189335
Sema3f	>sp|O88632-2|SEM3F_MOUSE Isoform A of Semaphorin-3F OS=Mus musculus GN=Sema3f;>sp|O88632|SEM3F_MOUSE Semaphorin-3F OS=Mus musculus GN=Sema3f PE=2 SV=2	0	0	2	8	2	27	0	0	2.7155	4.44722	2.30399	20.0787	9.81457	0.00275522	100	0.134363
Bst1	>sp|Q64277|BST1_MOUSE ADP-ribosyl cyclase 2 OS=Mus musculus GN=Bst1 PE=1 SV=1;>tr|D3Z579|D3Z579_MOUSE ADP-ribosyl cyclase 2 OS=Mus musculus GN=Bst1 PE=4 SV=1	7	0	25	1	0	2	7.78554	0	33.9437	0.555903	0	1.48731	-17.0862	0.000674269	2.17992	0.763822
Rplp1	>sp|P47955|RLA1_MOUSE 60S acidic ribosomal protein P1 OS=Mus musculus GN=Rplp1 PE=1 SV=1;>tr|E9Q3T0|E9Q3T0_MOUSE Uncharacterized protein OS=Mus musculus GN=Gm10073 PE=4 SV=1	0	0	0	7	0	0	0	0	0	3.89132	0	0	4.8271	0.165708	-1	1
Rcn1	>sp|Q05186|RCN1_MOUSE Reticulocalbin-1 OS=Mus musculus GN=Rcn1 PE=1 SV=1	0	0	0	16	0	0	0	0	0	8.89444	0	0	5.1322	0.071976	-1	1
Aga	>sp|Q64191|ASPG_MOUSE N(4)-(beta-N-acetylglucosaminyl)-L-asparaginase OS=Mus musculus GN=Aga PE=2 SV=1	2	0	0	19	16	0	2.22444	0	0	10.5622	18.4319	0	6.70739	0.0126129	-100	0.0747841
Ruvbl2	>sp|Q9WTM5|RUVB2_MOUSE RuvB-like 2 OS=Mus musculus GN=Ruvbl2 PE=2 SV=3;>tr|D3YXQ8|D3YXQ8_MOUSE RuvB-like 2 (Fragment) OS=Mus musculus GN=Ruvbl2 PE=4 SV=1	18	2	11	16	4	6	20.02	5.66996	14.9352	8.89444	4.60797	4.46193	-2.37294	0.022369	-1.9432	0.151669
Shmt2	>tr|Q9CZN7|Q9CZN7_MOUSE Serine hydroxymethyltransferase E OS=Mus musculus GN=Shmt2 PE=2 SV=1	16	0	1	17	0	2	17.7955	0	1.35775	9.45035	0	1.48731	-1.74966	0.160939	-26.2133	0.00667045
Cadm1	>tr|E9PYN1|E9PYN1_MOUSE Cell adhesion molecule 1 OS=Mus musculus GN=Cadm1 PE=4 SV=1;>sp|Q8R5M8|CADM1_MOUSE Cell adhesion molecule 1 OS=Mus musculus GN=Cadm1 PE=1 SV=2;>sp|Q8R5M8-2|CADM1_MOUSE Isoform 2 of Cell adhesion molecule 1 OS=Mus musculus GN=Cadm1;	0	0	1	6	14	2	0	0	1.35775	3.33542	16.1279	1.48731	8.13692	0.0168923	100	0.272593
Cops6	>sp|O88545|CSN6_MOUSE COP9 signalosome complex subunit 6 OS=Mus musculus GN=Cops6 PE=1 SV=1;>tr|D3Z0F5|D3Z0F5_MOUSE COP9 signalosome complex subunit 6 OS=Mus musculus GN=Cops6 PE=4 SV=1;>tr|F6QK86|F6QK86_MOUSE COP9 signalosome complex subunit 6 (Fragment)	6	0	2	13	2	8	6.67332	0	2.7155	7.22674	2.30399	5.94924	1.46225	0.34106	-4.91499	0.0873978
Nit2	>sp|Q9JHW2|NIT2_MOUSE Omega-amidase NIT2 OS=Mus musculus GN=Nit2 PE=1 SV=1	0	0	0	19	1	9	0	0	0	10.5622	1.15199	6.69289	100	0.000329116	-1	1
Snrpe	>sp|P62305|RUXE_MOUSE Small nuclear ribonucleoprotein E OS=Mus musculus GN=Snrpe PE=2 SV=1	1	0	0	13	1	3	1.11222	0	0	7.22674	1.15199	2.23096	8.54247	0.0184081	-100	0.207704
Cab39	>sp|Q06138|CAB39_MOUSE Calcium-binding protein 39 OS=Mus musculus GN=Cab39 PE=1 SV=2	6	2	6	13	2	8	6.67332	5.66996	8.14649	7.22674	2.30399	5.94924	-1.20183	0.590911	1.0352	0.858842
Ecm1	>tr|F8WI14|F8WI14_MOUSE Extracellular matrix protein 1 OS=Mus musculus GN=Ecm1 PE=4 SV=1	0	0	0	4	0	5	0	0	0	2.22361	0	3.71827	10.8682	0.0377882	-1	1
Emb	>sp|P21995|EMB_MOUSE Embigin OS=Mus musculus GN=Emb PE=1 SV=2	21	0	8	0	0	0	23.3566	0	10.862	0	0	0	-100	3.25942e-05	-4.30062	0.0752823
Vps26b	>sp|Q8C0E2|VP26B_MOUSE Vacuolar protein sorting-associated protein 26B OS=Mus musculus GN=Vps26b PE=1 SV=1;>sp|Q8C0E2-2|VP26B_MOUSE Isoform 2 of Vacuolar protein sorting-associated protein 26B OS=Mus musculus GN=Vps26b	5	0	0	10	7	10	5.5611	0	0	5.55903	8.06395	7.43655	4	0.0425126	-100	0.0189846
Serpinb6b	>tr|O08804|O08804_MOUSE NK13 OS=Mus musculus GN=Serpinb6b PE=2 SV=2;>tr|F7B9A0|F7B9A0_MOUSE Protein Serpinb6b OS=Mus musculus GN=Serpinb6b PE=3 SV=1	2	0	0	16	6	0	2.22444	0	0	8.89444	6.91196	0	4.45611	0.0358101	-100	0.0747841
Srsf1	>tr|H7BX95|H7BX95_MOUSE Serine/arginine-rich-splicing factor 1 OS=Mus musculus GN=Srsf1 PE=4 SV=1;>sp|Q6PDM2|SRSF1_MOUSE Serine/arginine-rich splicing factor 1 OS=Mus musculus GN=Srsf1 PE=1 SV=3;>sp|Q6PDM2-2|SRSF1_MOUSE Isoform 2 of Serine/arginine-rich s	0	0	0	23	2	5	0	0	0	12.7858	2.30399	3.71827	100	0.000371237	-1	1
Mat2a	>sp|Q3THS6|METK2_MOUSE S-adenosylmethionine synthase isoform type-2 OS=Mus musculus GN=Mat2a PE=2 SV=2	7	1	1	14	3	4	7.78554	2.83498	1.35775	7.78264	3.45598	2.97462	1.15356	0.717647	-3.71383	0.0575893
Tsta3	>sp|P23591|FCL_MOUSE GDP-L-fucose synthase OS=Mus musculus GN=Tsta3 PE=2 SV=3	5	0	2	11	9	10	5.5611	0	2.7155	6.11493	10.3679	7.43655	2.16419	0.0960076	-4.09583	0.160615
Mst1	>sp|P26928|HGFL_MOUSE Hepatocyte growth factor-like protein OS=Mus musculus GN=Mst1 PE=2 SV=2;>tr|E0CXN0|E0CXN0_MOUSE Hepatocyte growth factor-like protein beta chain OS=Mus musculus GN=Mst1 PE=3 SV=1	0	0	0	18	0	0	0	0	0	10.0062	0	0	5.38236	0.0610527	-1	1
Gnb1	>sp|P62874|GBB1_MOUSE Guanine nucleotide-binding protein G(I)/G(S)/G(T) subunit beta-1 OS=Mus musculus GN=Gnb1 PE=1 SV=3;>tr|H3BKR2|H3BKR2_MOUSE Guanine nucleotide-binding protein G(I)/G(S)/G(T) subunit beta-1 (Fragment) OS=Mus musculus GN=Gnb1 PE=4 SV=1;	7	7	5	0	1	1	7.78554	19.8448	6.78874	0	1.15199	0.743655	-20.1647	9.90798e-05	1.71045	0.461871
Cnbp	>sp|P53996-3|CNBP_MOUSE Isoform 3 of Cellular nucleic acid-binding protein OS=Mus musculus GN=Cnbp;>sp|P53996-2|CNBP_MOUSE Isoform 2 of Cellular nucleic acid-binding protein OS=Mus musculus GN=Cnbp;>tr|D3YYF6|D3YYF6_MOUSE Cellular nucleic acid-binding pro	1	0	0	10	3	5	1.11222	0	0	5.55903	3.45598	3.71827	8.954	0.0105125	-100	0.207704
Serinc5	>sp|Q8BHJ6|SERC5_MOUSE Serine incorporator 5 OS=Mus musculus GN=Serinc5 PE=2 SV=1	11	0	16	1	0	1	12.2344	0	21.724	0.555903	0	0.743655	-20.5309	0.000345409	-1.12635	0.526421
Lman1	>sp|Q9D0F3|LMAN1_MOUSE Protein ERGIC-53 OS=Mus musculus GN=Lman1 PE=2 SV=1	5	0	1	10	3	3	5.5611	0	1.35775	5.55903	3.45598	2.23096	1.31968	0.554757	-8.19166	0.05853
Acaa2	>sp|Q8BWT1|THIM_MOUSE 3-ketoacyl-CoA thiolase, mitochondrial OS=Mus musculus GN=Acaa2 PE=1 SV=3	9	0	0	26	0	1	10.01	0	0	14.4535	0	0.743655	1.48195	0.28243	-100	0.0101732
Adss	>sp|P46664|PURA2_MOUSE Adenylosuccinate synthetase isozyme 2 OS=Mus musculus GN=Adss PE=1 SV=2	2	1	1	10	19	6	2.22444	2.83498	1.35775	5.55903	21.8879	4.46193	4.02263	0.0166321	-1.0611	0.84797
Ephx1	>sp|Q9D379|HYEP_MOUSE Epoxide hydrolase 1 OS=Mus musculus GN=Ephx1 PE=1 SV=2;>tr|E9PWK1|E9PWK1_MOUSE Epoxide hydrolase 1 OS=Mus musculus GN=Ephx1 PE=4 SV=1	33	0	0	12	0	0	36.7033	0	0	6.67083	0	0	-5.10363	0.0383915	-100	0.00327081
Chmp4b	>sp|Q9D8B3|CHM4B_MOUSE Charged multivesicular body protein 4b OS=Mus musculus GN=Chmp4b PE=2 SV=2	18	11	10	2	0	2	20.02	31.1848	13.5775	1.11181	0	1.48731	-20.1529	1.1167e-05	1.11794	0.906583
Sec31a	>sp|Q3UPL0|SC31A_MOUSE Protein transport protein Sec31A OS=Mus musculus GN=Sec31a PE=1 SV=2;>sp|Q3UPL0-2|SC31A_MOUSE Isoform 2 of Protein transport protein Sec31A OS=Mus musculus GN=Sec31a	17	0	1	30	0	2	18.9077	0	1.35775	16.6771	0	1.48731	-1.1165	0.706993	-27.8516	0.00611391
Psmd1	>sp|Q3TXS7|PSMD1_MOUSE 26S proteasome non-ATPase regulatory subunit 1 OS=Mus musculus GN=Psmd1 PE=1 SV=1	10	0	0	24	0	12	11.1222	0	0	13.3417	0	8.92385	2.6194	0.158061	-100	0.00918701
Impdh2	>sp|P24547|IMDH2_MOUSE Inosine-5-monophosphate dehydrogenase 2 OS=Mus musculus GN=Impdh2 PE=1 SV=2	9	1	4	20	5	9	10.01	2.83498	5.43099	11.1181	5.75996	6.69289	1.21448	0.535692	-2.42197	0.151652
Dnajc8	>sp|Q6NZB0|DNJC8_MOUSE DnaJ homolog subfamily C member 8 OS=Mus musculus GN=Dnajc8 PE=2 SV=2;>tr|A2ALF0|A2ALF0_MOUSE DnaJ (Hsp40) homolog, subfamily C, member 8 OS=Mus musculus GN=Dnajc8 PE=4 SV=1;>tr|F6TQL3|F6TQL3_MOUSE DnaJ homolog subfamily C member 8	0	0	1	11	3	9	0	0	1.35775	6.11493	3.45598	6.69289	11.6821	0.00499803	100	0.272593
Lrp6	>sp|O88572|LRP6_MOUSE Low-density lipoprotein receptor-related protein 6 OS=Mus musculus GN=Lrp6 PE=1 SV=1	1	0	0	5	14	29	1.11222	0	0	2.77951	16.1279	21.566	17.6238	0.000665841	-100	0.207704
Naa25	>sp|Q8BWZ3|NAA25_MOUSE N-alpha-acetyltransferase 25, NatB auxiliary subunit OS=Mus musculus GN=Naa25 PE=1 SV=1;>sp|Q8BWZ3-2|NAA25_MOUSE Isoform 2 of N-alpha-acetyltransferase 25, NatB auxiliary subunit OS=Mus musculus GN=Naa25	4	0	0	24	8	6	4.44888	0	0	13.3417	9.21594	4.46193	4.64077	0.00786609	-100	0.0248903
Snrpa	>sp|Q62189|SNRPA_MOUSE U1 small nuclear ribonucleoprotein A OS=Mus musculus GN=Snrpa PE=2 SV=3;>tr|D3Z0S6|D3Z0S6_MOUSE U1 small nuclear ribonucleoprotein A (Fragment) OS=Mus musculus GN=Snrpa PE=4 SV=1	3	0	4	13	1	10	3.33666	0	5.43099	7.22674	1.15199	7.43655	1.77599	0.160686	-1.22875	0.899931
Pabpc4	>tr|Q6PHQ9|Q6PHQ9_MOUSE MCG5546, isoform CRA_c OS=Mus musculus GN=Pabpc4 PE=2 SV=1;>tr|A3KFU5|A3KFU5_MOUSE Poly A binding protein, cytoplasmic 4 OS=Mus musculus GN=Pabpc4 PE=4 SV=1;>tr|A3KFU8|A3KFU8_MOUSE Poly A binding protein, cytoplasmic 4 OS=Mus muscu	5	29	1	8	1	3	5.5611	82.2144	1.35775	4.44722	1.15199	2.23096	-3.32694	0.0332622	7.51399	0.806528
Pdgfa	>tr|Q99L56|Q99L56_MOUSE Platelet derived growth factor, alpha OS=Mus musculus GN=Pdgfa PE=2 SV=1;>tr|G5E891|G5E891_MOUSE Platelet derived growth factor, alpha, isoform CRA_a OS=Mus musculus GN=Pdgfa PE=3 SV=1;>sp|P20033-2|PDGFA_MOUSE Isoform Short of Plat	1	0	0	7	3	2	1.11222	0	0	3.89132	3.45598	1.48731	5.82318	0.0380329	-100	0.207704
Gm17352	>tr|F6YVP7|F6YVP7_MOUSE Uncharacterized protein OS=Mus musculus GN=Gm17352 PE=3 SV=2;>sp|P62270|RS18_MOUSE 40S ribosomal protein S18 OS=Mus musculus GN=Rps18 PE=1 SV=3;>tr|F5H8M6|F5H8M6_MOUSE MCG9349 OS=Mus musculus GN=Gm10260 PE=3 SV=2;>tr|G3UZW2|G3UZW2_	20	0	3	11	2	10	22.2444	0	4.07324	6.11493	2.30399	7.43655	-1.14503	0.84188	-10.9222	0.0105221
Efemp2	>tr|G5E8D6|G5E8D6_MOUSE EGF-containing fibulin-like extracellular matrix protein 2 OS=Mus musculus GN=Efemp2 PE=4 SV=1;>sp|Q9WVJ9|FBLN4_MOUSE EGF-containing fibulin-like extracellular matrix protein 2 OS=Mus musculus GN=Efemp2 PE=2 SV=1;>tr|E9Q3N9|E9Q3N9_	0	1	5	0	17	15	0	2.83498	6.78874	0	19.5839	11.1548	2.45217	0.0856176	100	0.0225131
Fam49b	>sp|Q921M7|FA49B_MOUSE Protein FAM49B OS=Mus musculus GN=Fam49b PE=2 SV=1	2	4	5	12	6	15	2.22444	11.3399	6.78874	6.67083	6.91196	11.1548	1.49636	0.258047	4.07488	0.0625971
Rpl5	>sp|P47962|RL5_MOUSE 60S ribosomal protein L5 OS=Mus musculus GN=Rpl5 PE=1 SV=3;>tr|D3YYV8|D3YYV8_MOUSE 60S ribosomal protein L5 (Fragment) OS=Mus musculus GN=Rpl5 PE=4 SV=1	11	4	2	7	17	10	12.2344	11.3399	2.7155	3.89132	19.5839	7.43655	1.06413	0.899474	-1.74088	0.165784
Fh	>sp|P97807|FUMH_MOUSE Fumarate hydratase, mitochondrial OS=Mus musculus GN=Fh PE=1 SV=3;>sp|P97807-2|FUMH_MOUSE Isoform Cytoplasmic of Fumarate hydratase, mitochondrial OS=Mus musculus GN=Fh	9	0	1	21	3	5	10.01	0	1.35775	11.674	3.45598	3.71827	1.44845	0.298983	-14.745	0.0168301
Khsrp	>sp|Q3U0V1|FUBP2_MOUSE Far upstream element-binding protein 2 OS=Mus musculus GN=Khsrp PE=1 SV=2	1	0	2	15	0	12	1.11222	0	2.7155	8.33854	0	8.92385	4.21206	0.0298423	1.22075	0.675249
H2-L	>sp|P01897|HA1L_MOUSE H-2 class I histocompatibility antigen, L-D alpha chain OS=Mus musculus GN=H2-L PE=1 SV=2	3	0	1	5	0	3	3.33666	0	1.35775	2.77951	0	2.23096	1.02822	0.962031	-4.91499	0.22581
Rab5c	>tr|Q8C266|Q8C266_MOUSE RAB5C, member RAS oncogene family OS=Mus musculus GN=Rab5c PE=2 SV=1;>sp|P35278|RAB5C_MOUSE Ras-related protein Rab-5C OS=Mus musculus GN=Rab5c PE=1 SV=2	17	14	12	2	3	1	18.9077	39.6897	16.293	1.11181	3.45598	0.743655	-15.1208	1.12331e-05	1.48042	0.53766
Uchl3	>sp|Q9JKB1|UCHL3_MOUSE Ubiquitin carboxyl-terminal hydrolase isozyme L3 OS=Mus musculus GN=Uchl3 PE=1 SV=2	1	1	1	6	9	16	1.11222	2.83498	1.35775	3.33542	10.3679	11.8985	5.12115	0.0122675	1.88484	0.675249
Ccdc58	>sp|Q8R3Q6|CCD58_MOUSE Coiled-coil domain-containing protein 58 OS=Mus musculus GN=Ccdc58 PE=2 SV=1;>tr|F8WJI3|F8WJI3_MOUSE Coiled-coil domain-containing protein 58 OS=Mus musculus GN=Ccdc58 PE=4 SV=1;>tr|E9Q4B5|E9Q4B5_MOUSE Coiled-coil domain-containing	0	0	1	15	6	7	0	0	1.35775	8.33854	6.91196	5.20558	13.8183	0.00292073	100	0.272593
Col4a5	>tr|Q63ZW6|Q63ZW6_MOUSE Col4a5 protein OS=Mus musculus GN=Col4a5 PE=2 SV=1;>tr|F7CK55|F7CK55_MOUSE Protein Col4a5 (Fragment) OS=Mus musculus GN=Col4a5 PE=4 SV=1	3	0	1	9	0	13	3.33666	0	1.35775	5.00312	0	9.66751	2.70411	0.10954	-4.91499	0.22581
Epha7	>sp|Q61772|EPHA7_MOUSE Ephrin type-A receptor 7 OS=Mus musculus GN=Epha7 PE=1 SV=2;>tr|A2BDQ4|A2BDQ4_MOUSE Eph receptor A7 OS=Mus musculus GN=Epha7 PE=4 SV=1;>sp|Q61772-3|EPHA7_MOUSE Isoform 3 of Ephrin type-A receptor 7 OS=Mus musculus GN=Epha7;>sp|Q6177	0	1	0	21	0	0	0	2.83498	0	11.674	0	0	3.51489	0.145672	100	0.273169
Rpl22	>sp|P67984|RL22_MOUSE 60S ribosomal protein L22 OS=Mus musculus GN=Rpl22 PE=2 SV=2	3	1	2	9	0	5	3.33666	2.83498	2.7155	5.00312	0	3.71827	1.1929	0.714814	-1.2023	0.814364
Hspa9	>sp|P38647|GRP75_MOUSE Stress-70 protein, mitochondrial OS=Mus musculus GN=Hspa9 PE=1 SV=3	10	0	3	16	4	12	11.1222	0	4.07324	8.89444	4.60797	8.92385	1.28375	0.49088	-5.46111	0.0392793
Supt16h	>tr|G3X956|G3X956_MOUSE FACT complex subunit SPT16 OS=Mus musculus GN=Supt16h PE=4 SV=1;>sp|Q920B9|SP16H_MOUSE FACT complex subunit SPT16 OS=Mus musculus GN=Supt16h PE=1 SV=2	1	0	1	12	4	4	1.11222	0	1.35775	6.67083	4.60797	2.97462	4.93313	0.0253078	-1.63833	0.892172
Ktn1	>tr|F8VQC7|F8VQC7_MOUSE Kinectin OS=Mus musculus GN=Ktn1 PE=4 SV=1;>sp|Q61595|KTN1_MOUSE Kinectin OS=Mus musculus GN=Ktn1 PE=1 SV=1;>sp|Q61595-5|KTN1_MOUSE Isoform 5 of Kinectin OS=Mus musculus GN=Ktn1;>sp|Q61595-11|KTN1_MOUSE Isoform 11 of Kinectin OS=Mu	1	0	1	19	0	5	1.11222	0	1.35775	10.5622	0	3.71827	5.16945	0.0418645	-1.63833	0.892172
Ilf2	>sp|Q9CXY6|ILF2_MOUSE Interleukin enhancer-binding factor 2 OS=Mus musculus GN=Ilf2 PE=1 SV=1	7	8	2	11	3	7	7.78554	22.6798	2.7155	6.11493	3.45598	5.20558	-1.57448	0.408984	1.63093	0.952994
Arf6	>sp|P62331|ARF6_MOUSE ADP-ribosylation factor 6 OS=Mus musculus GN=Arf6 PE=1 SV=2	10	8	11	1	0	0	11.1222	22.6798	14.9352	0.555903	0	0	-59.6837	1.44934e-06	1.69099	0.240035
Blvra	>sp|Q9CY64|BIEA_MOUSE Biliverdin reductase A OS=Mus musculus GN=Blvra PE=2 SV=1	1	1	3	16	2	8	1.11222	2.83498	4.07324	8.89444	2.30399	5.94924	2.59322	0.1432	3.1056	0.237063
Smoc1	>sp|Q8BLY1|SMOC1_MOUSE SPARC-related modular calcium-binding protein 1 OS=Mus musculus GN=Smoc1 PE=2 SV=2;>sp|Q8BLY1-2|SMOC1_MOUSE Isoform 2 of SPARC-related modular calcium-binding protein 1 OS=Mus musculus GN=Smoc1;>tr|E9QKW2|E9QKW2_MOUSE SPARC-related	0	0	6	0	0	28	0	0	8.14649	0	0	20.8223	2.35981	0.115007	100	0.180838
C1qtnf1	>sp|Q9QXP7|C1QT1_MOUSE Complement C1q tumor necrosis factor-related protein 1 OS=Mus musculus GN=C1qtnf1 PE=2 SV=1	0	0	3	0	0	10	0	0	4.07324	0	0	7.43655	1.64688	0.378754	100	0.12004
Oat	>sp|P29758|OAT_MOUSE Ornithine aminotransferase, mitochondrial OS=Mus musculus GN=Oat PE=1 SV=1	9	0	0	25	5	1	10.01	0	0	13.8976	5.75996	0.743655	1.68381	0.150471	-100	0.0101732
Cnpy2	>sp|Q9QXT0|CNPY2_MOUSE Protein canopy homolog 2 OS=Mus musculus GN=Cnpy2 PE=2 SV=1	1	0	0	14	1	15	1.11222	0	0	7.78264	1.15199	11.1548	15.5969	0.00270795	-100	0.207704
Dcbld2	>sp|Q91ZV3|DCBD2_MOUSE Discoidin, CUB and LCCL domain-containing protein 2 OS=Mus musculus GN=Dcbld2 PE=2 SV=1	0	0	0	7	14	2	0	0	0	3.89132	16.1279	1.48731	100	0.000809622	-1	1
Apoa1bp	>sp|Q8K4Z3|NNRE_MOUSE NAD(P)H-hydrate epimerase OS=Mus musculus GN=Apoa1bp PE=1 SV=1	0	0	0	7	1	4	0	0	0	3.89132	1.15199	2.97462	100	0.00550241	-1	1
Vps26a	>sp|P40336-2|VP26A_MOUSE Isoform 2 of Vacuolar protein sorting-associated protein 26A OS=Mus musculus GN=Vps26a;>sp|P40336|VP26A_MOUSE Vacuolar protein sorting-associated protein 26A OS=Mus musculus GN=Vps26a PE=2 SV=1	1	1	1	10	7	10	1.11222	2.83498	1.35775	5.55903	8.06395	7.43655	4.42624	0.0144924	1.88484	0.675249
Entpd3	>tr|Q8BFW6|Q8BFW6_MOUSE Ectonucleoside triphosphate diphosphohydrolase 3 OS=Mus musculus GN=Entpd3 PE=2 SV=1	14	8	23	0	0	0	15.5711	22.6798	31.2282	0	0	0	-100	6.34486e-09	1.73103	0.0707374
Dbi	>sp|P31786|ACBP_MOUSE Acyl-CoA-binding protein OS=Mus musculus GN=Dbi PE=1 SV=2;>tr|F6ZM12|F6ZM12_MOUSE Acyl-CoA-binding protein (Fragment) OS=Mus musculus GN=Dbi PE=4 SV=1;>tr|Q4VWZ5|Q4VWZ5_MOUSE Acyl-CoA-binding protein OS=Mus musculus GN=Dbi PE=2 SV=1;	2	0	1	12	1	2	2.22444	0	1.35775	6.67083	1.15199	1.48731	2.51154	0.136411	-3.27666	0.454565
Ybx1	>sp|P62960|YBOX1_MOUSE Nuclease-sensitive element-binding protein 1 OS=Mus musculus GN=Ybx1 PE=1 SV=3	4	0	0	9	0	6	4.44888	0	0	5.00312	0	4.46193	1.84289	0.235016	-100	0.0248903
Rrbp1	>sp|Q99PL5|RRBP1_MOUSE Ribosome-binding protein 1 OS=Mus musculus GN=Rrbp1 PE=2 SV=2;>tr|A2AVJ7|A2AVJ7_MOUSE Ribosome binding protein 1 OS=Mus musculus GN=Rrbp1 PE=4 SV=1	1	0	0	19	1	4	1.11222	0	0	10.5622	1.15199	2.97462	12.088	0.00707831	-100	0.207704
Cops2	>sp|P61202-2|CSN2_MOUSE Isoform 2 of COP9 signalosome complex subunit 2 OS=Mus musculus GN=Cops2;>sp|P61202|CSN2_MOUSE COP9 signalosome complex subunit 2 OS=Mus musculus GN=Cops2 PE=1 SV=1;>tr|A2AQE4|A2AQE4_MOUSE COP9 (Constitutive photomorphogenic) homol	4	0	2	17	2	6	4.44888	0	2.7155	9.45035	2.30399	4.46193	2.10712	0.0866295	-3.27666	0.290229
Ctsc	>sp|P97821|CATC_MOUSE Dipeptidyl peptidase 1 OS=Mus musculus GN=Ctsc PE=2 SV=1;>tr|D3Z220|D3Z220_MOUSE Dipeptidyl peptidase 1 light chain (Fragment) OS=Mus musculus GN=Ctsc PE=4 SV=1	1	0	0	2	19	1	1.11222	0	0	1.11181	21.8879	0.743655	6.21393	0.0413626	-100	0.207704
Trim28	>sp|Q62318|TIF1B_MOUSE Transcription intermediary factor 1-beta OS=Mus musculus GN=Trim28 PE=1 SV=3;>sp|Q62318-2|TIF1B_MOUSE Isoform 2 of Transcription intermediary factor 1-beta OS=Mus musculus GN=Trim28	17	0	0	26	0	6	18.9077	0	0	14.4535	0	4.46193	-1.04972	0.874722	-100	0.00567146
Cops5	>sp|O35864|CSN5_MOUSE COP9 signalosome complex subunit 5 OS=Mus musculus GN=Cops5 PE=1 SV=3	5	1	3	13	3	8	5.5611	2.83498	4.07324	7.22674	3.45598	5.94924	1.34252	0.441915	-1.61	0.534437
Cpox	>sp|P36552|HEM6_MOUSE Coproporphyrinogen-III oxidase, mitochondrial OS=Mus musculus GN=Cpox PE=1 SV=2	2	0	0	18	3	4	2.22444	0	0	10.0062	3.45598	2.97462	6.20413	0.0109865	-100	0.0747841
Nln	>sp|Q91YP2|NEUL_MOUSE Neurolysin, mitochondrial OS=Mus musculus GN=Nln PE=2 SV=1	0	0	1	13	10	10	0	0	1.35775	7.22674	11.5199	7.43655	16.0914	0.00102674	100	0.272593
Shmt1	>sp|P50431|GLYC_MOUSE Serine hydroxymethyltransferase, cytosolic OS=Mus musculus GN=Shmt1 PE=1 SV=3;>tr|G3UZ26|G3UZ26_MOUSE Serine hydroxymethyltransferase (Fragment) OS=Mus musculus GN=Shmt1 PE=3 SV=1;>tr|G3UYY1|G3UYY1_MOUSE Serine hydroxymethyltransfera	8	0	2	13	1	4	8.89776	0	2.7155	7.22674	1.15199	2.97462	-1.0975	0.814432	-6.55333	0.038888
Crip2	>sp|Q9DCT8|CRIP2_MOUSE Cysteine-rich protein 2 OS=Mus musculus GN=Crip2 PE=1 SV=1	4	0	1	5	0	7	4.44888	0	1.35775	2.77951	0	5.20558	1.24489	0.676157	-6.55333	0.110351
Qars	>tr|Q8BML9|Q8BML9_MOUSE Glutaminyl-tRNA synthetase OS=Mus musculus GN=Qars PE=2 SV=1;>tr|D3Z158|D3Z158_MOUSE Protein Qars OS=Mus musculus GN=Qars PE=3 SV=1;>tr|Q8R1V9|Q8R1V9_MOUSE Protein Qars OS=Mus musculus GN=Qars PE=2 SV=1	16	0	0	22	1	2	17.7955	0	0	12.2299	1.15199	1.48731	-1.28097	0.457201	-100	0.00597937
Psapl1	>sp|Q8C1C1|SAPL1_MOUSE Proactivator polypeptide-like 1 OS=Mus musculus GN=Psapl1 PE=1 SV=2	0	0	0	24	0	5	0	0	0	13.3417	0	3.71827	30.9249	0.00340328	-1	1
Dhx9	>tr|E9QNN1|E9QNN1_MOUSE ATP-dependent RNA helicase A OS=Mus musculus GN=Dhx9 PE=4 SV=1;>sp|O70133-2|DHX9_MOUSE Isoform 2 of ATP-dependent RNA helicase A OS=Mus musculus GN=Dhx9;>sp|O70133|DHX9_MOUSE ATP-dependent RNA helicase A OS=Mus musculus GN=Dhx9 PE=	20	0	3	29	0	0	22.2444	0	4.07324	16.1212	0	0	-1.56494	0.12007	-10.9222	0.0105221
Rab35	>sp|Q6PHN9|RAB35_MOUSE Ras-related protein Rab-35 OS=Mus musculus GN=Rab35 PE=1 SV=1	11	8	11	0	0	0	12.2344	22.6798	14.9352	0	0	0	-100	6.54901e-08	1.53726	0.342578
Cope	>sp|O89079|COPE_MOUSE Coatomer subunit epsilon OS=Mus musculus GN=Cope PE=2 SV=3;>tr|D3Z315|D3Z315_MOUSE Coatomer subunit epsilon (Fragment) OS=Mus musculus GN=Cope PE=4 SV=1;>tr|F6YFR7|F6YFR7_MOUSE Coatomer subunit epsilon (Fragment) OS=Mus musculus GN=C	7	0	0	12	2	8	7.78554	0	0	6.67083	2.30399	5.94924	2.79412	0.16548	-100	0.0131141
Gps1	>tr|G3UXW9|G3UXW9_MOUSE COP9 signalosome complex subunit 1 OS=Mus musculus GN=Gps1 PE=4 SV=1;>tr|Q3MIA8|Q3MIA8_MOUSE COP9 signalosome complex subunit 1 OS=Mus musculus GN=Gps1 PE=2 SV=1;>sp|Q99LD4|CSN1_MOUSE COP9 signalosome complex subunit 1 OS=Mus muscu	8	0	4	14	4	5	8.89776	0	5.43099	7.78264	4.60797	3.71827	-1.04278	0.906631	-3.27666	0.134708
Tceb2	>sp|P62869|ELOB_MOUSE Transcription elongation factor B polypeptide 2 OS=Mus musculus GN=Tceb2 PE=1 SV=1	3	0	2	14	3	9	3.33666	0	2.7155	7.78264	3.45598	6.69289	2.63769	0.0379438	-2.4575	0.507515
Vta1	>sp|Q9CR26|VTA1_MOUSE Vacuolar protein sorting-associated protein VTA1 homolog OS=Mus musculus GN=Vta1 PE=1 SV=1;>tr|F6W5Q8|F6W5Q8_MOUSE Vacuolar protein sorting-associated protein VTA1 homolog (Fragment) OS=Mus musculus GN=Vta1 PE=4 SV=1	15	12	12	3	0	0	16.6833	34.0197	16.293	1.66771	0	0	-29.2077	2.54988e-06	1.50788	0.393523
Tfg	>tr|Q9Z1A1|Q9Z1A1_MOUSE Protein Tfg OS=Mus musculus GN=Tfg PE=2 SV=1;>tr|B8JJG6|B8JJG6_MOUSE Protein Tfg OS=Mus musculus GN=Tfg PE=4 SV=1;>tr|B8JJG8|B8JJG8_MOUSE Protein Tfg (Fragment) OS=Mus musculus GN=Tfg PE=4 SV=1;>tr|B8JJG7|B8JJG7_MOUSE Protein Tfg (	8	0	2	9	4	1	8.89776	0	2.7155	5.00312	4.60797	0.743655	-1.4614	0.410809	-6.55333	0.038888
Nif3l1	>sp|Q9EQ80|NIF3L_MOUSE NIF3-like protein 1 OS=Mus musculus GN=Nif3l1 PE=1 SV=4;>tr|D3Z0G0|D3Z0G0_MOUSE NIF3-like protein 1 OS=Mus musculus GN=Nif3l1 PE=4 SV=1	0	0	4	8	4	13	0	0	5.43099	4.44722	4.60797	9.66751	3.82157	0.0388701	100	0.135516
Cpne8	>tr|B2RS65|B2RS65_MOUSE Copine VIII OS=Mus musculus GN=Cpne8 PE=2 SV=1;>sp|Q9DC53|CPNE8_MOUSE Copine-8 OS=Mus musculus GN=Cpne8 PE=2 SV=2	24	15	10	0	5	0	26.6933	42.5247	13.5775	0	5.75996	0	-21.9838	3.21571e-06	1.05087	0.810616
Ttyh2	>sp|Q3TH73|TTYH2_MOUSE Protein tweety homolog 2 OS=Mus musculus GN=Ttyh2 PE=2 SV=1;>sp|Q3TH73-2|TTYH2_MOUSE Isoform 2 of Protein tweety homolog 2 OS=Mus musculus GN=Ttyh2	4	1	17	0	0	0	4.44888	2.83498	23.0817	0	0	0	-100	8.54672e-06	2.91272	0.455698
Vps29	>sp|Q9QZ88-2|VPS29_MOUSE Isoform 2 of Vacuolar protein sorting-associated protein 29 OS=Mus musculus GN=Vps29;>sp|Q9QZ88|VPS29_MOUSE Vacuolar protein sorting-associated protein 29 OS=Mus musculus GN=Vps29 PE=1 SV=1;>tr|D3Z645|D3Z645_MOUSE Vacuolar protein	4	3	6	6	4	7	4.44888	8.50494	8.14649	3.33542	4.60797	5.20558	-1.54169	0.247017	1.87142	0.286916
Gna13	>sp|P27601|GNA13_MOUSE Guanine nucleotide-binding protein subunit alpha-13 OS=Mus musculus GN=Gna13 PE=1 SV=1	10	7	27	0	0	0	11.1222	19.8448	36.6592	0	0	0	-100	1.29344e-08	2.54015	0.0397529
Gm10288	>tr|D3Z3K1|D3Z3K1_MOUSE MCG11809 OS=Mus musculus GN=Gm10288 PE=3 SV=1;>tr|E9PYL9|E9PYL9_MOUSE Uncharacterized protein OS=Mus musculus GN=Gm10036 PE=3 SV=1;>sp|Q9CXW4|RL11_MOUSE 60S ribosomal protein L11 OS=Mus musculus GN=Rpl11 PE=1 SV=4;>tr|D3YW69|D3YW69	12	4	6	10	3	4	13.3466	11.3399	8.14649	5.55903	3.45598	2.97462	-2.62628	0.0132127	-1.36984	0.38076
Eif3k	>sp|Q9DBZ5|EIF3K_MOUSE Eukaryotic translation initiation factor 3 subunit K OS=Mus musculus GN=Eif3k PE=1 SV=1;>sp|Q9DBZ5-2|EIF3K_MOUSE Isoform 2 of Eukaryotic translation initiation factor 3 subunit K OS=Mus musculus GN=Eif3k	5	0	1	11	1	3	5.5611	0	1.35775	6.11493	1.15199	2.23096	1.26002	0.627072	-8.19166	0.05853
Usp5	>sp|P56399|UBP5_MOUSE Ubiquitin carboxyl-terminal hydrolase 5 OS=Mus musculus GN=Usp5 PE=1 SV=1;>tr|Q3U4W8|Q3U4W8_MOUSE Ubiquitin carboxyl-terminal hydrolase OS=Mus musculus GN=Usp5 PE=2 SV=1	4	0	1	18	2	5	4.44888	0	1.35775	10.0062	2.30399	3.71827	2.51408	0.0527998	-6.55333	0.110351
Rps16	>sp|P14131|RS16_MOUSE 40S ribosomal protein S16 OS=Mus musculus GN=Rps16 PE=2 SV=4	16	3	5	10	4	10	17.7955	8.50494	6.78874	5.55903	4.60797	7.43655	-1.89108	0.158259	-2.32718	0.0471979
Rab2a	>sp|P53994|RAB2A_MOUSE Ras-related protein Rab-2A OS=Mus musculus GN=Rab2a PE=1 SV=1	11	9	14	13	2	7	12.2344	25.5148	19.0085	7.22674	2.30399	5.20558	-3.27951	0.0202326	1.81959	0.12611
Epb41l2	>sp|O70318|E41L2_MOUSE Band 4.1-like protein 2 OS=Mus musculus GN=Epb41l2 PE=1 SV=2	6	6	30	1	0	3	6.67332	17.0099	40.7324	0.555903	0	2.23096	-20.2979	1.40979e-05	4.32635	0.0510527
Napa	>sp|Q9DB05|SNAA_MOUSE Alpha-soluble NSF attachment protein OS=Mus musculus GN=Napa PE=1 SV=1	14	6	11	6	0	6	15.5711	17.0099	14.9352	3.33542	0	4.46193	-5.14137	0.00226333	1.02578	0.994896
Spata5	>sp|Q3UMC0|SPAT5_MOUSE Spermatogenesis-associated protein 5 OS=Mus musculus GN=Spata5 PE=2 SV=2;>sp|Q9D3R6|KATL2_MOUSE Katanin p60 ATPase-containing subunit A-like 2 OS=Mus musculus GN=Katnal2 PE=2 SV=2;>tr|D3Z4J2|D3Z4J2_MOUSE Katanin p60 ATPase-containin	3	1	2	3	4	3	3.33666	2.83498	2.7155	1.66771	4.60797	2.23096	-1.2422	0.678009	-1.2023	0.814364
Sod2	>sp|P09671|SODM_MOUSE Superoxide dismutase [Mn], mitochondrial OS=Mus musculus GN=Sod2 PE=1 SV=3	0	0	0	8	4	6	0	0	0	4.44722	4.60797	4.46193	100	0.00110367	-1	1
Ptpn11	>sp|P35235|PTN11_MOUSE Tyrosine-protein phosphatase non-receptor type 11 OS=Mus musculus GN=Ptpn11 PE=1 SV=2;>sp|P35235-2|PTN11_MOUSE Isoform 2 of Tyrosine-protein phosphatase non-receptor type 11 OS=Mus musculus GN=Ptpn11	13	0	10	18	0	5	14.4589	0	13.5775	10.0062	0	3.71827	-1.91562	0.0900452	-2.12983	0.290283
Hagh	>tr|G5E8T9|G5E8T9_MOUSE Hydroxyacylglutathione hydrolase A OS=Mus musculus GN=Hagh PE=3 SV=1;>sp|Q99KB8|GLO2_MOUSE Hydroxyacylglutathione hydrolase, mitochondrial OS=Mus musculus GN=Hagh PE=2 SV=2;>sp|Q99KB8-2|GLO2_MOUSE Isoform 2 of Hydroxyacylglutathion	0	0	0	13	3	6	0	0	0	7.22674	3.45598	4.46193	100	0.000647353	-1	1
FRRS1	>sp|Q8K385|FRRS1_MOUSE Ferric-chelate reductase 1 OS=Mus musculus GN=FRRS1 PE=1 SV=1	1	0	0	6	3	4	1.11222	0	0	3.33542	3.45598	2.97462	6.41048	0.0288613	-100	0.207704
Farp1	>tr|F8VPU2|F8VPU2_MOUSE Protein Farp1 OS=Mus musculus GN=Farp1 PE=4 SV=1	4	28	32	0	0	0	4.44888	79.3794	43.4479	0	0	0	-100	1.99238e-09	13.8043	0.00867734
Basp1	>sp|Q91XV3|BASP1_MOUSE Brain acid soluble protein 1 OS=Mus musculus GN=Basp1 PE=1 SV=3	0	4	10	0	1	6	0	11.3399	13.5775	0	1.15199	4.46193	-3.69738	0.0289987	100	0.00333838
Nptn	>sp|P97300|NPTN_MOUSE Neuroplastin OS=Mus musculus GN=Nptn PE=1 SV=3;>sp|P97300-1|NPTN_MOUSE Isoform 1 of Neuroplastin OS=Mus musculus GN=Nptn;>sp|P97300-3|NPTN_MOUSE Isoform 3 of Neuroplastin OS=Mus musculus GN=Nptn;>tr|H3BIX4|H3BIX4_MOUSE Neuroplastin (	13	1	12	2	7	5	14.4589	2.83498	16.293	1.11181	8.06395	3.71827	-2.53679	0.0913393	-1.51181	0.624927
Acot9	>sp|Q9R0X4|ACOT9_MOUSE Acyl-coenzyme A thioesterase 9, mitochondrial OS=Mus musculus GN=Acot9 PE=1 SV=1;>sp|Q32MW3|ACO10_MOUSE Acyl-coenzyme A thioesterase 10, mitochondrial OS=Mus musculus GN=Acot10 PE=2 SV=1	3	0	0	15	3	5	3.33666	0	0	8.33854	3.45598	3.71827	3.81731	0.026161	-100	0.0368624
L1cam	>tr|Q6PGJ3|Q6PGJ3_MOUSE L1 cell adhesion molecule OS=Mus musculus GN=L1cam PE=2 SV=1;>tr|A2AFG8|A2AFG8_MOUSE L1 cell adhesion molecule OS=Mus musculus GN=L1cam PE=4 SV=1;>tr|A2AFG7|A2AFG7_MOUSE L1 cell adhesion molecule OS=Mus musculus GN=L1cam PE=4 SV=1;	0	0	3	5	8	21	0	0	4.07324	2.77951	9.21594	15.6167	5.78184	0.0056136	100	0.12004
Mmp9	>sp|P41245|MMP9_MOUSE Matrix metalloproteinase-9 OS=Mus musculus GN=Mmp9 PE=2 SV=2	0	0	0	0	42	0	0	0	0	0	48.3837	0	7.06494	0.0232071	-1	1
Skp1	>sp|Q9WTX5|SKP1_MOUSE S-phase kinase-associated protein 1 OS=Mus musculus GN=Skp1 PE=1 SV=3	0	0	3	16	4	10	0	0	4.07324	8.89444	4.60797	7.43655	5.76002	0.0162193	100	0.12004
Pdxk	>sp|Q8K183|PDXK_MOUSE Pyridoxal kinase OS=Mus musculus GN=Pdxk PE=1 SV=1;>tr|D3Z7R1|D3Z7R1_MOUSE Pyridoxal kinase OS=Mus musculus GN=Pdxk PE=4 SV=1	3	0	0	10	0	3	3.33666	0	0	5.55903	0	2.23096	2.05643	0.201305	-100	0.0368624
Dnajc3	>sp|Q91YW3|DNJC3_MOUSE DnaJ homolog subfamily C member 3 OS=Mus musculus GN=Dnajc3 PE=1 SV=1	3	0	5	3	4	11	3.33666	0	6.78874	1.66771	4.60797	8.1802	1.15499	0.732547	1.0173	0.658641
Etf1	>sp|Q8BWY3|ERF1_MOUSE Eukaryotic peptide chain release factor subunit 1 OS=Mus musculus GN=Etf1 PE=1 SV=4	9	3	4	18	3	9	10.01	8.50494	5.43099	10.0062	3.45598	6.69289	-1.06694	0.834919	-1.43657	0.376648
Cald1	>tr|E9QA16|E9QA16_MOUSE Protein Cald1 OS=Mus musculus GN=Cald1 PE=4 SV=1;>tr|Q8VCQ8|Q8VCQ8_MOUSE Caldesmon 1 OS=Mus musculus GN=Cald1 PE=2 SV=1;>tr|E9Q0M9|E9Q0M9_MOUSE Protein Cald1 OS=Mus musculus GN=Cald1 PE=4 SV=1;>tr|E9QA15|E9QA15_MOUSE Protein Cald1	0	0	3	0	0	21	0	0	4.07324	0	0	15.6167	3.18442	0.111614	100	0.12004
Pam	>sp|P97467|AMD_MOUSE Peptidyl-glycine alpha-amidating monooxygenase OS=Mus musculus GN=Pam PE=1 SV=2;>tr|F8VQA4|F8VQA4_MOUSE Peptidyl-glycine alpha-amidating monooxygenase OS=Mus musculus GN=Pam PE=4 SV=1;>tr|E9Q704|E9Q704_MOUSE Peptidyl-glycine alpha-ami	0	0	1	16	1	18	0	0	1.35775	8.89444	1.15199	13.3858	18.2849	0.00135752	100	0.272593
Eif4g1	>sp|Q6NZJ6|IF4G1_MOUSE Eukaryotic translation initiation factor 4 gamma 1 OS=Mus musculus GN=Eif4g1 PE=1 SV=1;>tr|E9PVC5|E9PVC5_MOUSE Eukaryotic translation initiation factor 4 gamma 1 OS=Mus musculus GN=Eif4g1 PE=4 SV=1;>tr|E9Q9E1|E9Q9E1_MOUSE Eukaryotic	10	0	0	21	2	2	11.1222	0	0	11.674	2.30399	1.48731	1.24212	0.556606	-100	0.00918701
Serpinb9b	>tr|Q9DAV6|Q9DAV6_MOUSE Protein Serpinb9b OS=Mus musculus GN=Serpinb9b PE=2 SV=1	1	9	0	1	28	0	1.11222	25.5148	0	0.555903	32.2558	0	1.18482	0.633546	11.4702	0.970229
Fkbp2	>sp|P45878|FKBP2_MOUSE Peptidyl-prolyl cis-trans isomerase FKBP2 OS=Mus musculus GN=Fkbp2 PE=1 SV=1	0	0	0	13	1	9	0	0	0	7.22674	1.15199	6.69289	100	0.000664323	-1	1
Notch1	>sp|Q01705|NOTC1_MOUSE Neurogenic locus notch homolog protein 1 OS=Mus musculus GN=Notch1 PE=1 SV=3;>sp|Q01705-3|NOTC1_MOUSE Isoform 3 of Neurogenic locus notch homolog protein 1 OS=Mus musculus GN=Notch1;>sp|Q01705-4|NOTC1_MOUSE Isoform 4 of Neurogenic l	4	0	16	15	0	1	4.44888	0	21.724	8.33854	0	0.743655	-2.41025	0.16477	2.44151	0.947653
Sec13	>sp|Q9D1M0|SEC13_MOUSE Protein SEC13 homolog OS=Mus musculus GN=Sec13 PE=2 SV=3	5	1	2	11	2	3	5.5611	2.83498	2.7155	6.11493	2.30399	2.23096	-1.00598	0.989024	-2.00383	0.326507
Lasp1	>sp|Q61792|LASP1_MOUSE LIM and SH3 domain protein 1 OS=Mus musculus GN=Lasp1 PE=1 SV=1;>tr|A2A6H0|A2A6H0_MOUSE LIM and SH3 domain protein 1 (Fragment) OS=Mus musculus GN=Lasp1 PE=4 SV=1;>tr|A2A6G9|A2A6G9_MOUSE LIM and SH3 domain protein 1 (Fragment) OS=Mu	0	0	3	9	2	17	0	0	4.07324	5.00312	2.30399	12.6421	4.89468	0.0147015	100	0.12004
Ngf	>tr|Q6LDU8|Q6LDU8_MOUSE Beta-nerve growth factor OS=Mus musculus GN=Ngf PE=2 SV=1;>sp|P01139|NGF_MOUSE Beta-nerve growth factor OS=Mus musculus GN=Ngf PE=1 SV=2	1	0	1	6	2	9	1.11222	0	1.35775	3.33542	2.30399	6.69289	4.37568	0.0325244	-1.63833	0.892172
Me1	>sp|P06801|MAOX_MOUSE NADP-dependent malic enzyme OS=Mus musculus GN=Me1 PE=1 SV=2	0	0	2	7	12	10	0	0	2.7155	3.89132	13.8239	7.43655	7.1667	0.0068762	100	0.134363
Wdr5	>sp|P61965|WDR5_MOUSE WD repeat-containing protein 5 OS=Mus musculus GN=Wdr5 PE=1 SV=1;>tr|F6Q3W0|F6Q3W0_MOUSE WD repeat-containing protein 5 (Fragment) OS=Mus musculus GN=Wdr5 PE=4 SV=1	2	0	0	9	4	1	2.22444	0	0	5.00312	4.60797	0.743655	3.35258	0.0688391	-100	0.0747841
Map4	>sp|P27546|MAP4_MOUSE Microtubule-associated protein 4 OS=Mus musculus GN=Map4 PE=1 SV=3;>sp|P27546-2|MAP4_MOUSE Isoform 2 of Microtubule-associated protein 4 OS=Mus musculus GN=Map4;>sp|P27546-3|MAP4_MOUSE Isoform 3 of Microtubule-associated protein 4 OS	0	0	0	14	1	19	0	0	0	7.78264	1.15199	14.1294	100	0.00015194	-1	1
Snd1	>sp|Q78PY7|SND1_MOUSE Staphylococcal nuclease domain-containing protein 1 OS=Mus musculus GN=Snd1 PE=1 SV=1	13	0	3	24	1	9	14.4589	0	4.07324	13.3417	1.15199	6.69289	1.08172	0.794699	-7.09944	0.0224431
Plcg2	>sp|Q8CIH5|PLCG2_MOUSE 1-phosphatidylinositol 4,5-bisphosphate phosphodiesterase gamma-2 OS=Mus musculus GN=Plcg2 PE=1 SV=1	7	0	0	21	0	1	7.78554	0	0	11.674	0	0.743655	1.54463	0.287234	-100	0.0131141
Edil3	>sp|O35474|EDIL3_MOUSE EGF-like repeat and discoidin I-like domain-containing protein 3 OS=Mus musculus GN=Edil3 PE=1 SV=2;>tr|Q8C4U8|Q8C4U8_MOUSE EGF-like repeat and discoidin I-like domain-containing protein 3 OS=Mus musculus GN=Edil3 PE=2 SV=1;>tr|Q8C8	0	0	25	0	0	1	0	0	33.9437	0	0	0.743655	-22.9381	0.0139858	100	0.224335
Col6a2	>sp|Q02788|CO6A2_MOUSE Collagen alpha-2(VI) chain OS=Mus musculus GN=Col6a2 PE=2 SV=3;>tr|D3Z7D5|D3Z7D5_MOUSE Collagen alpha-2(VI) chain OS=Mus musculus GN=Col6a2 PE=4 SV=1	0	0	1	0	0	25	0	0	1.35775	0	0	18.5914	7.51893	0.0629074	100	0.272593
Gja1	>sp|P23242|CXA1_MOUSE Gap junction alpha-1 protein OS=Mus musculus GN=Gja1 PE=1 SV=2	21	10	21	0	0	0	23.3566	28.3498	28.5127	0	0	0	-100	1.73702e-09	1.21727	0.481746
Mob1a	>sp|Q921Y0|MOB1A_MOUSE MOB kinase activator 1A OS=Mus musculus GN=Mob1a PE=1 SV=3;>sp|Q921Y0-2|MOB1A_MOUSE Isoform 2 of MOB kinase activator 1A OS=Mus musculus GN=Mob1a	5	8	5	11	3	6	5.5611	22.6798	6.78874	6.11493	3.45598	4.46193	-1.8704	0.210044	2.64953	0.268828
Rab10	>sp|P61027|RAB10_MOUSE Ras-related protein Rab-10 OS=Mus musculus GN=Rab10 PE=1 SV=1	4	9	13	3	1	3	4.44888	25.5148	17.6507	1.66771	1.15199	2.23096	-7.60528	0.00183316	4.85128	0.0117596
Dhx15	>sp|O35286|DHX15_MOUSE Putative pre-mRNA-splicing factor ATP-dependent RNA helicase DHX15 OS=Mus musculus GN=Dhx15 PE=2 SV=2	16	0	0	23	0	1	17.7955	0	0	12.7858	0	0.743655	-1.32117	0.387549	-100	0.00597937
Tspan9	>sp|Q8BJU2|TSN9_MOUSE Tetraspanin-9 OS=Mus musculus GN=Tspan9 PE=1 SV=1;>tr|D3YXN7|D3YXN7_MOUSE Tetraspanin-9 (Fragment) OS=Mus musculus GN=Tspan9 PE=4 SV=1	6	14	3	0	0	0	6.67332	39.6897	4.07324	0	0	0	-100	9.21172e-07	3.27895	0.627784
Gna11	>sp|P21278|GNA11_MOUSE Guanine nucleotide-binding protein subunit alpha-11 OS=Mus musculus GN=Gna11 PE=1 SV=1	8	15	18	0	0	1	8.89776	42.5247	24.4395	0	0	0.743655	-85.4717	1.5396e-07	3.76298	0.0197116
Nsfl1c	>sp|Q9CZ44-3|NSF1C_MOUSE Isoform 3 of NSFL1 cofactor p47 OS=Mus musculus GN=Nsfl1c;>sp|Q9CZ44|NSF1C_MOUSE NSFL1 cofactor p47 OS=Mus musculus GN=Nsfl1c PE=1 SV=1;>tr|A2AT02|A2AT02_MOUSE NSFL1 (P97) cofactor (P47) OS=Mus musculus GN=Nsfl1c PE=4 SV=1;>sp|Q9C	1	0	0	25	4	5	1.11222	0	0	13.8976	4.60797	3.71827	16.8598	0.00143198	-100	0.207704
Gdi1	>sp|P50396|GDIA_MOUSE Rab GDP dissociation inhibitor alpha OS=Mus musculus GN=Gdi1 PE=1 SV=3	0	0	3	9	7	9	0	0	4.07324	5.00312	8.06395	6.69289	5.34941	0.0238163	100	0.12004
-	>sp|Q9D0B6|CX026_MOUSE UPF0368 protein Cxorf26 homolog OS=Mus musculus PE=2 SV=1;>sp|Q9D0B6-2|CX026_MOUSE Isoform 2 of UPF0368 protein Cxorf26 homolog OS=Mus musculus	2	0	0	11	1	6	2.22444	0	0	6.11493	1.15199	4.46193	4.58382	0.0341998	-100	0.0747841
Prss23	>sp|Q9D6X6|PRS23_MOUSE Serine protease 23 OS=Mus musculus GN=Prss23 PE=2 SV=2	2	0	6	2	0	11	2.22444	0	8.14649	1.11181	0	8.1802	-1.13581	0.772823	1.83113	0.378694
Pld3	>sp|O35405|PLD3_MOUSE Phospholipase D3 OS=Mus musculus GN=Pld3 PE=2 SV=1	2	0	1	7	2	3	2.22444	0	1.35775	3.89132	2.30399	2.23096	1.9976	0.253493	-3.27666	0.454565
Itpa	>sp|Q9D892|ITPA_MOUSE Inosine triphosphate pyrophosphatase OS=Mus musculus GN=Itpa PE=1 SV=2	3	1	4	12	2	13	3.33666	2.83498	5.43099	6.67083	2.30399	9.66751	1.73583	0.151834	1.23866	0.658641
Rad23b	>sp|P54728|RD23B_MOUSE UV excision repair protein RAD23 homolog B OS=Mus musculus GN=Rad23b PE=1 SV=2	1	0	0	7	4	6	1.11222	0	0	3.89132	4.60797	4.46193	8.40995	0.012768	-100	0.207704
Gart	>sp|Q64737|PUR2_MOUSE Trifunctional purine biosynthetic protein adenosine-3 OS=Mus musculus GN=Gart PE=2 SV=3;>sp|Q64737-2|PUR2_MOUSE Isoform Short of Trifunctional purine biosynthetic protein adenosine-3 OS=Mus musculus GN=Gart;>tr|D6RCG1|D6RCG1_MOUSE Tr	1	0	3	12	6	3	1.11222	0	4.07324	6.67083	6.91196	2.23096	2.5457	0.170161	1.83113	0.402916
Eno3	>sp|P21550|ENOB_MOUSE Beta-enolase OS=Mus musculus GN=Eno3 PE=1 SV=3;>tr|Q5SX59|Q5SX59_MOUSE Enolase (Fragment) OS=Mus musculus GN=Eno3 PE=2 SV=1	1	4	0	6	20	0	1.11222	11.3399	0	3.33542	23.0399	0	2.12761	0.0963875	5.09787	0.91895
Pura	>sp|P42669|PURA_MOUSE Transcriptional activator protein Pur-alpha OS=Mus musculus GN=Pura PE=1 SV=1	1	2	0	6	2	4	1.11222	5.66996	0	3.33542	2.30399	2.97462	1.95257	0.331952	2.54894	0.763475
Fv4	>sp|P11370|ENV2_MOUSE Retrovirus-related Env polyprotein from Fv-4 locus OS=Mus musculus GN=Fv4 PE=1 SV=2	0	11	0	0	2	0	0	31.1848	0	0	2.30399	0	-8.96653	0.0459844	100	0.258184
Alad	>sp|P10518|HEM2_MOUSE Delta-aminolevulinic acid dehydratase OS=Mus musculus GN=Alad PE=1 SV=1	0	0	0	3	20	11	0	0	0	1.66771	23.0399	8.1802	100	0.000143598	-1	1
Brox	>sp|Q8K2Q7|BROX_MOUSE BRO1 domain-containing protein BROX OS=Mus musculus GN=Brox PE=2 SV=1	15	12	12	2	2	1	16.6833	34.0197	16.293	1.11181	2.30399	0.743655	-16.315	1.11975e-05	1.50788	0.393523
Cad	>tr|B2RQC6|B2RQC6_MOUSE Carbamoyl-phosphate synthetase 2, aspartate transcarbamylase, and dihydroorotase OS=Mus musculus GN=Cad PE=2 SV=1;>tr|E9QAI5|E9QAI5_MOUSE Protein Cad OS=Mus musculus GN=Cad PE=3 SV=1;>tr|G3UWN2|G3UWN2_MOUSE Protein Cad OS=Mus muscu	35	2	1	19	6	1	38.9277	5.66996	1.35775	10.5622	6.91196	0.743655	-2.99327	0.15134	-11.0784	0.00407971
Vldlr	>sp|P98156|VLDLR_MOUSE Very low-density lipoprotein receptor OS=Mus musculus GN=Vldlr PE=1 SV=1;>tr|Q91YY0|Q91YY0_MOUSE Very low-density lipoprotein receptor OS=Mus musculus GN=Vldlr PE=2 SV=1;>tr|F8WGI9|F8WGI9_MOUSE Very low-density lipoprotein receptor	0	0	0	19	6	3	0	0	0	10.5622	6.91196	2.23096	100	0.000359209	-1	1
Uba2	>sp|Q9Z1F9|SAE2_MOUSE SUMO-activating enzyme subunit 2 OS=Mus musculus GN=Uba2 PE=2 SV=1	6	0	2	7	2	12	6.67332	0	2.7155	3.89132	2.30399	8.92385	1.47464	0.469672	-4.91499	0.0873978
Cdk1	>sp|P11440|CDK1_MOUSE Cyclin-dependent kinase 1 OS=Mus musculus GN=Cdk1 PE=1 SV=3;>tr|D3Z2T9|D3Z2T9_MOUSE Cyclin-dependent kinase 1 (Fragment) OS=Mus musculus GN=Cdk1 PE=3 SV=1	17	9	6	3	3	4	18.9077	25.5148	8.14649	1.66771	3.45598	2.97462	-6.66808	0.00184038	-1.12341	0.522309
Ccl9	>sp|P51670|CCL9_MOUSE C-C motif chemokine 9 OS=Mus musculus GN=Ccl9 PE=1 SV=1	0	0	0	3	1	8	0	0	0	1.66771	1.15199	5.94924	100	0.00582162	-1	1
Ap1g1	>tr|Q8CBB7|Q8CBB7_MOUSE AP-1 complex subunit gamma-1 OS=Mus musculus GN=Ap1g1 PE=2 SV=1;>sp|P22892|AP1G1_MOUSE AP-1 complex subunit gamma-1 OS=Mus musculus GN=Ap1g1 PE=1 SV=3	14	0	3	14	1	5	15.5711	0	4.07324	7.78264	1.15199	3.71827	-1.6764	0.194806	-7.64555	0.0194774
Ppp2r4	>sp|P58389|PTPA_MOUSE Serine/threonine-protein phosphatase 2A activator OS=Mus musculus GN=Ppp2r4 PE=1 SV=1;>tr|A2AWE9|A2AWE9_MOUSE Protein phosphatase 2A regulatory subunit B (PR 53) OS=Mus musculus GN=Ppp2r4 PE=4 SV=1;>tr|A2AWF0|A2AWF0_MOUSE Protein pho	2	0	2	8	4	8	2.22444	0	2.7155	4.44722	4.60797	5.94924	2.51694	0.0642071	-1.63833	0.84797
Crocc	>sp|Q8CJ40|CROCC_MOUSE Rootletin OS=Mus musculus GN=Crocc PE=1 SV=2;>sp|Q8CJ40-3|CROCC_MOUSE Isoform 3 of Rootletin OS=Mus musculus GN=Crocc;>sp|Q8CJ40-2|CROCC_MOUSE Isoform 2 of Rootletin OS=Mus musculus GN=Crocc	3	2	3	2	3	2	3.33666	5.66996	4.07324	1.11181	3.45598	1.48731	-2.37735	0.0973529	1.46002	0.658641
Dctn2	>sp|Q99KJ8|DCTN2_MOUSE Dynactin subunit 2 OS=Mus musculus GN=Dctn2 PE=1 SV=3	0	0	1	20	2	7	0	0	1.35775	11.1181	2.30399	5.20558	14.6816	0.00484922	100	0.272593
Psmd14	>sp|O35593|PSDE_MOUSE 26S proteasome non-ATPase regulatory subunit 14 OS=Mus musculus GN=Psmd14 PE=1 SV=2	7	1	3	8	2	9	7.78554	2.83498	4.07324	4.44722	2.30399	6.69289	-1.13885	0.733235	-2.25399	0.219813
Anp32a	>sp|O35381|AN32A_MOUSE Acidic leucine-rich nuclear phosphoprotein 32 family member A OS=Mus musculus GN=Anp32a PE=1 SV=1;>tr|D3Z7M9|D3Z7M9_MOUSE Acidic leucine-rich nuclear phosphoprotein 32 family member A OS=Mus musculus GN=Anp32a PE=4 SV=1;>tr|D3YYE1|D	1	0	0	9	3	4	1.11222	0	0	5.00312	3.45598	2.97462	7.90943	0.0154494	-100	0.207704
Eps8l2	>sp|Q99K30|ES8L2_MOUSE Epidermal growth factor receptor kinase substrate 8-like protein 2 OS=Mus musculus GN=Eps8l2 PE=1 SV=1	13	0	8	17	0	3	14.4589	0	10.862	9.45035	0	2.23096	-2.01648	0.09029	-2.66229	0.180773
Cops3	>sp|O88543|CSN3_MOUSE COP9 signalosome complex subunit 3 OS=Mus musculus GN=Cops3 PE=1 SV=3;>tr|F6YCA7|F6YCA7_MOUSE COP9 signalosome complex subunit 3 (Fragment) OS=Mus musculus GN=Cops3 PE=4 SV=1	3	1	1	5	1	5	3.33666	2.83498	1.35775	2.77951	1.15199	3.71827	1.11071	0.844807	-1.59164	0.507515
Hist1h1e	>sp|P43274|H14_MOUSE Histone H1.4 OS=Mus musculus GN=Hist1h1e PE=1 SV=2	12	1	0	3	0	0	13.3466	2.83498	0	1.66771	0	0	-7.56343	0.0168252	-9.41569	0.0203874
Dnmt1	>sp|P13864|DNMT1_MOUSE DNA (cytosine-5)-methyltransferase 1 OS=Mus musculus GN=Dnmt1 PE=1 SV=5;>sp|P13864-2|DNMT1_MOUSE Isoform 2 of DNA (cytosine-5)-methyltransferase 1 OS=Mus musculus GN=Dnmt1;>tr|J3QNW0|J3QNW0_MOUSE DNA (cytosine-5)-methyltransferase 1	3	0	0	20	0	0	3.33666	0	0	11.1181	0	0	2.80838	0.126323	-100	0.0368624
Nrp1	>sp|P97333|NRP1_MOUSE Neuropilin-1 OS=Mus musculus GN=Nrp1 PE=1 SV=2	0	0	0	15	7	4	0	0	0	8.33854	8.06395	2.97462	100	0.000344667	-1	1
Txndc17	>sp|Q9CQM5|TXD17_MOUSE Thioredoxin domain-containing protein 17 OS=Mus musculus GN=Txndc17 PE=1 SV=1	2	1	2	12	3	8	2.22444	2.83498	2.7155	6.67083	3.45598	5.94924	2.31297	0.0779916	1.24761	0.813838
Slc29a1	>sp|Q9JIM1-2|S29A1_MOUSE Isoform 2 of Equilibrative nucleoside transporter 1 OS=Mus musculus GN=Slc29a1;>sp|Q9JIM1|S29A1_MOUSE Equilibrative nucleoside transporter 1 OS=Mus musculus GN=Slc29a1 PE=1 SV=3;>tr|E9PXM6|E9PXM6_MOUSE Equilibrative nucleoside tra	22	1	14	0	0	0	24.4689	2.83498	19.0085	0	0	0	-100	2.77317e-07	-2.24038	0.1805
Pgp	>sp|Q8CHP8|PGP_MOUSE Phosphoglycolate phosphatase OS=Mus musculus GN=Pgp PE=2 SV=1	0	0	1	8	1	8	0	0	1.35775	4.44722	1.15199	5.94924	8.81322	0.0155478	100	0.272593
Serpinb9	>tr|O08797|O08797_MOUSE Protein Serpinb9 OS=Mus musculus GN=Serpinb9 PE=2 SV=1	3	2	0	12	6	0	3.33666	5.66996	0	6.67083	6.91196	0	1.62872	0.297288	-1.17696	0.512043
Psca	>sp|P57096|PSCA_MOUSE Prostate stem cell antigen OS=Mus musculus GN=Psca PE=2 SV=1;>tr|Q9D7U0|Q9D7U0_MOUSE Prostate stem cell antigen OS=Mus musculus GN=Psca PE=2 SV=1	16	4	0	3	2	0	17.7955	11.3399	0	1.66771	2.30399	0	-7.67588	0.00825378	-3.13856	0.14043
Pafah1b3	>sp|Q61205|PA1B3_MOUSE Platelet-activating factor acetylhydrolase IB subunit gamma OS=Mus musculus GN=Pafah1b3 PE=1 SV=1;>tr|D3Z7E6|D3Z7E6_MOUSE Platelet-activating factor acetylhydrolase IB subunit gamma OS=Mus musculus GN=Pafah1b3 PE=4 SV=1;>tr|D3Z2X5|D	4	1	5	11	4	7	4.44888	2.83498	6.78874	6.11493	4.60797	5.20558	1.10385	0.794594	1.08159	0.73911
Smc1a	>sp|Q9CU62|SMC1A_MOUSE Structural maintenance of chromosomes protein 1A OS=Mus musculus GN=Smc1a PE=1 SV=4	1	0	0	19	0	7	1.11222	0	0	10.5622	0	5.20558	9.34202	0.00993797	-100	0.207704
Add1	>sp|Q9QYC0|ADDA_MOUSE Alpha-adducin OS=Mus musculus GN=Add1 PE=1 SV=2;>tr|F8WGR0|F8WGR0_MOUSE Alpha-adducin OS=Mus musculus GN=Add1 PE=4 SV=1;>tr|F8WHZ9|F8WHZ9_MOUSE Alpha-adducin OS=Mus musculus GN=Add1 PE=4 SV=1;>tr|E9Q1K3|E9Q1K3_MOUSE Alpha-adducin OS=	3	0	0	6	0	1	3.33666	0	0	3.33542	0	0.743655	1.15697	0.821194	-100	0.0368624
Fam125a	>sp|Q78HU3|F125A_MOUSE Multivesicular body subunit 12A OS=Mus musculus GN=Fam125a PE=1 SV=1	10	10	18	0	0	0	11.1222	28.3498	24.4395	0	0	0	-100	1.49542e-08	2.37315	0.027814
Glg1	>sp|Q61543|GSLG1_MOUSE Golgi apparatus protein 1 OS=Mus musculus GN=Glg1 PE=1 SV=1;>tr|F8WHM5|F8WHM5_MOUSE Golgi apparatus protein 1 (Fragment) OS=Mus musculus GN=Glg1 PE=4 SV=1	13	0	3	1	6	27	14.4589	0	4.07324	0.555903	6.91196	20.0787	1.02319	0.970446	-7.09944	0.0224431
Bzw2	>sp|Q91VK1|BZW2_MOUSE Basic leucine zipper and W2 domain-containing protein 2 OS=Mus musculus GN=Bzw2 PE=1 SV=1	3	0	1	13	4	2	3.33666	0	1.35775	7.22674	4.60797	1.48731	2.32363	0.102822	-4.91499	0.22581
Slc2a1	>sp|P17809|GTR1_MOUSE Solute carrier family 2, facilitated glucose transporter member 1 OS=Mus musculus GN=Slc2a1 PE=1 SV=4	6	13	3	0	2	0	6.67332	36.8547	4.07324	0	2.30399	0	-24.9045	3.71322e-05	3.06654	0.630092
Actr1a	>sp|P61164|ACTZ_MOUSE Alpha-centractin OS=Mus musculus GN=Actr1a PE=2 SV=1	12	0	3	8	0	2	13.3466	0	4.07324	4.44722	0	1.48731	-2.8323	0.0449613	-6.55333	0.0263401
Pip	>sp|P02816|PIP_MOUSE Prolactin-inducible protein homolog OS=Mus musculus GN=Pip PE=2 SV=3	0	0	0	11	0	0	0	0	0	6.11493	0	0	6.87078	0.110371	-1	1
Oxct1	>sp|Q9D0K2|SCOT1_MOUSE Succinyl-CoA:3-ketoacid coenzyme A transferase 1, mitochondrial OS=Mus musculus GN=Oxct1 PE=1 SV=1;>tr|Q3UJQ9|Q3UJQ9_MOUSE Succinyl-CoA:3-ketoacid-coenzyme A transferase OS=Mus musculus GN=Oxct1 PE=2 SV=1	4	0	0	10	2	10	4.44888	0	0	5.55903	2.30399	7.43655	3.98399	0.072084	-100	0.0248903
Dmkn	>tr|E9Q2P1|E9Q2P1_MOUSE Dermokine OS=Mus musculus GN=Dmkn PE=4 SV=1;>tr|E9QQ29|E9QQ29_MOUSE Dermokine OS=Mus musculus GN=Dmkn PE=4 SV=1;>tr|E9QLW7|E9QLW7_MOUSE Dermokine OS=Mus musculus GN=Dmkn PE=4 SV=1;>sp|Q6P253-4|DMKN_MOUSE Isoform 4 of Dermokine OS=M	20	0	0	4	0	0	22.2444	0	0	2.22361	0	0	-8.04625	0.036901	-100	0.0049337
Col16a1	>sp|Q8BLX7|COGA1_MOUSE Collagen alpha-1(XVI) chain OS=Mus musculus GN=Col16a1 PE=2 SV=2;>tr|A3KFV4|A3KFV4_MOUSE Collagen alpha-1(XVI) chain OS=Mus musculus GN=Col16a1 PE=4 SV=1;>tr|A3KFV3|A3KFV3_MOUSE Collagen alpha-1(XVI) chain OS=Mus musculus GN=Col16a1	0	0	0	9	4	3	0	0	0	5.00312	4.60797	2.23096	100	0.00207486	-1	1
Copg1	>sp|Q9QZE5|COPG1_MOUSE Coatomer subunit gamma-1 OS=Mus musculus GN=Copg1 PE=2 SV=1	18	0	0	12	0	2	20.02	0	0	6.67083	0	1.48731	-2.48938	0.264393	-100	0.00539813
Nap1l1	>tr|E9PW66|E9PW66_MOUSE Nucleosome assembly protein 1-like 1 OS=Mus musculus GN=Nap1l1 PE=3 SV=1;>sp|P28656|NP1L1_MOUSE Nucleosome assembly protein 1-like 1 OS=Mus musculus GN=Nap1l1 PE=1 SV=2;>tr|J3QP68|J3QP68_MOUSE Uncharacterized protein OS=Mus musculu	4	0	2	8	5	7	4.44888	0	2.7155	4.44722	5.75996	5.20558	1.65751	0.258034	-3.27666	0.290229
Cast	>sp|P51125|ICAL_MOUSE Calpastatin OS=Mus musculus GN=Cast PE=1 SV=2;>sp|P51125-6|ICAL_MOUSE Isoform 6 of Calpastatin OS=Mus musculus GN=Cast;>sp|P51125-2|ICAL_MOUSE Isoform 2 of Calpastatin OS=Mus musculus GN=Cast;>tr|Q8CE80|Q8CE80_MOUSE Calpastatin OS=Mu	0	0	0	18	0	13	0	0	0	10.0062	0	9.66751	33.6812	0.00143499	-1	1
Tmod3	>sp|Q9JHJ0|TMOD3_MOUSE Tropomodulin-3 OS=Mus musculus GN=Tmod3 PE=1 SV=1	1	0	3	7	2	10	1.11222	0	4.07324	3.89132	2.30399	7.43655	2.46134	0.0743334	1.83113	0.402916
Rgma	>sp|Q6PCX7|RGMA_MOUSE Repulsive guidance molecule A OS=Mus musculus GN=Rgma PE=1 SV=1;>sp|Q6PCX7-2|RGMA_MOUSE Isoform 2 of Repulsive guidance molecule A OS=Mus musculus GN=Rgma;>tr|Q8C4C4|Q8C4C4_MOUSE Repulsive guidance molecule A OS=Mus musculus GN=Rgma	3	0	0	11	0	2	3.33666	0	0	6.11493	0	1.48731	2.04542	0.204886	-100	0.0368624
Acot1	>sp|O55137|ACOT1_MOUSE Acyl-coenzyme A thioesterase 1 OS=Mus musculus GN=Acot1 PE=1 SV=1;>sp|Q9QYR9|ACOT2_MOUSE Acyl-coenzyme A thioesterase 2, mitochondrial OS=Mus musculus GN=Acot2 PE=1 SV=2	3	0	1	10	0	8	3.33666	0	1.35775	5.55903	0	5.94924	2.20804	0.114316	-4.91499	0.22581
Ap2m1	>sp|P84091|AP2M1_MOUSE AP-2 complex subunit mu OS=Mus musculus GN=Ap2m1 PE=1 SV=1;>tr|Q3TWV4|Q3TWV4_MOUSE AP-2 complex subunit mu OS=Mus musculus GN=Ap2m1 PE=2 SV=1	15	3	6	6	0	2	16.6833	8.50494	8.14649	3.33542	0	1.48731	-5.99046	0.00154922	-2.00383	0.0903032
Btd	>sp|Q8CIF4|BTD_MOUSE Biotinidase OS=Mus musculus GN=Btd PE=1 SV=2	0	0	0	6	9	4	0	0	0	3.33542	10.3679	2.97462	100	0.00104056	-1	1
Atp5b	>sp|P56480|ATPB_MOUSE ATP synthase subunit beta, mitochondrial OS=Mus musculus GN=Atp5b PE=1 SV=2	6	0	2	15	4	9	6.67332	0	2.7155	8.33854	4.60797	6.69289	1.76164	0.138452	-4.91499	0.0873978
Marcks	>sp|P26645|MARCS_MOUSE Myristoylated alanine-rich C-kinase substrate OS=Mus musculus GN=Marcks PE=1 SV=2	6	5	12	0	0	2	6.67332	14.1749	16.293	0	0	1.48731	-22.9138	3.33737e-05	2.28281	0.0642441
2310002L13Rik	>tr|Q9D7M5|Q9D7M5_MOUSE MCG9249 OS=Mus musculus GN=2310002L13Rik PE=2 SV=1	8	5	6	0	1	0	8.89776	14.1749	8.14649	0	1.15199	0	-39.6074	2.52173e-05	1.25433	0.784588
Dync1h1	>sp|Q9JHU4|DYHC1_MOUSE Cytoplasmic dynein 1 heavy chain 1 OS=Mus musculus GN=Dync1h1 PE=1 SV=2	28	0	5	20	0	8	31.1422	0	6.78874	11.1181	0	5.94924	-2.28287	0.104131	-9.17466	0.0138935
Fkbp3	>sp|Q62446|FKBP3_MOUSE Peptidyl-prolyl cis-trans isomerase FKBP3 OS=Mus musculus GN=Fkbp3 PE=1 SV=2	1	0	2	9	0	12	1.11222	0	2.7155	5.00312	0	8.92385	3.34489	0.0459314	1.22075	0.675249
Mtpn	>sp|P62774|MTPN_MOUSE Myotrophin OS=Mus musculus GN=Mtpn PE=1 SV=2	0	0	1	11	3	3	0	0	1.35775	6.11493	3.45598	2.23096	8.13183	0.0265418	100	0.272593
M6pr	>sp|P24668|MPRD_MOUSE Cation-dependent mannose-6-phosphate receptor OS=Mus musculus GN=M6pr PE=1 SV=1	20	4	5	0	0	0	22.2444	11.3399	6.78874	0	0	0	-100	3.9973e-07	-2.45406	0.0307629
Acp1	>sp|Q9D358|PPAC_MOUSE Low molecular weight phosphotyrosine protein phosphatase OS=Mus musculus GN=Acp1 PE=1 SV=3;>tr|Q561M1|Q561M1_MOUSE Acp1 protein OS=Mus musculus GN=Acp1 PE=1 SV=1;>sp|Q9D358-2|PPAC_MOUSE Isoform 2 of Low molecular weight phosphotyrosi	1	1	1	11	0	6	1.11222	2.83498	1.35775	6.11493	0	4.46193	2.8989	0.196104	1.88484	0.675249
Nampt	>sp|Q99KQ4|NAMPT_MOUSE Nicotinamide phosphoribosyltransferase OS=Mus musculus GN=Nampt PE=1 SV=1	7	1	3	10	7	3	7.78554	2.83498	4.07324	5.55903	8.06395	2.23096	-1.13846	0.731779	-2.25399	0.219813
Psmd8	>sp|Q9CX56|PSMD8_MOUSE 26S proteasome non-ATPase regulatory subunit 8 OS=Mus musculus GN=Psmd8 PE=2 SV=2	4	1	2	7	3	8	4.44888	2.83498	2.7155	3.89132	3.45598	5.94924	1.29266	0.557843	-1.60306	0.527314
Sec23a	>sp|Q01405|SC23A_MOUSE Protein transport protein Sec23A OS=Mus musculus GN=Sec23a PE=1 SV=2;>tr|E9Q1S3|E9Q1S3_MOUSE Protein transport protein Sec23A OS=Mus musculus GN=Sec23a PE=4 SV=1	6	0	0	13	1	1	6.67332	0	0	7.22674	1.15199	0.743655	1.24335	0.647303	-100	0.0154605
Cttn	>sp|Q60598|SRC8_MOUSE Src substrate cortactin OS=Mus musculus GN=Cttn PE=1 SV=2;>tr|Q921L6|Q921L6_MOUSE Cortactin, isoform CRA_a OS=Mus musculus GN=Cttn PE=2 SV=1	3	0	1	7	0	11	3.33666	0	1.35775	3.89132	0	8.1802	2.23414	0.175189	-4.91499	0.22581
Orm1	>sp|Q60590|A1AG1_MOUSE Alpha-1-acid glycoprotein 1 OS=Mus musculus GN=Orm1 PE=1 SV=1	0	0	0	8	0	1	0	0	0	4.44722	0	0.743655	10.5005	0.0598272	-1	1
Twf1	>sp|Q91YR1|TWF1_MOUSE Twinfilin-1 OS=Mus musculus GN=Twf1 PE=1 SV=2	3	6	6	11	10	10	3.33666	17.0099	8.14649	6.11493	11.5199	7.43655	-1.0049	0.987616	3.76969	0.0602362
Dctn1	>sp|O08788|DCTN1_MOUSE Dynactin subunit 1 OS=Mus musculus GN=Dctn1 PE=1 SV=3;>tr|E9Q3M3|E9Q3M3_MOUSE Dynactin subunit 1 OS=Mus musculus GN=Dctn1 PE=4 SV=1;>sp|O08788-2|DCTN1_MOUSE Isoform 2 of Dynactin subunit 1 OS=Mus musculus GN=Dctn1;>tr|E9Q586|E9Q586_	8	0	0	25	0	1	8.89776	0	0	13.8976	0	0.743655	1.59864	0.220101	-100	0.0114358
Pak1	>tr|G5E884|G5E884_MOUSE Serine/threonine-protein kinase PAK 1 OS=Mus musculus GN=Pak1 PE=4 SV=1;>sp|O88643|PAK1_MOUSE Serine/threonine-protein kinase PAK 1 OS=Mus musculus GN=Pak1 PE=1 SV=1	3	1	4	11	1	6	3.33666	2.83498	5.43099	6.11493	1.15199	4.46193	1.14785	0.743615	1.23866	0.658641
Tm4sf1	>sp|Q64302|T4S1_MOUSE Transmembrane 4 L6 family member 1 OS=Mus musculus GN=Tm4sf1 PE=1 SV=1	8	4	5	2	3	1	8.89776	11.3399	6.78874	1.11181	3.45598	0.743655	-5.91404	0.00362881	1.01872	0.878931
Mgat5	>sp|Q8R4G6|MGT5A_MOUSE Alpha-1,6-mannosylglycoprotein 6-beta-N-acetylglucosaminyltransferase A OS=Mus musculus GN=Mgat5 PE=2 SV=1	1	0	0	15	1	1	1.11222	0	0	8.33854	1.15199	0.743655	8.4524	0.0278017	-100	0.207704
Gss	>sp|P51855|GSHB_MOUSE Glutathione synthetase OS=Mus musculus GN=Gss PE=2 SV=1;>tr|Q3UEE2|Q3UEE2_MOUSE Glutathione synthetase OS=Mus musculus GN=Gss PE=2 SV=1;>tr|A2AQN7|A2AQN7_MOUSE Glutathione synthetase (Fragment) OS=Mus musculus GN=Gss PE=4 SV=1	2	0	1	10	2	1	2.22444	0	1.35775	5.55903	2.30399	0.743655	2.13889	0.209481	-3.27666	0.454565
Snrpg	>sp|P62309|RUXG_MOUSE Small nuclear ribonucleoprotein G OS=Mus musculus GN=Snrpg PE=1 SV=1	2	0	1	7	0	3	2.22444	0	1.35775	3.89132	0	2.23096	1.62895	0.413744	-3.27666	0.454565
Gpa33	>sp|Q9JKA5|GPA33_MOUSE Cell surface A33 antigen OS=Mus musculus GN=Gpa33 PE=2 SV=2	1	21	0	0	4	0	1.11222	59.5345	0	0	4.60797	0	-11.9164	0.00575291	26.7638	0.996924
Siae	>sp|P70665|SIAE_MOUSE Sialate O-acetylesterase OS=Mus musculus GN=Siae PE=2 SV=3;>sp|P70665-3|SIAE_MOUSE Isoform 3 of Sialate O-acetylesterase OS=Mus musculus GN=Siae	0	0	0	9	4	7	0	0	0	5.00312	4.60797	5.20558	100	0.000741754	-1	1
Eci1	>sp|P42125|ECI1_MOUSE Enoyl-CoA delta isomerase 1, mitochondrial OS=Mus musculus GN=Eci1 PE=2 SV=2	0	0	0	5	4	7	0	0	0	2.77951	4.60797	5.20558	100	0.00167314	-1	1
Ddx6	>sp|P54823|DDX6_MOUSE Probable ATP-dependent RNA helicase DDX6 OS=Mus musculus GN=Ddx6 PE=2 SV=1	9	0	2	11	0	0	10.01	0	2.7155	6.11493	0	0	-1.92783	0.126384	-7.37249	0.0296239
Arsb	>sp|P50429|ARSB_MOUSE Arylsulfatase B OS=Mus musculus GN=Arsb PE=2 SV=3;>sp|P50429-2|ARSB_MOUSE Isoform 2 of Arylsulfatase B OS=Mus musculus GN=Arsb	2	0	0	4	17	4	2.22444	0	0	2.22361	19.5839	2.97462	4.88523	0.0294226	-100	0.0747841
Kpna4	>sp|O35343|IMA4_MOUSE Importin subunit alpha-4 OS=Mus musculus GN=Kpna4 PE=2 SV=1;>tr|D3YTN1|D3YTN1_MOUSE Importin subunit alpha-4 (Fragment) OS=Mus musculus GN=Kpna4 PE=4 SV=1	0	0	0	6	0	1	0	0	0	3.33542	0	0.743655	8.48182	0.0831782	-1	1
Sdf2l1	>sp|Q9ESP1|SDF2L_MOUSE Stromal cell-derived factor 2-like protein 1 OS=Mus musculus GN=Sdf2l1 PE=2 SV=2	0	0	0	8	0	2	0	0	0	4.44722	0	1.48731	11.5996	0.0403044	-1	1
Fgfbp1	>sp|O70514|FGFP1_MOUSE Fibroblast growth factor-binding protein 1 OS=Mus musculus GN=Fgfbp1 PE=1 SV=1	2	0	0	8	2	3	2.22444	0	0	4.44722	2.30399	2.23096	3.22723	0.077805	-100	0.0747841
Stx4	>sp|P70452|STX4_MOUSE Syntaxin-4 OS=Mus musculus GN=Stx4 PE=1 SV=1	15	5	10	0	0	0	16.6833	14.1749	13.5775	0	0	0	-100	1.13608e-07	-1.2023	0.59947
Ptprg	>tr|F8VQD7|F8VQD7_MOUSE Receptor-type tyrosine-protein phosphatase gamma OS=Mus musculus GN=Ptprg PE=4 SV=1;>sp|Q05909|PTPRG_MOUSE Receptor-type tyrosine-protein phosphatase gamma OS=Mus musculus GN=Ptprg PE=1 SV=1;>tr|D6RD11|D6RD11_MOUSE Receptor-type ty	0	0	0	14	8	0	0	0	0	7.78264	9.21594	0	21.9786	0.00622223	-1	1
Prosc	>sp|Q9Z2Y8|PROSC_MOUSE Proline synthase co-transcribed bacterial homolog protein OS=Mus musculus GN=Prosc PE=1 SV=1;>tr|Q80ZV3|Q80ZV3_MOUSE Proline synthase co-transcribed bacterial homolog protein OS=Mus musculus GN=Prosc PE=2 SV=1	0	0	2	8	4	10	0	0	2.7155	4.44722	4.60797	7.43655	5.5855	0.0150318	100	0.134363
Dlg1	>sp|Q811D0-3|DLG1_MOUSE Isoform 3 of Disks large homolog 1 OS=Mus musculus GN=Dlg1;>tr|E9Q9H0|E9Q9H0_MOUSE Disks large homolog 1 OS=Mus musculus GN=Dlg1 PE=4 SV=1;>sp|Q811D0|DLG1_MOUSE Disks large homolog 1 OS=Mus musculus GN=Dlg1 PE=1 SV=1;>sp|Q811D0-2|D	7	8	20	2	1	3	7.78554	22.6798	27.155	1.11181	1.15199	2.23096	-11.6603	8.99498e-05	3.20047	0.013477
Neu1	>sp|O35657|NEUR1_MOUSE Sialidase-1 OS=Mus musculus GN=Neu1 PE=2 SV=1	0	0	0	6	20	2	0	0	0	3.33542	23.0399	1.48731	100	0.000530521	-1	1
Smarcc1	>sp|P97496|SMRC1_MOUSE SWI/SNF complex subunit SMARCC1 OS=Mus musculus GN=Smarcc1 PE=1 SV=2;>tr|Q3UNN4|Q3UNN4_MOUSE SWI/SNF complex subunit SMARCC1 OS=Mus musculus GN=Smarcc1 PE=2 SV=1;>sp|P97496-2|SMRC1_MOUSE Isoform 2 of SWI/SNF complex subunit SMARCC1	2	0	0	15	2	5	2.22444	0	0	8.33854	2.30399	3.71827	5.51992	0.0165438	-100	0.0747841
Pfas	>sp|Q5SUR0|PUR4_MOUSE Phosphoribosylformylglycinamidine synthase OS=Mus musculus GN=Pfas PE=2 SV=1	0	0	0	21	1	4	0	0	0	11.674	1.15199	2.97462	100	0.000815384	-1	1
Trnt1	>sp|Q8K1J6|TRNT1_MOUSE CCA tRNA nucleotidyltransferase 1, mitochondrial OS=Mus musculus GN=Trnt1 PE=2 SV=1;>sp|Q8K1J6-2|TRNT1_MOUSE Isoform 2 of CCA tRNA nucleotidyltransferase 1, mitochondrial OS=Mus musculus GN=Trnt1	0	0	0	10	12	5	0	0	0	5.55903	13.8239	3.71827	100	0.000246137	-1	1
Polr2h	>sp|Q923G2|RPAB3_MOUSE DNA-directed RNA polymerases I, II, and III subunit RPABC3 OS=Mus musculus GN=Polr2h PE=2 SV=3	1	0	0	9	3	5	1.11222	0	0	5.00312	3.45598	3.71827	8.45423	0.0125707	-100	0.207704
Ndst1	>sp|Q3UHN9|NDST1_MOUSE Bifunctional heparan sulfate N-deacetylase/N-sulfotransferase 1 OS=Mus musculus GN=Ndst1 PE=1 SV=2	0	0	0	18	2	11	0	0	0	10.0062	2.30399	8.1802	100	0.000187453	-1	1
Sbsn	>tr|E9QPB2|E9QPB2_MOUSE Suprabasin OS=Mus musculus GN=Sbsn PE=4 SV=1;>sp|Q8CIT9|SBSN_MOUSE Suprabasin OS=Mus musculus GN=Sbsn PE=2 SV=1	3	0	2	10	0	14	3.33666	0	2.7155	5.55903	0	10.4112	2.40413	0.0834033	-2.4575	0.507515
Npm3	>sp|Q9CPP0|NPM3_MOUSE Nucleoplasmin-3 OS=Mus musculus GN=Npm3 PE=2 SV=3	1	0	1	5	1	2	1.11222	0	1.35775	2.77951	1.15199	1.48731	2.01685	0.34407	-1.63833	0.892172
Sf3a2	>tr|G3UVU2|G3UVU2_MOUSE Splicing factor 3A subunit 2 OS=Mus musculus GN=Sf3a2 PE=4 SV=1;>sp|Q62203|SF3A2_MOUSE Splicing factor 3A subunit 2 OS=Mus musculus GN=Sf3a2 PE=2 SV=2;>tr|D3YW09|D3YW09_MOUSE Splicing factor 3A subunit 2 OS=Mus musculus GN=Sf3a2 PE	1	0	0	11	0	2	1.11222	0	0	6.11493	0	1.48731	4.83177	0.0633503	-100	0.207704
Galnt1	>sp|O08912|GALT1_MOUSE Polypeptide N-acetylgalactosaminyltransferase 1 OS=Mus musculus GN=Galnt1 PE=1 SV=1	2	0	0	6	14	3	2.22444	0	0	3.33542	16.1279	2.23096	5.49978	0.0299285	-100	0.0747841
Gfra2	>tr|Q3UUD8|Q3UUD8_MOUSE GDNF family receptor alpha-2 OS=Mus musculus GN=Gfra2 PE=2 SV=1;>sp|O08842|GFRA2_MOUSE GDNF family receptor alpha-2 OS=Mus musculus GN=Gfra2 PE=2 SV=1;>sp|O08842-2|GFRA2_MOUSE Isoform 2 of GDNF family receptor alpha-2 OS=Mus muscul	0	0	1	1	0	13	0	0	1.35775	0.555903	0	9.66751	5.52037	0.0657281	100	0.272593
Psme3	>sp|P61290|PSME3_MOUSE Proteasome activator complex subunit 3 OS=Mus musculus GN=Psme3 PE=1 SV=1;>tr|A2A4J1|A2A4J1_MOUSE Proteaseome (Prosome, macropain) 28 subunit, 3 (Fragment) OS=Mus musculus GN=Psme3 PE=4 SV=1;>tr|A2A4J3|A2A4J3_MOUSE Proteaseome (Pros	3	0	1	18	1	5	3.33666	0	1.35775	10.0062	1.15199	3.71827	3.03912	0.0454055	-4.91499	0.22581
Loxl4	>sp|Q924C6|LOXL4_MOUSE Lysyl oxidase homolog 4 OS=Mus musculus GN=Loxl4 PE=2 SV=2;>tr|E9Q600|E9Q600_MOUSE Lysyl oxidase homolog 4 OS=Mus musculus GN=Loxl4 PE=4 SV=1	6	0	16	3	0	12	6.67332	0	21.724	1.66771	0	8.92385	-2.66962	0.0281102	1.62767	0.802305
Sema3a	>sp|O08665|SEM3A_MOUSE Semaphorin-3A OS=Mus musculus GN=Sema3a PE=1 SV=2;>tr|E9Q668|E9Q668_MOUSE Semaphorin-3A (Fragment) OS=Mus musculus GN=Sema3a PE=4 SV=1	0	0	0	4	26	1	0	0	0	2.22361	29.9518	0.743655	100	0.000779551	-1	1
Fkbp1a	>sp|P26883|FKB1A_MOUSE Peptidyl-prolyl cis-trans isomerase FKBP1A OS=Mus musculus GN=Fkbp1a PE=1 SV=2	2	3	3	8	3	7	2.22444	8.50494	4.07324	4.44722	3.45598	5.20558	1.11335	0.799461	2.82727	0.236837
Arhgef1	>tr|E9PUF7|E9PUF7_MOUSE Rho guanine nucleotide exchange factor 1 OS=Mus musculus GN=Arhgef1 PE=4 SV=1;>sp|Q61210|ARHG1_MOUSE Rho guanine nucleotide exchange factor 1 OS=Mus musculus GN=Arhgef1 PE=1 SV=2;>sp|Q61210-5|ARHG1_MOUSE Isoform 5 of Rho guanine nu	5	3	34	0	0	0	5.5611	8.50494	46.1634	0	0	0	-100	2.01326e-07	4.91524	0.270342
Hyal1	>sp|Q91ZJ9|HYAL1_MOUSE Hyaluronidase-1 OS=Mus musculus GN=Hyal1 PE=1 SV=3;>sp|Q91ZJ9-2|HYAL1_MOUSE Isoform 2 of Hyaluronidase-1 OS=Mus musculus GN=Hyal1;>tr|D3YXU8|D3YXU8_MOUSE Hyaluronidase-1 OS=Mus musculus GN=Hyal1 PE=4 SV=1	0	0	0	4	2	4	0	0	0	2.22361	2.30399	2.97462	100	0.00792477	-1	1
Kirrel	>sp|Q80W68|KIRR1_MOUSE Kin of IRRE-like protein 1 OS=Mus musculus GN=Kirrel PE=1 SV=1;>sp|Q80W68-2|KIRR1_MOUSE Isoform 2 of Kin of IRRE-like protein 1 OS=Mus musculus GN=Kirrel	4	5	24	1	7	1	4.44888	14.1749	32.5859	0.555903	8.06395	0.743655	-5.27825	0.00469964	5.25535	0.0307426
Ppl	>tr|G5E898|G5E898_MOUSE Periplakin OS=Mus musculus GN=Ppl PE=4 SV=1;>sp|Q9R269|PEPL_MOUSE Periplakin OS=Mus musculus GN=Ppl PE=1 SV=1	3	0	0	27	0	8	3.33666	0	0	15.0094	0	5.94924	5.2889	0.0156054	-100	0.0368624
Bcam	>sp|Q9R069|BCAM_MOUSE Basal cell adhesion molecule OS=Mus musculus GN=Bcam PE=2 SV=1	3	6	0	6	11	1	3.33666	17.0099	0	3.33542	12.6719	0.743655	-1.13371	0.760519	2.54894	0.780634
Cops7a	>sp|Q9CZ04-2|CSN7A_MOUSE Isoform 2 of COP9 signalosome complex subunit 7a OS=Mus musculus GN=Cops7a;>sp|Q9CZ04|CSN7A_MOUSE COP9 signalosome complex subunit 7a OS=Mus musculus GN=Cops7a PE=1 SV=2;>tr|D3Z440|D3Z440_MOUSE COP9 signalosome complex subunit 7a	2	0	0	7	3	2	2.22444	0	0	3.89132	3.45598	1.48731	2.91618	0.114613	-100	0.0747841
Pcdh18	>sp|Q8VHR0|PCD18_MOUSE Protocadherin 18 OS=Mus musculus GN=Pcdh18 PE=1 SV=2	0	0	0	13	0	2	0	0	0	7.22674	0	1.48731	16.6223	0.0211224	-1	1
Klra4	>sp|Q60651|KLRA4_MOUSE Killer cell lectin-like receptor 4 OS=Mus musculus GN=Klra4 PE=2 SV=2;>sp|Q60651-2|KLRA4_MOUSE Isoform D2 of Killer cell lectin-like receptor 4 OS=Mus musculus GN=Klra4	0	0	0	7	3	6	0	0	0	3.89132	3.45598	4.46193	100	0.0017323	-1	1
Serpinh1	>sp|P19324|SERPH_MOUSE Serpin H1 OS=Mus musculus GN=Serpinh1 PE=1 SV=3	0	2	2	0	10	19	0	5.66996	2.7155	0	11.5199	14.1294	3.33179	0.0554624	100	0.0321022
Anpep	>sp|P97449|AMPN_MOUSE Aminopeptidase N OS=Mus musculus GN=Anpep PE=1 SV=4	20	0	0	7	0	0	22.2444	0	0	3.89132	0	0	-5.04284	0.0523727	-100	0.0049337
Ykt6	>sp|Q9CQW1|YKT6_MOUSE Synaptobrevin homolog YKT6 OS=Mus musculus GN=Ykt6 PE=2 SV=1	6	1	4	11	2	3	6.67332	2.83498	5.43099	6.11493	2.30399	2.23096	-1.37356	0.423538	-1.61465	0.535453
Ca13	>sp|Q9D6N1|CAH13_MOUSE Carbonic anhydrase 13 OS=Mus musculus GN=Ca13 PE=1 SV=1	1	0	0	7	1	5	1.11222	0	0	3.89132	1.15199	3.71827	6.63067	0.0324947	-100	0.207704
Tspan4	>sp|Q9DCK3|TSN4_MOUSE Tetraspanin-4 OS=Mus musculus GN=Tspan4 PE=2 SV=1;>tr|D3Z0T3|D3Z0T3_MOUSE Tetraspanin-4 (Fragment) OS=Mus musculus GN=Tspan4 PE=4 SV=1;>tr|D3Z0B7|D3Z0B7_MOUSE Tetraspanin-4 (Fragment) OS=Mus musculus GN=Tspan4 PE=4 SV=1	8	5	6	0	0	0	8.89776	14.1749	8.14649	0	0	0	-100	1.53139e-06	1.25433	0.784588
Chmp1b1	>sp|Q99LU0|CH1B1_MOUSE Charged multivesicular body protein 1b-1 OS=Mus musculus GN=Chmp1b1 PE=1 SV=1	8	4	6	0	0	0	8.89776	11.3399	8.14649	0	0	0	-100	2.4676e-06	1.09502	0.947357
Glce	>sp|Q9EPS3|GLCE_MOUSE D-glucuronyl C5-epimerase OS=Mus musculus GN=Glce PE=1 SV=2	0	0	0	10	9	8	0	0	0	5.55903	10.3679	5.94924	100	0.000197303	-1	1
Rps11	>sp|P62281|RS11_MOUSE 40S ribosomal protein S11 OS=Mus musculus GN=Rps11 PE=2 SV=3	14	3	3	11	2	5	15.5711	8.50494	4.07324	6.11493	2.30399	3.71827	-2.24107	0.0526773	-2.47589	0.0483098
Slc1a5	>tr|Q9ESU7|Q9ESU7_MOUSE Neutral amino acid transporter ASCT2 OS=Mus musculus GN=Slc1a5 PE=2 SV=1;>sp|P51912|AAAT_MOUSE Neutral amino acid transporter B(0) OS=Mus musculus GN=Slc1a5 PE=2 SV=2	25	7	0	1	0	0	27.8055	19.8448	0	0.555903	0	0	-44.7213	6.14495e-05	-2.80229	0.160412
Pttg1ip	>sp|Q8R143|PTTG_MOUSE Pituitary tumor-transforming gene 1 protein-interacting protein OS=Mus musculus GN=Pttg1ip PE=1 SV=1;>tr|F6TFF2|F6TFF2_MOUSE Pituitary tumor-transforming gene 1 protein-interacting protein (Fragment) OS=Mus musculus GN=Pttg1ip PE=4 S	35	4	6	0	0	0	38.9277	11.3399	8.14649	0	0	0	-100	6.8184e-08	-3.99537	0.00538526
Gclm	>sp|O09172|GSH0_MOUSE Glutamate--cysteine ligase regulatory subunit OS=Mus musculus GN=Gclm PE=2 SV=1;>tr|H3BJA3|H3BJA3_MOUSE Glutamate--cysteine ligase regulatory subunit (Fragment) OS=Mus musculus GN=Gclm PE=4 SV=1	3	1	1	9	0	2	3.33666	2.83498	1.35775	5.00312	0	1.48731	1.10513	0.852151	-1.59164	0.507515
H1f0	>sp|P10922|H10_MOUSE Histone H1.0 OS=Mus musculus GN=H1f0 PE=2 SV=4	9	0	0	7	0	0	10.01	0	0	3.89132	0	0	-2.32591	0.14491	-100	0.0101732
Dazap1	>tr|Q3UGB5|Q3UGB5_MOUSE DAZ associated protein 1, isoform CRA_b OS=Mus musculus GN=Dazap1 PE=2 SV=1;>sp|Q9JII5|DAZP1_MOUSE DAZ-associated protein 1 OS=Mus musculus GN=Dazap1 PE=2 SV=2;>sp|Q9JII5-2|DAZP1_MOUSE Isoform 2 of DAZ-associated protein 1 OS=Mus m	2	0	1	9	0	3	2.22444	0	1.35775	5.00312	0	2.23096	1.92161	0.255057	-3.27666	0.454565
Gsta1	>sp|P13745|GSTA1_MOUSE Glutathione S-transferase A1 OS=Mus musculus GN=Gsta1 PE=1 SV=2;>sp|P10648|GSTA2_MOUSE Glutathione S-transferase A2 OS=Mus musculus GN=Gsta2 PE=1 SV=3;>tr|E9Q6L7|E9Q6L7_MOUSE Glutathione S-transferase OS=Mus musculus GN=Gm10639 PE=3	0	0	0	9	16	0	0	0	0	5.00312	18.4319	0	23.5082	0.00456192	-1	1
Ebf2	>sp|O08792|COE2_MOUSE Transcription factor COE2 OS=Mus musculus GN=Ebf2 PE=1 SV=4	6	4	3	0	0	0	6.67332	11.3399	4.07324	0	0	0	-100	1.74075e-05	1.15483	0.945998
Smc3	>sp|Q9CW03|SMC3_MOUSE Structural maintenance of chromosomes protein 3 OS=Mus musculus GN=Smc3 PE=1 SV=2	3	0	0	20	0	4	3.33666	0	0	11.1181	0	2.97462	3.65852	0.042413	-100	0.0368624
Il1rap	>sp|Q61730|IL1AP_MOUSE Interleukin-1 receptor accessory protein OS=Mus musculus GN=Il1rap PE=1 SV=1;>tr|Q3UVZ1|Q3UVZ1_MOUSE Interleukin-1 receptor accessory protein OS=Mus musculus GN=Il1rap PE=2 SV=1;>tr|E9Q6I2|E9Q6I2_MOUSE Interleukin-1 receptor accesso	8	0	5	7	0	3	8.89776	0	6.78874	3.89132	0	2.23096	-2.42873	0.0557564	-2.62133	0.237739
Vnn1	>sp|Q9Z0K8|VNN1_MOUSE Pantetheinase OS=Mus musculus GN=Vnn1 PE=1 SV=3	17	0	0	8	0	0	18.9077	0	0	4.44722	0	0	-3.825	0.0690931	-100	0.00567146
C1ra	>sp|Q8CG16|C1RA_MOUSE Complement C1r-A subcomponent OS=Mus musculus GN=C1ra PE=1 SV=1;>sp|Q8CFG9|C1RB_MOUSE Complement C1r-B subcomponent OS=Mus musculus GN=C1rb PE=2 SV=1	0	0	0	13	3	4	0	0	0	7.22674	3.45598	2.97462	100	0.00107339	-1	1
Tjp2	>sp|Q9Z0U1|ZO2_MOUSE Tight junction protein ZO-2 OS=Mus musculus GN=Tjp2 PE=1 SV=2	4	0	11	17	1	2	4.44888	0	14.9352	9.45035	1.15199	1.48731	-1.46217	0.547297	1.67854	0.997065
Fuca2	>sp|Q99KR8|FUCO2_MOUSE Plasma alpha-L-fucosidase OS=Mus musculus GN=Fuca2 PE=2 SV=1	1	0	0	5	21	5	1.11222	0	0	2.77951	24.1918	3.71827	12.7113	0.00446202	-100	0.207704
Ube2v2	>sp|Q9D2M8|UB2V2_MOUSE Ubiquitin-conjugating enzyme E2 variant 2 OS=Mus musculus GN=Ube2v2 PE=2 SV=4;>tr|A6X925|A6X925_MOUSE Ubiquitin-conjugating enzyme E2 variant 2 OS=Mus musculus GN=Ube2v2 PE=4 SV=1;>sp|Q9D2M8-2|UB2V2_MOUSE Isoform 2 of Ubiquitin-conj	1	0	1	10	1	3	1.11222	0	1.35775	5.55903	1.15199	2.23096	3.53963	0.0807583	-1.63833	0.892172
Mcam	>sp|Q8R2Y2|MUC18_MOUSE Cell surface glycoprotein MUC18 OS=Mus musculus GN=Mcam PE=1 SV=1;>sp|Q8R2Y2-2|MUC18_MOUSE Isoform 2 of Cell surface glycoprotein MUC18 OS=Mus musculus GN=Mcam	0	3	19	0	1	6	0	8.50494	25.7972	0	1.15199	4.46193	-5.61919	0.0104709	100	0.0140677
Sf3a3	>sp|Q9D554|SF3A3_MOUSE Splicing factor 3A subunit 3 OS=Mus musculus GN=Sf3a3 PE=2 SV=2	2	0	0	13	0	6	2.22444	0	0	7.22674	0	4.46193	4.16138	0.0430369	-100	0.0747841
Rangap1	>sp|P46061|RAGP1_MOUSE Ran GTPase-activating protein 1 OS=Mus musculus GN=Rangap1 PE=1 SV=2	2	0	3	11	1	2	2.22444	0	4.07324	6.11493	1.15199	1.48731	1.34367	0.639757	-1.09222	0.813838
Chd4	>tr|E9QAS5|E9QAS5_MOUSE Chromodomain-helicase-DNA-binding protein 4 OS=Mus musculus GN=Chd4 PE=4 SV=1;>sp|Q6PDQ2|CHD4_MOUSE Chromodomain-helicase-DNA-binding protein 4 OS=Mus musculus GN=Chd4 PE=1 SV=1;>tr|E9QAS4|E9QAS4_MOUSE Chromodomain-helicase-DNA-bin	5	0	0	18	0	2	5.5611	0	0	10.0062	0	1.48731	1.93649	0.151746	-100	0.0189846
Sart3	>sp|Q9JLI8|SART3_MOUSE Squamous cell carcinoma antigen recognized by T-cells 3 OS=Mus musculus GN=Sart3 PE=2 SV=1	8	0	0	19	1	0	8.89776	0	0	10.5622	1.15199	0	1.22962	0.608357	-100	0.0114358
Kif5b	>sp|Q61768|KINH_MOUSE Kinesin-1 heavy chain OS=Mus musculus GN=Kif5b PE=1 SV=3;>tr|E9QAK5|E9QAK5_MOUSE Kinesin-1 heavy chain (Fragment) OS=Mus musculus GN=Kif5b PE=3 SV=1	12	0	2	18	0	4	13.3466	0	2.7155	10.0062	0	2.97462	-1.24575	0.518492	-9.82999	0.0165588
Llgl2	>sp|Q3TJ91|L2GL2_MOUSE Lethal(2) giant larvae protein homolog 2 OS=Mus musculus GN=Llgl2 PE=2 SV=2;>tr|J3QJU5|J3QJU5_MOUSE Lethal(2) giant larvae protein homolog 2 OS=Mus musculus GN=Llgl2 PE=4 SV=1	2	7	29	0	0	0	2.22444	19.8448	39.3747	0	0	0	-100	2.44642e-07	13.3111	0.00926435
Adam15	>sp|O88839|ADA15_MOUSE Disintegrin and metalloproteinase domain-containing protein 15 OS=Mus musculus GN=Adam15 PE=1 SV=2;>sp|O88839-2|ADA15_MOUSE Isoform 2 of Disintegrin and metalloproteinase domain-containing protein 15 OS=Mus musculus GN=Adam15;>sp|O8	0	0	2	7	3	14	0	0	2.7155	3.89132	3.45598	10.4112	6.21848	0.0102288	100	0.134363
Creg1	>sp|O88668|CREG1_MOUSE Protein CREG1 OS=Mus musculus GN=Creg1 PE=2 SV=1;>tr|J3QP41|J3QP41_MOUSE Protein CREG1 OS=Mus musculus GN=Creg1 PE=4 SV=1	0	0	0	6	1	1	0	0	0	3.33542	1.15199	0.743655	100	0.020593	-1	1
Tmpo	>sp|Q61033|LAP2A_MOUSE Lamina-associated polypeptide 2, isoforms alpha/zeta OS=Mus musculus GN=Tmpo PE=1 SV=4;>sp|Q61029|LAP2B_MOUSE Lamina-associated polypeptide 2, isoforms beta/delta/epsilon/gamma OS=Mus musculus GN=Tmpo PE=1 SV=4;>sp|Q61029-3|LAP2B_MO	1	0	0	13	1	7	1.11222	0	0	7.22674	1.15199	5.20558	10.7248	0.00809541	-100	0.207704
Stxbp3	>sp|Q60770|STXB3_MOUSE Syntaxin-binding protein 3 OS=Mus musculus GN=Stxbp3 PE=1 SV=1;>sp|Q60770-2|STXB3_MOUSE Isoform 2 of Syntaxin-binding protein 3 OS=Mus musculus GN=Stxbp3	18	4	18	0	0	0	20.02	11.3399	24.4395	0	0	0	-100	2.92663e-08	-1.11908	0.977841
Mad2l1	>sp|Q9Z1B5|MD2L1_MOUSE Mitotic spindle assembly checkpoint protein MAD2A OS=Mus musculus GN=Mad2l1 PE=2 SV=2	2	0	0	7	3	3	2.22444	0	0	3.89132	3.45598	2.23096	3.18579	0.0816081	-100	0.0747841
B4galt5	>sp|Q9JMK0|B4GT5_MOUSE Beta-1,4-galactosyltransferase 5 OS=Mus musculus GN=B4galt5 PE=2 SV=2	3	2	3	5	15	3	3.33666	5.66996	4.07324	2.77951	17.2799	2.23096	1.29596	0.582688	1.46002	0.658641
Rab3ip	>sp|Q68EF0|RAB3I_MOUSE Rab-3A-interacting protein OS=Mus musculus GN=Rab3ip PE=1 SV=1	0	0	0	3	0	2	0	0	0	1.66771	0	1.48731	6.54234	0.108189	-1	1
Coro1b	>sp|Q9WUM3|COR1B_MOUSE Coronin-1B OS=Mus musculus GN=Coro1b PE=1 SV=1	9	0	6	13	0	6	10.01	0	8.14649	7.22674	0	4.46193	-1.51069	0.231396	-2.4575	0.25098
Eftud2	>tr|A2AH85|A2AH85_MOUSE 116 kDa U5 small nuclear ribonucleoprotein component OS=Mus musculus GN=Eftud2 PE=4 SV=1;>sp|O08810|U5S1_MOUSE 116 kDa U5 small nuclear ribonucleoprotein component OS=Mus musculus GN=Eftud2 PE=2 SV=1;>tr|G3UZ34|G3UZ34_MOUSE 116 kDa	6	0	1	20	0	0	6.67332	0	1.35775	11.1181	0	0	1.40974	0.420293	-9.82999	0.0378346
Rplp2	>sp|P99027|RLA2_MOUSE 60S acidic ribosomal protein P2 OS=Mus musculus GN=Rplp2 PE=1 SV=3	2	0	0	9	0	1	2.22444	0	0	5.00312	0	0.743655	2.25322	0.214889	-100	0.0747841
Gla	>tr|Q8BGZ6|Q8BGZ6_MOUSE Alpha-galactosidase A OS=Mus musculus GN=Gla PE=2 SV=1;>sp|P51569|AGAL_MOUSE Alpha-galactosidase A OS=Mus musculus GN=Gla PE=1 SV=1	3	0	0	4	17	0	3.33666	0	0	2.22361	19.5839	0	2.53102	0.211953	-100	0.0368624
Nhp2l1	>sp|Q9D0T1|NH2L1_MOUSE NHP2-like protein 1 OS=Mus musculus GN=Nhp2l1 PE=2 SV=4;>tr|E9PZS4|E9PZS4_MOUSE NHP2-like protein 1 OS=Mus musculus GN=Nhp2l1 PE=4 SV=1	3	0	4	8	1	9	3.33666	0	5.43099	4.44722	1.15199	6.69289	1.33811	0.504893	-1.22875	0.899931
Chmp1a	>sp|Q921W0|CHM1A_MOUSE Charged multivesicular body protein 1a OS=Mus musculus GN=Chmp1a PE=1 SV=1	8	9	4	1	2	0	8.89776	25.5148	5.43099	0.555903	2.30399	0	-15.249	0.000109443	1.73896	0.712517
Slc44a1	>tr|A2AMH4|A2AMH4_MOUSE Choline transporter-like protein 1 OS=Mus musculus GN=Slc44a1 PE=4 SV=1;>sp|Q6X893-2|CTL1_MOUSE Isoform 2 of Choline transporter-like protein 1 OS=Mus musculus GN=Slc44a1;>tr|A2AMH5|A2AMH5_MOUSE Choline transporter-like protein 1 O	10	0	24	0	0	1	11.1222	0	32.5859	0	0	0.743655	-42.5597	5.7307e-05	1.4649	0.637242
Sbds	>sp|P70122|SBDS_MOUSE Ribosome maturation protein SBDS OS=Mus musculus GN=Sbds PE=1 SV=4;>tr|F6TN03|F6TN03_MOUSE Ribosome maturation protein SBDS (Fragment) OS=Mus musculus GN=Sbds PE=4 SV=1	2	1	6	8	1	12	2.22444	2.83498	8.14649	4.44722	1.15199	8.92385	1.21672	0.618347	2.46837	0.160589
Pygb	>sp|Q8CI94|PYGB_MOUSE Glycogen phosphorylase, brain form OS=Mus musculus GN=Pygb PE=1 SV=3	11	5	3	9	3	3	12.2344	14.1749	4.07324	5.00312	3.45598	2.23096	-2.61955	0.02179	-1.3409	0.297538
Arhgdib	>sp|Q61599|GDIR2_MOUSE Rho GDP-dissociation inhibitor 2 OS=Mus musculus GN=Arhgdib PE=1 SV=3	0	0	0	13	0	0	0	0	0	7.22674	0	0	7.88485	0.0932154	-1	1
Arsa	>sp|P50428|ARSA_MOUSE Arylsulfatase A OS=Mus musculus GN=Arsa PE=2 SV=2	0	0	0	4	13	0	0	0	0	2.22361	14.9759	0	16.0642	0.0160972	-1	1
Crabp2	>sp|P22935|RABP2_MOUSE Cellular retinoic acid-binding protein 2 OS=Mus musculus GN=Crabp2 PE=2 SV=2	2	0	2	7	0	5	2.22444	0	2.7155	3.89132	0	3.71827	1.5099	0.441499	-1.63833	0.84797
Pcdhgc3	>tr|Q91XX1|Q91XX1_MOUSE Protein Pcdhga11 OS=Mus musculus GN=Pcdhgc3 PE=2 SV=1	2	0	0	4	7	4	2.22444	0	0	2.22361	8.06395	2.97462	4.1635	0.0785634	-100	0.0747841
Metap1	>sp|Q8BP48|AMPM1_MOUSE Methionine aminopeptidase 1 OS=Mus musculus GN=Metap1 PE=2 SV=1	2	0	0	12	2	5	2.22444	0	0	6.67083	2.30399	3.71827	4.76955	0.0252943	-100	0.0747841
Rps14	>sp|P62264|RS14_MOUSE 40S ribosomal protein S14 OS=Mus musculus GN=Rps14 PE=2 SV=3;>tr|D3Z7I1|D3Z7I1_MOUSE 40S ribosomal protein S14 (Fragment) OS=Mus musculus GN=Rps14 PE=3 SV=1;>tr|D3YVF4|D3YVF4_MOUSE 40S ribosomal protein S14 (Fragment) OS=Mus musculus	3	1	1	9	0	4	3.33666	2.83498	1.35775	5.00312	0	2.97462	1.31904	0.591778	-1.59164	0.507515
U2af2	>sp|P26369|U2AF2_MOUSE Splicing factor U2AF 65 kDa subunit OS=Mus musculus GN=U2af2 PE=1 SV=3;>tr|Q3KQM4|Q3KQM4_MOUSE Splicing factor U2AF 65 kDa subunit OS=Mus musculus GN=U2af2 PE=2 SV=1	2	0	0	11	0	2	2.22444	0	0	6.11493	0	1.48731	2.8796	0.104813	-100	0.0747841
Tceb1	>sp|P83940|ELOC_MOUSE Transcription elongation factor B polypeptide 1 OS=Mus musculus GN=Tceb1 PE=1 SV=1	1	1	1	12	2	3	1.11222	2.83498	1.35775	6.67083	2.30399	2.23096	2.804	0.139611	1.88484	0.675249
Snrpf	>sp|P62307|RUXF_MOUSE Small nuclear ribonucleoprotein F OS=Mus musculus GN=Snrpf PE=2 SV=1	2	0	0	11	0	3	2.22444	0	0	6.11493	0	2.23096	3.09901	0.0827352	-100	0.0747841
Cotl1	>sp|Q9CQI6|COTL1_MOUSE Coactosin-like protein OS=Mus musculus GN=Cotl1 PE=1 SV=3	1	1	1	7	9	2	1.11222	2.83498	1.35775	3.89132	10.3679	1.48731	2.76718	0.0794504	1.88484	0.675249
Ppp4c	>sp|P97470|PP4C_MOUSE Serine/threonine-protein phosphatase 4 catalytic subunit OS=Mus musculus GN=Ppp4c PE=1 SV=2	0	0	0	7	2	4	0	0	0	3.89132	2.30399	2.97462	100	0.00388544	-1	1
Ppp1r12b	>tr|A6H644|A6H644_MOUSE MCG130490 OS=Mus musculus GN=Ppp1r12b PE=2 SV=1;>sp|Q8BG95|MYPT2_MOUSE Protein phosphatase 1 regulatory subunit 12B OS=Mus musculus GN=Ppp1r12b PE=1 SV=2;>tr|F6UIT9|F6UIT9_MOUSE Protein phosphatase 1 regulatory subunit 12B (Fragmen	1	0	0	3	0	2	1.11222	0	0	1.66771	0	1.48731	2.10956	0.390832	-100	0.207704
Pepd	>sp|Q11136|PEPD_MOUSE Xaa-Pro dipeptidase OS=Mus musculus GN=Pepd PE=2 SV=3	0	0	0	6	5	7	0	0	0	3.33542	5.75996	5.20558	100	0.00105556	-1	1
Tiprl	>sp|Q8BH58|TIPRL_MOUSE TIP41-like protein OS=Mus musculus GN=Tiprl PE=2 SV=1	1	0	0	10	1	3	1.11222	0	0	5.55903	1.15199	2.23096	7.04225	0.0285949	-100	0.207704
Mrto4	>sp|Q9D0I8|MRT4_MOUSE mRNA turnover protein 4 homolog OS=Mus musculus GN=Mrto4 PE=2 SV=1;>tr|A2AMV1|A2AMV1_MOUSE MRT4, mRNA turnover 4, homolog (S. cerevisiae) OS=Mus musculus GN=Mrto4 PE=3 SV=1	3	0	0	11	2	1	3.33666	0	0	6.11493	2.30399	0.743655	2.29244	0.15672	-100	0.0368624
Aspa	>sp|Q8R3P0|ACY2_MOUSE Aspartoacylase OS=Mus musculus GN=Aspa PE=1 SV=2;>tr|B0QZP3|B0QZP3_MOUSE Aspartoacylase (Fragment) OS=Mus musculus GN=Aspa PE=4 SV=1	0	0	0	9	0	0	0	0	0	5.00312	0	0	5.85235	0.133426	-1	1
Gbp1	>sp|Q01514|GBP1_MOUSE Interferon-induced guanylate-binding protein 1 OS=Mus musculus GN=Gbp1 PE=1 SV=1;>tr|A4UUI2|A4UUI2_MOUSE Guanylate binding protein 1 OS=Mus musculus GN=Gbp1 PE=2 SV=1	4	1	1	15	0	1	4.44888	2.83498	1.35775	8.33854	0	0.743655	1.33218	0.565532	-2.12219	0.290229
Plrg1	>sp|Q922V4|PLRG1_MOUSE Pleiotropic regulator 1 OS=Mus musculus GN=Plrg1 PE=2 SV=1;>tr|D3Z4V1|D3Z4V1_MOUSE Pleiotropic regulator 1 OS=Mus musculus GN=Plrg1 PE=4 SV=1;>tr|F8WI31|F8WI31_MOUSE Pleiotropic regulator 1 OS=Mus musculus GN=Plrg1 PE=4 SV=1	0	0	0	11	4	6	0	0	0	6.11493	4.60797	4.46193	100	0.000667841	-1	1
Rsu1	>sp|Q01730|RSU1_MOUSE Ras suppressor protein 1 OS=Mus musculus GN=Rsu1 PE=2 SV=3;>tr|Q9D031|Q9D031_MOUSE Ras suppressor protein 1 OS=Mus musculus GN=Rsu1 PE=2 SV=1;>tr|A2AUR7|A2AUR7_MOUSE Ras suppressor protein 1 OS=Mus musculus GN=Rsu1 PE=4 SV=1	5	6	12	3	5	8	5.5611	17.0099	16.293	1.66771	5.75996	5.94924	-2.91308	0.00908907	2.99427	0.0296815
Ptgs2	>sp|Q05769|PGH2_MOUSE Prostaglandin G/H synthase 2 OS=Mus musculus GN=Ptgs2 PE=1 SV=1	21	1	3	1	0	0	23.3566	2.83498	4.07324	0.555903	0	0	-49.9413	6.30481e-05	-6.76198	0.00652685
Rps15a	>sp|P62245|RS15A_MOUSE 40S ribosomal protein S15a OS=Mus musculus GN=Rps15a PE=2 SV=2;>tr|F8WJ41|F8WJ41_MOUSE 40S ribosomal protein S15a (Fragment) OS=Mus musculus GN=Rps15a PE=4 SV=1;>tr|D3YVB4|D3YVB4_MOUSE 40S ribosomal protein S15a (Fragment) OS=Mus mu	2	3	4	7	1	6	2.22444	8.50494	5.43099	3.89132	1.15199	4.46193	-1.27968	0.568192	3.13246	0.150641
Sh3bgrl	>sp|Q9JJU8|SH3L1_MOUSE SH3 domain-binding glutamic acid-rich-like protein OS=Mus musculus GN=Sh3bgrl PE=2 SV=1	0	0	0	7	2	5	0	0	0	3.89132	2.30399	3.71827	100	0.00296273	-1	1
Psmc2	>tr|Q8BVQ9|Q8BVQ9_MOUSE 26S protease regulatory subunit 7 OS=Mus musculus GN=Psmc2 PE=2 SV=1;>sp|P46471|PRS7_MOUSE 26S protease regulatory subunit 7 OS=Mus musculus GN=Psmc2 PE=1 SV=5	19	0	2	10	0	3	21.1322	0	2.7155	5.55903	0	2.23096	-3.08947	0.0840882	-15.5642	0.00763332
Pwp1	>sp|Q99LL5|PWP1_MOUSE Periodic tryptophan protein 1 homolog OS=Mus musculus GN=Pwp1 PE=1 SV=1	0	0	0	8	1	0	0	0	0	4.44722	1.15199	0	10.2276	0.0654584	-1	1
Plp2	>sp|Q9R1Q7|PLP2_MOUSE Proteolipid protein 2 OS=Mus musculus GN=Plp2 PE=2 SV=1	7	2	5	2	0	0	7.78554	5.66996	6.78874	1.11181	0	0	-14.0098	0.000703688	-1.24982	0.719824
Cbx1	>sp|P83917|CBX1_MOUSE Chromobox protein homolog 1 OS=Mus musculus GN=Cbx1 PE=1 SV=1;>tr|Q9CYJ8|Q9CYJ8_MOUSE Chromobox homolog 1 (Drosophila HP1 beta) OS=Mus musculus GN=Cbx1 PE=2 SV=1;>tr|Q7TPM0|Q7TPM0_MOUSE Cbx1 protein OS=Mus musculus GN=Cbx1 PE=2 SV=1	0	0	0	9	0	2	0	0	0	5.00312	0	1.48731	12.6056	0.034781	-1	1
Naa20	>tr|Q9DB82|Q9DB82_MOUSE N-acetyltransferase 5 (ARD1 homolog, S. cerevisiae) OS=Mus musculus GN=Naa20 PE=2 SV=1;>sp|P61600|NAA20_MOUSE N-alpha-acetyltransferase 20 OS=Mus musculus GN=Naa20 PE=2 SV=1;>tr|E9PXA4|E9PXA4_MOUSE N-alpha-acetyltransferase 20 (Fra	1	0	1	8	4	7	1.11222	0	1.35775	4.44722	4.60797	5.20558	4.74775	0.0210061	-1.63833	0.892172
Hcfc1	>tr|B1AUX2|B1AUX2_MOUSE HCF C-terminal chain 6 OS=Mus musculus GN=Hcfc1 PE=4 SV=1;>sp|Q61191|HCFC1_MOUSE Host cell factor 1 OS=Mus musculus GN=Hcfc1 PE=1 SV=2	5	0	0	14	0	2	5.5611	0	0	7.78264	0	1.48731	1.56788	0.345684	-100	0.0189846
Pafah1b2	>sp|Q61206|PA1B2_MOUSE Platelet-activating factor acetylhydrolase IB subunit beta OS=Mus musculus GN=Pafah1b2 PE=1 SV=2	3	2	1	5	4	4	3.33666	5.66996	1.35775	2.77951	4.60797	2.97462	1.04186	0.933728	1.0531	0.814364
Fermt1	>sp|P59113|FERM1_MOUSE Fermitin family homolog 1 OS=Mus musculus GN=Fermt1 PE=1 SV=4	18	7	16	0	0	0	20.02	19.8448	21.724	0	0	0	-100	1.13606e-08	1.03818	0.865376
Ecm1	>sp|Q61508-2|ECM1_MOUSE Isoform Short of Extracellular matrix protein 1 OS=Mus musculus GN=Ecm1	0	0	0	6	1	2	0	0	0	3.33542	1.15199	1.48731	100	0.0133617	-1	1
Lactb2	>sp|Q99KR3|LACB2_MOUSE Beta-lactamase-like protein 2 OS=Mus musculus GN=Lactb2 PE=1 SV=1	0	0	0	11	2	5	0	0	0	6.11493	2.30399	3.71827	100	0.00146688	-1	1
Plet1	>sp|Q8VEN2|PLET1_MOUSE Placenta-expressed transcript 1 protein OS=Mus musculus GN=Plet1 PE=1 SV=1;>sp|Q8VEN2-2|PLET1_MOUSE Isoform 2 of Placenta-expressed transcript 1 protein OS=Mus musculus GN=Plet1	3	1	2	2	0	0	3.33666	2.83498	2.7155	1.11181	0	0	-6.03135	0.0273722	-1.2023	0.814364
Sri	>sp|Q6P069|SORCN_MOUSE Sorcin OS=Mus musculus GN=Sri PE=1 SV=1;>sp|Q6P069-2|SORCN_MOUSE Isoform 2 of Sorcin OS=Mus musculus GN=Sri	7	3	5	7	0	7	7.78554	8.50494	6.78874	3.89132	0	5.20558	-2.1088	0.0762166	-1.01814	0.910335
Serpinb8	>sp|O08800|SPB8_MOUSE Serpin B8 OS=Mus musculus GN=Serpinb8 PE=2 SV=2	1	0	0	10	0	1	1.11222	0	0	5.55903	0	0.743655	4.12845	0.098574	-100	0.207704
Pvr	>tr|Q8K094|Q8K094_MOUSE Poliovirus receptor OS=Mus musculus GN=Pvr PE=2 SV=1	5	3	11	1	3	0	5.5611	8.50494	14.9352	0.555903	3.45598	0	-7.84049	0.00226059	2.10751	0.103082
Cops8	>sp|Q8VBV7|CSN8_MOUSE COP9 signalosome complex subunit 8 OS=Mus musculus GN=Cops8 PE=1 SV=1	3	0	1	7	2	5	3.33666	0	1.35775	3.89132	2.30399	3.71827	1.76621	0.292506	-4.91499	0.22581
Ola1	>sp|Q9CZ30|OLA1_MOUSE Obg-like ATPase 1 OS=Mus musculus GN=Ola1 PE=1 SV=1;>tr|B1AYJ9|B1AYJ9_MOUSE Obg-like ATPase 1 OS=Mus musculus GN=Ola1 PE=4 SV=1;>sp|Q9CZ30-2|OLA1_MOUSE Isoform 2 of Obg-like ATPase 1 OS=Mus musculus GN=Ola1	1	1	4	2	4	5	1.11222	2.83498	5.43099	1.11181	4.60797	3.71827	-1.10212	0.849078	3.71598	0.138131
Gm6104	>tr|G5E920|G5E920_MOUSE MCG114640 OS=Mus musculus GN=Gm6104 PE=4 SV=1;>sp|O54879|HMGB3_MOUSE High mobility group protein B3 OS=Mus musculus GN=Hmgb3 PE=2 SV=3;>tr|A2AP78|A2AP78_MOUSE High mobility group box 3 (Fragment) OS=Mus musculus GN=Hmgb3 PE=4 SV=1	1	0	0	3	0	5	1.11222	0	0	1.66771	0	3.71827	3.22322	0.162542	-100	0.207704
Acat2	>sp|Q8CAY6|THIC_MOUSE Acetyl-CoA acetyltransferase, cytosolic OS=Mus musculus GN=Acat2 PE=1 SV=2;>tr|G3XA25|G3XA25_MOUSE Acetyl-CoA acetyltransferase, cytosolic OS=Mus musculus GN=Acat2 PE=3 SV=1	0	1	2	5	4	7	0	2.83498	2.7155	2.77951	4.60797	5.20558	2.64969	0.0868146	100	0.0573966
Ddx17	>tr|Q3U741|Q3U741_MOUSE DEAD (Asp-Glu-Ala-Asp) box polypeptide 17, isoform CRA_a OS=Mus musculus GN=Ddx17 PE=2 SV=1;>sp|Q501J6|DDX17_MOUSE Probable ATP-dependent RNA helicase DDX17 OS=Mus musculus GN=Ddx17 PE=2 SV=1;>sp|Q501J6-2|DDX17_MOUSE Isoform 2 of P	10	0	1	10	0	1	11.1222	0	1.35775	5.55903	0	0.743655	-1.92778	0.151275	-16.3833	0.0139832
Eif4h	>sp|Q9WUK2|IF4H_MOUSE Eukaryotic translation initiation factor 4H OS=Mus musculus GN=Eif4h PE=1 SV=3;>sp|Q9WUK2-2|IF4H_MOUSE Isoform Short of Eukaryotic translation initiation factor 4H OS=Mus musculus GN=Eif4h	0	0	2	5	2	12	0	0	2.7155	2.77951	2.30399	8.92385	4.96384	0.0226888	100	0.134363
Gipc1	>sp|Q9Z0G0|GIPC1_MOUSE PDZ domain-containing protein GIPC1 OS=Mus musculus GN=Gipc1 PE=1 SV=1	9	5	6	4	0	1	10.01	14.1749	8.14649	2.22361	0	0.743655	-8.15655	0.000967152	1.11496	0.984334
Jakmip1	>tr|D3Z4U5|D3Z4U5_MOUSE Janus kinase and microtubule-interacting protein 1 OS=Mus musculus GN=Jakmip1 PE=4 SV=1;>tr|G3UYZ9|G3UYZ9_MOUSE Janus kinase and microtubule-interacting protein 1 OS=Mus musculus GN=Jakmip1 PE=4 SV=1	0	0	0	5	1	5	0	0	0	2.77951	1.15199	3.71827	100	0.00657451	-1	1
Gpc6	>tr|Q8R3X6|Q8R3X6_MOUSE Glypican 6 OS=Mus musculus GN=Gpc6 PE=2 SV=1;>sp|Q9R087|GPC6_MOUSE Glypican-6 OS=Mus musculus GN=Gpc6 PE=1 SV=1	3	0	9	0	1	13	3.33666	0	12.2197	0	1.15199	9.66751	-1.59951	0.237623	1.83113	0.810621
B4galnt3	>sp|Q6L8S8|B4GN3_MOUSE Beta-1,4-N-acetylgalactosaminyltransferase 3 OS=Mus musculus GN=B4galnt3 PE=2 SV=1	0	0	0	2	4	6	0	0	0	1.11181	4.60797	4.46193	100	0.0050467	-1	1
Tsnax	>sp|Q9QZE7|TSNAX_MOUSE Translin-associated protein X OS=Mus musculus GN=Tsnax PE=1 SV=1	0	0	0	12	1	9	0	0	0	6.67083	1.15199	6.69289	100	0.000763388	-1	1
Actl6a	>sp|Q9Z2N8|ACL6A_MOUSE Actin-like protein 6A OS=Mus musculus GN=Actl6a PE=1 SV=2;>tr|D3YVN1|D3YVN1_MOUSE Actin-like protein 6A (Fragment) OS=Mus musculus GN=Actl6a PE=3 SV=1	6	0	0	7	1	4	6.67332	0	0	3.89132	1.15199	2.97462	1.67032	0.629175	-100	0.0154605
Ano6	>sp|Q6P9J9|ANO6_MOUSE Anoctamin-6 OS=Mus musculus GN=Ano6 PE=1 SV=1	5	15	15	0	0	0	5.5611	42.5247	20.3662	0	0	0	-100	3.91076e-08	5.65453	0.028291
Ube2m	>sp|P61082|UBC12_MOUSE NEDD8-conjugating enzyme Ubc12 OS=Mus musculus GN=Ube2m PE=2 SV=1;>tr|F7CDT0|F7CDT0_MOUSE NEDD8-conjugating enzyme Ubc12 (Fragment) OS=Mus musculus GN=Ube2m PE=3 SV=1;>tr|F6WMC0|F6WMC0_MOUSE NEDD8-conjugating enzyme Ubc12 (Fragment)	6	2	7	8	0	2	6.67332	5.66996	9.50423	4.44722	0	1.48731	-3.27965	0.0439965	1.13693	0.683346
Xrn2	>sp|Q9DBR1|XRN2_MOUSE 5-3 exoribonuclease 2 OS=Mus musculus GN=Xrn2 PE=1 SV=1;>sp|Q9DBR1-2|XRN2_MOUSE Isoform 2 of 5-3 exoribonuclease 2 OS=Mus musculus GN=Xrn2	3	0	0	17	0	1	3.33666	0	0	9.45035	0	0.743655	2.75814	0.102235	-100	0.0368624
Acp5	>sp|Q05117|PPA5_MOUSE Tartrate-resistant acid phosphatase type 5 OS=Mus musculus GN=Acp5 PE=2 SV=2	0	0	0	0	8	6	0	0	0	0	9.21594	4.46193	14.529	0.0176078	-1	1
Dpp7	>sp|Q9ET22|DPP2_MOUSE Dipeptidyl peptidase 2 OS=Mus musculus GN=Dpp7 PE=2 SV=2	1	0	0	9	1	0	1.11222	0	0	5.00312	1.15199	0	3.70506	0.119294	-100	0.207704
-	>sp|Q91V76|CK054_MOUSE Ester hydrolase C11orf54 homolog OS=Mus musculus PE=2 SV=1	0	0	0	7	4	5	0	0	0	3.89132	4.60797	3.71827	100	0.00170502	-1	1
Adi1	>sp|Q99JT9|MTND_MOUSE 1,2-dihydroxy-3-keto-5-methylthiopentene dioxygenase OS=Mus musculus GN=Adi1 PE=1 SV=1;>tr|F7ARY2|F7ARY2_MOUSE 1,2-dihydroxy-3-keto-5-methylthiopentene dioxygenase (Fragment) OS=Mus musculus GN=Adi1 PE=4 SV=1	0	0	1	10	2	6	0	0	1.35775	5.55903	2.30399	4.46193	9.13378	0.0144239	100	0.272593
Src	>sp|P05480|SRC_MOUSE Neuronal proto-oncogene tyrosine-protein kinase Src OS=Mus musculus GN=Src PE=1 SV=4;>tr|Q80XU2|Q80XU2_MOUSE Neuronal proto-oncogene tyrosine-protein kinase Src OS=Mus musculus GN=Src PE=2 SV=1	6	6	10	0	0	0	6.67332	17.0099	13.5775	0	0	0	-100	6.25574e-07	2.29176	0.0834951
Lmo7	>tr|E9PYF4|E9PYF4_MOUSE Protein Lmo7 OS=Mus musculus GN=Lmo7 PE=4 SV=1;>tr|F6VG99|F6VG99_MOUSE Protein Lmo7 (Fragment) OS=Mus musculus GN=Lmo7 PE=4 SV=1;>tr|E9PYI7|E9PYI7_MOUSE Protein Lmo7 OS=Mus musculus GN=Lmo7 PE=4 SV=1;>tr|F6TFN2|F6TFN2_MOUSE Protein	0	0	0	1	1	1	0	0	0	0.555903	1.15199	0.743655	100	0.123987	-1	1
Trap1	>sp|Q9CQN1|TRAP1_MOUSE Heat shock protein 75 kDa, mitochondrial OS=Mus musculus GN=Trap1 PE=1 SV=1	8	0	0	10	1	1	8.89776	0	0	5.55903	1.15199	0.743655	-1.34115	0.525036	-100	0.0114358
Rap1a	>sp|P62835|RAP1A_MOUSE Ras-related protein Rap-1A OS=Mus musculus GN=Rap1a PE=2 SV=1	3	4	5	0	0	0	3.33666	11.3399	6.78874	0	0	0	-100	2.65128e-05	2.71659	0.147381
Wdr77	>sp|Q99J09|MEP50_MOUSE Methylosome protein 50 OS=Mus musculus GN=Wdr77 PE=1 SV=1;>tr|F7D5L2|F7D5L2_MOUSE Methylosome protein 50 (Fragment) OS=Mus musculus GN=Wdr77 PE=4 SV=1	2	0	0	8	4	5	2.22444	0	0	4.44722	4.60797	3.71827	4.18398	0.0360638	-100	0.0747841
Angpt1	>sp|O08538|ANGP1_MOUSE Angiopoietin-1 OS=Mus musculus GN=Angpt1 PE=2 SV=2	2	0	0	7	0	5	2.22444	0	0	3.89132	0	3.71827	2.72522	0.123012	-100	0.0747841
Cxcl1	>sp|P12850|GROA_MOUSE Growth-regulated alpha protein OS=Mus musculus GN=Cxcl1 PE=1 SV=1	0	0	0	4	2	6	0	0	0	2.22361	2.30399	4.46193	100	0.00470745	-1	1
Pfdn5	>sp|Q9WU28|PFD5_MOUSE Prefoldin subunit 5 OS=Mus musculus GN=Pfdn5 PE=1 SV=1;>tr|E9PZ62|E9PZ62_MOUSE Prefoldin subunit 5 OS=Mus musculus GN=Pfdn5 PE=4 SV=1;>tr|E9PVG3|E9PVG3_MOUSE Prefoldin subunit 5 OS=Mus musculus GN=Pfdn5 PE=4 SV=1;>tr|E9Q093|E9Q093_MO	0	0	2	10	1	5	0	0	2.7155	5.55903	1.15199	3.71827	4.34674	0.0790778	100	0.134363
Actbl2	>sp|Q8BFZ3|ACTBL_MOUSE Beta-actin-like protein 2 OS=Mus musculus GN=Actbl2 PE=1 SV=1	2	0	0	2	0	1	2.22444	0	0	1.11181	0	0.743655	-1.24993	0.790745	-100	0.0747841
Hspg2	>sp|Q05793|PGBM_MOUSE Basement membrane-specific heparan sulfate proteoglycan core protein OS=Mus musculus GN=Hspg2 PE=1 SV=1	0	1	3	0	2	7	0	2.83498	4.07324	0	2.30399	5.20558	1.14034	0.8181	100	0.0329463
Plat	>sp|P11214|TPA_MOUSE Tissue-type plasminogen activator OS=Mus musculus GN=Plat PE=1 SV=3	1	0	2	3	7	11	1.11222	0	2.7155	1.66771	8.06395	8.1802	3.48273	0.0426403	1.22075	0.675249
Extl2	>sp|Q9ES89|EXTL2_MOUSE Exostosin-like 2 OS=Mus musculus GN=Extl2 PE=1 SV=1;>tr|Q3TSR0|Q3TSR0_MOUSE Exostosin-like 2 OS=Mus musculus GN=Extl2 PE=2 SV=1	0	0	0	5	3	1	0	0	0	2.77951	3.45598	0.743655	100	0.013487	-1	1
Sil1	>sp|Q9EPK6|SIL1_MOUSE Nucleotide exchange factor SIL1 OS=Mus musculus GN=Sil1 PE=1 SV=2	0	0	2	5	3	14	0	0	2.7155	2.77951	3.45598	10.4112	5.71677	0.0135027	100	0.134363
Hrsp12	>sp|P52760|UK114_MOUSE Ribonuclease UK114 OS=Mus musculus GN=Hrsp12 PE=1 SV=3	0	1	1	5	7	4	0	2.83498	1.35775	2.77951	8.06395	2.97462	3.76558	0.0463474	100	0.120768
Ublcp1	>sp|Q8BGR9|UBCP1_MOUSE Ubiquitin-like domain-containing CTD phosphatase 1 OS=Mus musculus GN=Ublcp1 PE=1 SV=1	0	0	0	10	3	4	0	0	0	5.55903	3.45598	2.97462	100	0.0016757	-1	1
Crkl	>sp|P47941|CRKL_MOUSE Crk-like protein OS=Mus musculus GN=Crkl PE=1 SV=2	1	0	0	14	1	5	1.11222	0	0	7.78264	1.15199	3.71827	10.1334	0.0101195	-100	0.207704
Birc6	>sp|O88738|BIRC6_MOUSE Baculoviral IAP repeat-containing protein 6 OS=Mus musculus GN=Birc6 PE=1 SV=2;>sp|O88738-2|BIRC6_MOUSE Isoform 2 of Baculoviral IAP repeat-containing protein 6 OS=Mus musculus GN=Birc6;>sp|O88738-3|BIRC6_MOUSE Isoform 3 of Baculovi	0	0	0	0	0	1	0	0	0	0	0	0.743655	1.65991	0.674665	-1	1
Btf3	>sp|Q64152|BTF3_MOUSE Transcription factor BTF3 OS=Mus musculus GN=Btf3 PE=2 SV=3;>sp|Q64152-2|BTF3_MOUSE Isoform 2 of Transcription factor BTF3 OS=Mus musculus GN=Btf3	0	0	1	5	1	5	0	0	1.35775	2.77951	1.15199	3.71827	5.67278	0.0498117	100	0.272593
Ap1b1	>sp|O35643|AP1B1_MOUSE AP-1 complex subunit beta-1 OS=Mus musculus GN=Ap1b1 PE=1 SV=2;>tr|Q5SVG4|Q5SVG4_MOUSE AP-1 complex subunit beta-1 OS=Mus musculus GN=Ap1b1 PE=2 SV=1;>tr|Q5SVG5|Q5SVG5_MOUSE AP-1 complex subunit beta-1 OS=Mus musculus GN=Ap1b1 PE=2	6	0	2	10	1	0	6.67332	0	2.7155	5.55903	1.15199	0	-1.45653	0.424371	-4.91499	0.0873978
Gmds	>sp|Q8K0C9|GMDS_MOUSE GDP-mannose 4,6 dehydratase OS=Mus musculus GN=Gmds PE=2 SV=1	6	0	1	3	2	4	6.67332	0	1.35775	1.66771	2.30399	2.97462	-1.10326	0.904246	-9.82999	0.0378346
Pfdn2	>sp|O70591|PFD2_MOUSE Prefoldin subunit 2 OS=Mus musculus GN=Pfdn2 PE=2 SV=2	0	0	1	7	0	4	0	0	1.35775	3.89132	0	2.97462	4.24312	0.092874	100	0.272593
Gnas	>sp|Q6R0H7|GNAS1_MOUSE Guanine nucleotide-binding protein G(s) subunit alpha isoforms XLas OS=Mus musculus GN=Gnas PE=2 SV=1;>sp|Q6R0H7-4|GNAS1_MOUSE Isoform XLas-4 of Guanine nucleotide-binding protein G(s) subunit alpha isoforms XLas OS=Mus musculus GN=	7	7	13	0	0	0	7.78554	19.8448	17.6507	0	0	0	-100	1.70382e-07	2.40803	0.0454977
Tnpo1	>sp|Q8BFY9|TNPO1_MOUSE Transportin-1 OS=Mus musculus GN=Tnpo1 PE=1 SV=2;>sp|Q8BFY9-2|TNPO1_MOUSE Isoform 2 of Transportin-1 OS=Mus musculus GN=Tnpo1;>tr|Q3TKD0|Q3TKD0_MOUSE Transportin-1 (Fragment) OS=Mus musculus GN=Tnpo1 PE=2 SV=1	4	1	2	8	4	1	4.44888	2.83498	2.7155	4.44722	4.60797	0.743655	-1.11726	0.814302	-1.60306	0.527314
Fuca1	>sp|Q99LJ1|FUCO_MOUSE Tissue alpha-L-fucosidase OS=Mus musculus GN=Fuca1 PE=2 SV=1	5	0	0	6	4	2	5.5611	0	0	3.33542	4.60797	1.48731	1.9002	0.568455	-100	0.0189846
Rhoc	>sp|Q62159|RHOC_MOUSE Rho-related GTP-binding protein RhoC OS=Mus musculus GN=Rhoc PE=1 SV=2	2	1	6	0	0	0	2.22444	2.83498	8.14649	0	0	0	-100	0.000312145	2.46837	0.160589
Iars	>sp|Q8BU30|SYIC_MOUSE Isoleucine--tRNA ligase, cytoplasmic OS=Mus musculus GN=Iars PE=2 SV=2	23	1	2	12	2	4	25.5811	2.83498	2.7155	6.67083	2.30399	2.97462	-2.89546	0.147207	-9.21762	0.00439526
Efnb1	>sp|P52795|EFNB1_MOUSE Ephrin-B1 OS=Mus musculus GN=Efnb1 PE=1 SV=1	1	4	3	6	3	4	1.11222	11.3399	4.07324	3.33542	3.45598	2.97462	-1.25944	0.65012	6.929	0.0686356
Lsm2	>sp|O35900|LSM2_MOUSE U6 snRNA-associated Sm-like protein LSm2 OS=Mus musculus GN=Lsm2 PE=2 SV=1;>tr|O35901|O35901_MOUSE G7b alternative form OS=Mus musculus GN=Lsm2 PE=2 SV=1	0	0	0	8	1	3	0	0	0	4.44722	1.15199	2.23096	100	0.00614377	-1	1
Eif3j-2	>sp|Q66JS6|EI3JB_MOUSE Eukaryotic translation initiation factor 3 subunit J-B OS=Mus musculus GN=Eif3j-2 PE=2 SV=1;>sp|Q3UGC7|EI3JA_MOUSE Eukaryotic translation initiation factor 3 subunit J-A OS=Mus musculus GN=Eif3j-1 PE=2 SV=1	1	0	2	6	2	9	1.11222	0	2.7155	3.33542	2.30399	6.69289	2.92548	0.0582958	1.22075	0.675249
Asns	>sp|Q61024|ASNS_MOUSE Asparagine synthetase [glutamine-hydrolyzing] OS=Mus musculus GN=Asns PE=2 SV=3	10	2	4	12	3	1	11.1222	5.66996	5.43099	6.67083	3.45598	0.743655	-2.03705	0.0625626	-2.00383	0.165227
Slk	>sp|O54988|SLK_MOUSE STE20-like serine/threonine-protein kinase OS=Mus musculus GN=Slk PE=1 SV=2;>sp|O54988-2|SLK_MOUSE Isoform 2 of STE20-like serine/threonine-protein kinase OS=Mus musculus GN=Slk	4	4	13	8	0	7	4.44888	11.3399	17.6507	4.44722	0	5.20558	-2.97479	0.0685961	3.25819	0.0329532
Hnrnpul2	>sp|Q00PI9|HNRL2_MOUSE Heterogeneous nuclear ribonucleoprotein U-like protein 2 OS=Mus musculus GN=Hnrnpul2 PE=1 SV=2	6	0	1	10	0	5	6.67332	0	1.35775	5.55903	0	3.71827	1.09332	0.840649	-9.82999	0.0378346
Gnaq	>sp|P21279|GNAQ_MOUSE Guanine nucleotide-binding protein G(q) subunit alpha OS=Mus musculus GN=Gnaq PE=1 SV=4	5	2	10	0	0	0	5.5611	5.66996	13.5775	0	0	0	-100	7.92395e-06	1.73054	0.192763
Tollip	>sp|Q9QZ06|TOLIP_MOUSE Toll-interacting protein OS=Mus musculus GN=Tollip PE=1 SV=1;>tr|Q8C5G6|Q8C5G6_MOUSE Toll interacting protein OS=Mus musculus GN=Tollip PE=2 SV=1;>tr|A9JEI5|A9JEI5_MOUSE Toll interacting protein OS=Mus musculus GN=Tollip PE=4 SV=1	10	3	4	5	1	1	11.1222	8.50494	5.43099	2.77951	1.15199	0.743655	-4.94319	0.00471586	-1.59619	0.260824
Spr	>tr|Q91XH5|Q91XH5_MOUSE Sepiapterin reductase OS=Mus musculus GN=Spr PE=2 SV=1;>sp|Q64105|SPRE_MOUSE Sepiapterin reductase OS=Mus musculus GN=Spr PE=1 SV=1;>tr|G3UXX3|G3UXX3_MOUSE Sepiapterin reductase OS=Mus musculus GN=Spr PE=4 SV=1	5	2	3	10	3	7	5.5611	5.66996	4.07324	5.55903	3.45598	5.20558	-1.00266	0.994536	-1.14154	0.761784
Cpne3	>sp|Q8BT60|CPNE3_MOUSE Copine-3 OS=Mus musculus GN=Cpne3 PE=1 SV=2	13	1	14	0	0	0	14.4589	2.83498	19.0085	0	0	0	-100	1.00635e-06	-1.32386	0.729927
Gmfb	>sp|Q9CQI3|GMFB_MOUSE Glia maturation factor beta OS=Mus musculus GN=Gmfb PE=1 SV=3	0	0	0	6	2	7	0	0	0	3.33542	2.30399	5.20558	100	0.00230306	-1	1
Thsd4	>sp|Q3UTY6|THSD4_MOUSE Thrombospondin type-1 domain-containing protein 4 OS=Mus musculus GN=Thsd4 PE=1 SV=2	0	0	0	8	0	15	0	0	0	4.44722	0	11.1548	25.8591	0.0038885	-1	1
Gspt1	>sp|Q8R050|ERF3A_MOUSE Eukaryotic peptide chain release factor GTP-binding subunit ERF3A OS=Mus musculus GN=Gspt1 PE=1 SV=2;>sp|Q8R050-2|ERF3A_MOUSE Isoform 2 of Eukaryotic peptide chain release factor GTP-binding subunit ERF3A OS=Mus musculus GN=Gspt1;>s	3	0	3	9	3	5	3.33666	0	4.07324	5.00312	3.45598	3.71827	1.42591	0.443322	-1.63833	0.814364
Sncg	>sp|Q9Z0F7|SYUG_MOUSE Gamma-synuclein OS=Mus musculus GN=Sncg PE=1 SV=1	0	0	0	9	0	0	0	0	0	5.00312	0	0	5.85235	0.133426	-1	1
Bag6	>sp|Q9Z1R2|BAG6_MOUSE Large proline-rich protein BAG6 OS=Mus musculus GN=Bag6 PE=1 SV=1;>tr|Q3UF95|Q3UF95_MOUSE Large proline-rich protein BAG6 OS=Mus musculus GN=Bag6 PE=2 SV=1;>tr|G3UZT6|G3UZT6_MOUSE Large proline-rich protein BAG6 OS=Mus musculus GN=Ba	3	0	0	13	0	1	3.33666	0	0	7.22674	0	0.743655	2.17954	0.170766	-100	0.0368624
Tes	>tr|Q921W7|Q921W7_MOUSE Putative uncharacterized protein Tes OS=Mus musculus GN=Tes PE=2 SV=2;>tr|Q3ULB1|Q3ULB1_MOUSE Testin OS=Mus musculus GN=Tes PE=2 SV=1;>sp|P47226|TES_MOUSE Testin OS=Mus musculus GN=Tes PE=1 SV=1;>sp|P47226-2|TES_MOUSE Isoform TES1	3	0	5	7	1	3	3.33666	0	6.78874	3.89132	1.15199	2.23096	-1.41479	0.47043	1.0173	0.658641
Apol7b	>tr|B1AQP7|B1AQP7_MOUSE Novel protein (5830463C22Rik) OS=Mus musculus GN=Apol7b PE=4 SV=1;>tr|Q3UZ24|Q3UZ24_MOUSE Protein Apol7e OS=Mus musculus GN=Apol7e PE=2 SV=1	1	4	2	1	1	2	1.11222	11.3399	2.7155	0.555903	1.15199	1.48731	-3.73034	0.0753669	6.31863	0.13471
Eif5	>sp|P59325|IF5_MOUSE Eukaryotic translation initiation factor 5 OS=Mus musculus GN=Eif5 PE=1 SV=1	2	1	1	10	1	3	2.22444	2.83498	1.35775	5.55903	1.15199	2.23096	1.74788	0.30353	-1.0611	0.84797
Lsm3	>sp|P62311|LSM3_MOUSE U6 snRNA-associated Sm-like protein LSm3 OS=Mus musculus GN=Lsm3 PE=2 SV=2	0	0	0	10	4	5	0	0	0	5.55903	4.60797	3.71827	100	0.00099224	-1	1
Usp9x	>sp|P70398|USP9X_MOUSE Probable ubiquitin carboxyl-terminal hydrolase FAF-X OS=Mus musculus GN=Usp9x PE=1 SV=2;>tr|Q4FE56|Q4FE56_MOUSE Ubiquitin carboxyl-terminal hydrolase OS=Mus musculus GN=Usp9x PE=2 SV=1	9	0	0	8	1	1	10.01	0	0	4.44722	1.15199	0.743655	-1.81141	0.323816	-100	0.0101732
Hnrnpr	>tr|Q8VHM5|Q8VHM5_MOUSE Heterogeneous nuclear ribonucleoprotein R OS=Mus musculus GN=Hnrnpr PE=2 SV=1;>tr|A2AW41|A2AW41_MOUSE Heterogeneous nuclear ribonucleoprotein R (Fragment) OS=Mus musculus GN=Hnrnpr PE=4 SV=1	2	0	0	11	0	3	2.22444	0	0	6.11493	0	2.23096	3.09901	0.0827352	-100	0.0747841
Rhog	>sp|P84096|RHOG_MOUSE Rho-related GTP-binding protein RhoG OS=Mus musculus GN=Rhog PE=2 SV=1	3	4	10	1	0	0	3.33666	11.3399	13.5775	0.555903	0	0	-34.0665	0.000129234	3.73388	0.02956
Csrp1	>sp|P97315|CSRP1_MOUSE Cysteine and glycine-rich protein 1 OS=Mus musculus GN=Csrp1 PE=1 SV=3	0	0	0	5	0	8	0	0	0	2.77951	0	5.94924	15.1724	0.0171401	-1	1
Plekhb2	>sp|Q9QZC7|PKHB2_MOUSE Pleckstrin homology domain-containing family B member 2 OS=Mus musculus GN=Plekhb2 PE=1 SV=1;>sp|Q9QZC7-3|PKHB2_MOUSE Isoform 3 of Pleckstrin homology domain-containing family B member 2 OS=Mus musculus GN=Plekhb2;>sp|Q9QZC7-2|PKHB2	7	12	11	0	1	0	7.78554	34.0197	14.9352	0	1.15199	0	-63.9038	9.41417e-07	3.14397	0.0817973
Prnp	>sp|P04925|PRIO_MOUSE Major prion protein OS=Mus musculus GN=Prnp PE=1 SV=2	3	0	1	5	0	8	3.33666	0	1.35775	2.77951	0	5.94924	1.64031	0.358893	-4.91499	0.22581
Ppp5c	>tr|G5E819|G5E819_MOUSE Serine/threonine-protein phosphatase OS=Mus musculus GN=Ppp5c PE=3 SV=1;>sp|Q60676|PPP5_MOUSE Serine/threonine-protein phosphatase 5 OS=Mus musculus GN=Ppp5c PE=2 SV=2;>tr|F7BX26|F7BX26_MOUSE Serine/threonine-protein phosphatase (F	1	0	0	11	4	4	1.11222	0	0	6.11493	4.60797	2.97462	9.31905	0.008859	-100	0.207704
Cfl2	>sp|P45591|COF2_MOUSE Cofilin-2 OS=Mus musculus GN=Cfl2 PE=1 SV=1	0	5	7	7	6	11	0	14.1749	9.50423	3.89132	6.91196	8.1802	1.12633	0.834326	100	0.00447911
Usp39	>sp|Q3TIX9|SNUT2_MOUSE U4/U6.U5 tri-snRNP-associated protein 2 OS=Mus musculus GN=Usp39 PE=2 SV=2	3	0	0	11	0	3	3.33666	0	0	6.11493	0	2.23096	2.20181	0.155069	-100	0.0368624
Kpna2	>sp|P52293|IMA2_MOUSE Importin subunit alpha-2 OS=Mus musculus GN=Kpna2 PE=1 SV=2	4	2	3	7	2	5	4.44888	5.66996	4.07324	3.89132	2.30399	3.71827	-1.29001	0.555756	1.09502	0.962766
Eef1d	>tr|F6ZFU0|F6ZFU0_MOUSE Elongation factor 1-delta (Fragment) OS=Mus musculus GN=Eef1d PE=3 SV=1;>sp|P57776-2|EF1D_MOUSE Isoform 2 of Elongation factor 1-delta OS=Mus musculus GN=Eef1d;>tr|D3Z7N2|D3Z7N2_MOUSE Elongation factor 1-delta (Fragment) OS=Mus mus	3	0	2	5	0	1	3.33666	0	2.7155	2.77951	0	0.743655	-1.56184	0.448177	-2.4575	0.507515
Ccbe1	>sp|Q3MI99|CCBE1_MOUSE Collagen and calcium-binding EGF domain-containing protein 1 OS=Mus musculus GN=Ccbe1 PE=2 SV=2	0	2	0	0	15	5	0	5.66996	0	0	17.2799	3.71827	3.76652	0.0520655	100	0.257829
Prpf8	>sp|Q99PV0|PRP8_MOUSE Pre-mRNA-processing-splicing factor 8 OS=Mus musculus GN=Prpf8 PE=1 SV=2	2	0	0	10	0	2	2.22444	0	0	5.55903	0	1.48731	2.67652	0.1252	-100	0.0747841
Atp6v1h	>sp|Q8BVE3|VATH_MOUSE V-type proton ATPase subunit H OS=Mus musculus GN=Atp6v1h PE=1 SV=1	6	0	1	9	0	0	6.67332	0	1.35775	5.00312	0	0	-1.50787	0.407369	-9.82999	0.0378346
Safb	>sp|D3YXK2|SAFB1_MOUSE Scaffold attachment factor B1 OS=Mus musculus GN=Safb PE=1 SV=2	1	0	0	11	1	1	1.11222	0	0	6.11493	1.15199	0.743655	6.45368	0.0465052	-100	0.207704
Slc6a9	>sp|P28571-1|SC6A9_MOUSE Isoform GlyT-1A of Sodium- and chloride-dependent glycine transporter 1 OS=Mus musculus GN=Slc6a9;>sp|P28571|SC6A9_MOUSE Sodium- and chloride-dependent glycine transporter 1 OS=Mus musculus GN=Slc6a9 PE=2 SV=3;>sp|P28571-2|SC6A9_M	16	2	14	0	0	0	17.7955	5.66996	19.0085	0	0	0	-100	2.50902e-07	-1.44219	0.587545
Samhd1	>tr|F8WJE0|F8WJE0_MOUSE SAM domain and HD domain-containing protein 1 OS=Mus musculus GN=Samhd1 PE=4 SV=1;>sp|Q60710|SAMH1_MOUSE SAM domain and HD domain-containing protein 1 OS=Mus musculus GN=Samhd1 PE=1 SV=2;>tr|E9Q0K6|E9Q0K6_MOUSE SAM domain and HD do	3	0	1	9	1	7	3.33666	0	1.35775	5.00312	1.15199	5.20558	2.18108	0.130903	-4.91499	0.22581
Apeh	>sp|Q8R146|APEH_MOUSE Acylamino-acid-releasing enzyme OS=Mus musculus GN=Apeh PE=2 SV=3;>sp|Q8R146-2|APEH_MOUSE Isoform 2 of Acylamino-acid-releasing enzyme OS=Mus musculus GN=Apeh	0	0	0	8	1	2	0	0	0	4.44722	1.15199	1.48731	100	0.00877991	-1	1
Sars	>tr|Q8C483|Q8C483_MOUSE Serine--tRNA ligase, cytoplasmic OS=Mus musculus GN=Sars PE=2 SV=1;>sp|P26638|SYSC_MOUSE Serine--tRNA ligase, cytoplasmic OS=Mus musculus GN=Sars PE=2 SV=3;>tr|A2AFS0|A2AFS0_MOUSE Serine--tRNA ligase, cytoplasmic (Fragment) OS=Mus	8	0	5	4	1	3	8.89776	0	6.78874	2.22361	1.15199	2.23096	-3.17245	0.0546392	-2.62133	0.237739
Ttn	>sp|A2ASS6|TITIN_MOUSE Titin OS=Mus musculus GN=Ttn PE=1 SV=1;>tr|E9Q8K5|E9Q8K5_MOUSE Titin OS=Mus musculus GN=Ttn PE=4 SV=1;>tr|E9Q8N1|E9Q8N1_MOUSE Titin OS=Mus musculus GN=Ttn PE=4 SV=1;>sp|A2ASS6-2|TITIN_MOUSE Isoform 2 of Titin OS=Mus musculus GN=Ttn;	1	0	0	2	0	0	1.11222	0	0	1.11181	0	0	-1.00021	0.999821	-100	0.207704
Nedd4l	>sp|Q8CFI0|NED4L_MOUSE E3 ubiquitin-protein ligase NEDD4-like OS=Mus musculus GN=Nedd4l PE=1 SV=2;>sp|Q8CFI0-3|NED4L_MOUSE Isoform 3 of E3 ubiquitin-protein ligase NEDD4-like OS=Mus musculus GN=Nedd4l;>tr|E9PXB7|E9PXB7_MOUSE E3 ubiquitin-protein ligase NE	14	7	18	4	1	1	15.5711	19.8448	24.4395	2.22361	1.15199	0.743655	-13.0349	5.51555e-05	1.422	0.237702
Eif4a3	>sp|Q91VC3|IF4A3_MOUSE Eukaryotic initiation factor 4A-III OS=Mus musculus GN=Eif4a3 PE=2 SV=3;>tr|E9PV04|E9PV04_MOUSE Protein Gm8994 OS=Mus musculus GN=Gm5576 PE=3 SV=2;>tr|A2AFK7|A2AFK7_MOUSE Eukaryotic initiation factor 4A-III (Fragment) OS=Mus musculu	11	4	1	9	0	5	12.2344	11.3399	1.35775	5.00312	0	3.71827	-2.31936	0.180914	-1.92704	0.205386
Cnpy4	>sp|Q8BQ47|CNPY4_MOUSE Protein canopy homolog 4 OS=Mus musculus GN=Cnpy4 PE=1 SV=1;>tr|D3Z0T5|D3Z0T5_MOUSE Protein canopy homolog 4 (Fragment) OS=Mus musculus GN=Cnpy4 PE=4 SV=1	0	0	0	9	0	0	0	0	0	5.00312	0	0	5.85235	0.133426	-1	1
Mthfd1	>sp|Q922D8|C1TC_MOUSE C-1-tetrahydrofolate synthase, cytoplasmic OS=Mus musculus GN=Mthfd1 PE=1 SV=4	20	0	1	10	0	0	22.2444	0	1.35775	5.55903	0	0	-4.00893	0.0280903	-32.7666	0.00487751
Notum	>sp|Q8R116|NOTUM_MOUSE Protein notum homolog OS=Mus musculus GN=Notum PE=2 SV=2;>sp|Q8R116-2|NOTUM_MOUSE Isoform 2 of Protein notum homolog OS=Mus musculus GN=Notum	0	0	5	2	0	7	0	0	6.78874	1.11181	0	5.20558	-1.02549	0.962696	100	0.166134
Epdr1	>sp|Q99M71|EPDR1_MOUSE Mammalian ependymin-related protein 1 OS=Mus musculus GN=Epdr1 PE=2 SV=1;>sp|Q99M71-2|EPDR1_MOUSE Isoform 2 of Mammalian ependymin-related protein 1 OS=Mus musculus GN=Epdr1	0	0	0	0	8	6	0	0	0	0	9.21594	4.46193	14.529	0.0176078	-1	1
Srsf2	>sp|Q62093|SRSF2_MOUSE Serine/arginine-rich splicing factor 2 OS=Mus musculus GN=Srsf2 PE=1 SV=4	1	0	0	8	0	2	1.11222	0	0	4.44722	0	1.48731	3.81875	0.0936895	-100	0.207704
Nhlrc3	>sp|Q8CCH2|NHLC3_MOUSE NHL repeat-containing protein 3 OS=Mus musculus GN=Nhlrc3 PE=2 SV=1	2	0	0	8	1	5	2.22444	0	0	4.44722	1.15199	3.71827	3.56056	0.067152	-100	0.0747841
Idi1	>tr|G3XA48|G3XA48_MOUSE Isopentenyl-diphosphate Delta-isomerase 1 OS=Mus musculus GN=Idi1 PE=4 SV=1;>sp|P58044|IDI1_MOUSE Isopentenyl-diphosphate Delta-isomerase 1 OS=Mus musculus GN=Idi1 PE=2 SV=1;>tr|H3BKD7|H3BKD7_MOUSE Isopentenyl-diphosphate Delta-iso	0	0	0	5	5	3	0	0	0	2.77951	5.75996	2.23096	100	0.00374772	-1	1
Nckap1	>tr|A2AS98|A2AS98_MOUSE NCK-associated protein 1 OS=Mus musculus GN=Nckap1 PE=4 SV=1;>sp|P28660|NCKP1_MOUSE Nck-associated protein 1 OS=Mus musculus GN=Nckap1 PE=1 SV=2;>sp|P28660-2|NCKP1_MOUSE Isoform 2 of Nck-associated protein 1 OS=Mus musculus GN=Ncka	15	1	9	7	0	0	16.6833	2.83498	12.2197	3.89132	0	0	-9.6556	0.00172983	-2.21636	0.138477
Pdgfc	>sp|Q8CI19|PDGFC_MOUSE Platelet-derived growth factor C OS=Mus musculus GN=Pdgfc PE=1 SV=2	3	0	4	5	0	6	3.33666	0	5.43099	2.77951	0	4.46193	-1.19715	0.704189	-1.22875	0.899931
Rnmt	>sp|Q9D0L8|MCES_MOUSE mRNA cap guanine-N7 methyltransferase OS=Mus musculus GN=Rnmt PE=1 SV=1;>sp|Q9D0L8-3|MCES_MOUSE Isoform 3 of mRNA cap guanine-N7 methyltransferase OS=Mus musculus GN=Rnmt;>sp|Q9D0L8-2|MCES_MOUSE Isoform 2 of mRNA cap guanine-N7 methy	4	0	0	8	0	2	4.44888	0	0	4.44722	0	1.48731	1.2426	0.697039	-100	0.0248903
Aprt	>sp|P08030|APT_MOUSE Adenine phosphoribosyltransferase OS=Mus musculus GN=Aprt PE=2 SV=1;>tr|Q6PK77|Q6PK77_MOUSE Adenine phosphoribosyltransferase C OS=Mus musculus GN=Aprt PE=1 SV=1	5	2	3	6	5	2	5.5611	5.66996	4.07324	3.33542	5.75996	1.48731	-1.60536	0.268148	-1.14154	0.761784
Mapk14	>sp|P47811|MK14_MOUSE Mitogen-activated protein kinase 14 OS=Mus musculus GN=Mapk14 PE=1 SV=3;>sp|P47811-3|MK14_MOUSE Isoform 3 of Mitogen-activated protein kinase 14 OS=Mus musculus GN=Mapk14;>sp|P47811-4|MK14_MOUSE Isoform 4 of Mitogen-activated protein	1	0	0	7	0	2	1.11222	0	0	3.89132	0	1.48731	3.47965	0.112471	-100	0.207704
Chmp3	>sp|Q9CQ10|CHMP3_MOUSE Charged multivesicular body protein 3 OS=Mus musculus GN=Chmp3 PE=1 SV=3	8	4	5	3	1	1	8.89776	11.3399	6.78874	1.66771	1.15199	0.743655	-6.97611	0.00172106	1.01872	0.878931
Pfdn1	>tr|Q9CQF7|Q9CQF7_MOUSE Prefoldin 1 OS=Mus musculus GN=Pfdn1 PE=2 SV=1;>sp|Q9CWM4|PFD1_MOUSE Prefoldin subunit 1 OS=Mus musculus GN=Pfdn1 PE=2 SV=1	2	0	0	6	1	7	2.22444	0	0	3.33542	1.15199	5.20558	3.74646	0.0909351	-100	0.0747841
Copz1	>sp|P61924|COPZ1_MOUSE Coatomer subunit zeta-1 OS=Mus musculus GN=Copz1 PE=2 SV=1	1	0	0	5	1	1	1.11222	0	0	2.77951	1.15199	0.743655	3.45647	0.179477	-100	0.207704
Odz4	>sp|Q3UHK6-3|TEN4_MOUSE Isoform 3 of Teneurin-4 OS=Mus musculus GN=Odz4;>sp|Q3UHK6-2|TEN4_MOUSE Isoform 2 of Teneurin-4 OS=Mus musculus GN=Odz4;>sp|Q3UHK6-4|TEN4_MOUSE Isoform 4 of Teneurin-4 OS=Mus musculus GN=Odz4;>sp|Q3UHK6|TEN4_MOUSE Teneurin-4 OS=Mus	2	1	0	11	8	0	2.22444	2.83498	0	6.11493	9.21594	0	2.68003	0.0768468	-1.56928	0.454565
Urah	>sp|Q9CRB3|HIUH_MOUSE 5-hydroxyisourate hydrolase OS=Mus musculus GN=Urah PE=1 SV=1	1	0	0	10	1	0	1.11222	0	0	5.55903	1.15199	0	4.04253	0.105819	-100	0.207704
Chst14	>sp|Q80V53|CHSTE_MOUSE Carbohydrate sulfotransferase 14 OS=Mus musculus GN=Chst14 PE=2 SV=2;>tr|A2AQV2|A2AQV2_MOUSE Carbohydrate (N-acetylgalactosamine 4-0) sulfotransferase 14 OS=Mus musculus GN=Chst14 PE=4 SV=1	0	0	1	5	1	12	0	0	1.35775	2.77951	1.15199	8.92385	9.49554	0.0123715	100	0.272593
Cask	>sp|O70589|CSKP_MOUSE Peripheral plasma membrane protein CASK OS=Mus musculus GN=Cask PE=1 SV=2;>sp|O70589-5|CSKP_MOUSE Isoform 5 of Peripheral plasma membrane protein CASK OS=Mus musculus GN=Cask;>sp|O70589-4|CSKP_MOUSE Isoform 4 of Peripheral plasma mem	7	2	15	4	0	1	7.78554	5.66996	20.3662	2.22361	0	0.743655	-8.94774	0.00165552	1.67208	0.267205
Npepl1	>sp|Q6NSR8|PEPL1_MOUSE Probable aminopeptidase NPEPL1 OS=Mus musculus GN=Npepl1 PE=2 SV=1;>tr|F6T2H5|F6T2H5_MOUSE Probable aminopeptidase NPEPL1 (Fragment) OS=Mus musculus GN=Npepl1 PE=4 SV=1	0	0	0	5	2	7	0	0	0	2.77951	2.30399	5.20558	100	0.0029069	-1	1
Swap70	>sp|Q6A028|SWP70_MOUSE Switch-associated protein 70 OS=Mus musculus GN=Swap70 PE=1 SV=2	4	0	2	8	0	3	4.44888	0	2.7155	4.44722	0	2.23096	-1.0582	0.908765	-3.27666	0.290229
Spnb3	>tr|Q68FG2|Q68FG2_MOUSE Protein Spnb3 OS=Mus musculus GN=Spnb3 PE=2 SV=1	2	0	0	19	0	0	2.22444	0	0	10.5622	0	0	3.59283	0.116056	-100	0.0747841
Hist3h2bb	>sp|Q8CGP0|H2B3B_MOUSE Histone H2B type 3-B OS=Mus musculus GN=Hist3h2bb PE=1 SV=3;>sp|Q9D2U9|H2B3A_MOUSE Histone H2B type 3-A OS=Mus musculus GN=Hist3h2ba PE=1 SV=3;>sp|Q64524|H2B2E_MOUSE Histone H2B type 2-E OS=Mus musculus GN=Hist2h2be PE=1 SV=3	2	0	0	2	0	0	2.22444	0	0	1.11181	0	0	-1.59105	0.57624	-100	0.0747841
Sema4d	>sp|O09126|SEM4D_MOUSE Semaphorin-4D OS=Mus musculus GN=Sema4d PE=1 SV=2	0	0	0	8	5	2	0	0	0	4.44722	5.75996	1.48731	100	0.0027993	-1	1
Prps1l3	>tr|G3UXL2|G3UXL2_MOUSE Ribose-phosphate pyrophosphokinase OS=Mus musculus GN=Prps1l3 PE=3 SV=1;>sp|Q9D7G0|PRPS1_MOUSE Ribose-phosphate pyrophosphokinase 1 OS=Mus musculus GN=Prps1 PE=1 SV=4	7	0	1	11	0	3	7.78554	0	1.35775	6.11493	0	2.23096	-1.11807	0.79766	-11.4683	0.0272219
mCG_116065	>tr|J3QJZ3|J3QJZ3_MOUSE MCG116065 OS=Mus musculus GN=mCG_116065 PE=4 SV=1;>sp|P62082|RS7_MOUSE 40S ribosomal protein S7 OS=Mus musculus GN=Rps7 PE=2 SV=1;>tr|F6SVV1|F6SVV1_MOUSE Protein Gm9493 OS=Mus musculus GN=Gm9493 PE=4 SV=1	4	4	3	6	1	1	4.44888	11.3399	4.07324	3.33542	1.15199	0.743655	-2.9605	0.065135	1.73225	0.551725
Hdac2	>sp|P70288|HDAC2_MOUSE Histone deacetylase 2 OS=Mus musculus GN=Hdac2 PE=1 SV=1;>tr|Q8BQ10|Q8BQ10_MOUSE Histone deacetylase 2 OS=Mus musculus GN=Hdac2 PE=2 SV=1	1	0	0	6	0	2	1.11222	0	0	3.33542	0	1.48731	3.13953	0.146209	-100	0.207704
Huwe1	>tr|A2AFQ0|A2AFQ0_MOUSE E3 ubiquitin-protein ligase HUWE1 OS=Mus musculus GN=Huwe1 PE=4 SV=1;>sp|Q7TMY8|HUWE1_MOUSE E3 ubiquitin-protein ligase HUWE1 OS=Mus musculus GN=Huwe1 PE=1 SV=5;>sp|Q7TMY8-3|HUWE1_MOUSE Isoform 3 of E3 ubiquitin-protein ligase HUWE	7	0	0	19	0	2	7.78554	0	0	10.5622	0	1.48731	1.48195	0.340487	-100	0.0131141
Lamc1	>sp|P02468|LAMC1_MOUSE Laminin subunit gamma-1 OS=Mus musculus GN=Lamc1 PE=1 SV=2	0	0	0	2	1	2	0	0	0	1.11181	1.15199	1.48731	100	0.0441601	-1	1
Dctn3	>sp|Q9Z0Y1|DCTN3_MOUSE Dynactin subunit 3 OS=Mus musculus GN=Dctn3 PE=2 SV=2;>tr|E9Q919|E9Q919_MOUSE Dynactin subunit 3 OS=Mus musculus GN=Dctn3 PE=4 SV=1	3	0	3	7	0	7	3.33666	0	4.07324	3.89132	0	5.20558	1.20776	0.686657	-1.63833	0.814364
Cltb	>sp|Q6IRU5|CLCB_MOUSE Clathrin light chain B OS=Mus musculus GN=Cltb PE=2 SV=1;>sp|Q6IRU5-2|CLCB_MOUSE Isoform 2 of Clathrin light chain B OS=Mus musculus GN=Cltb;>sp|Q6IRU5-3|CLCB_MOUSE Isoform 3 of Clathrin light chain B OS=Mus musculus GN=Cltb;>tr|F7BH	9	5	0	3	0	5	10.01	14.1749	0	1.66771	0	3.71827	-3.06109	0.0898674	-1.41235	0.347926
Tardbp	>sp|Q921F2|TADBP_MOUSE TAR DNA-binding protein 43 OS=Mus musculus GN=Tardbp PE=1 SV=1;>tr|Q6VYI4|Q6VYI4_MOUSE TAR DNA binding protein OS=Mus musculus GN=Tardbp PE=2 SV=1;>tr|Q6VYI5|Q6VYI5_MOUSE TAR DNA binding protein OS=Mus musculus GN=Tardbp PE=2 SV=1;>	5	0	0	5	0	3	5.5611	0	0	2.77951	0	2.23096	-1.20566	0.782559	-100	0.0189846
Stom	>sp|P54116|STOM_MOUSE Erythrocyte band 7 integral membrane protein OS=Mus musculus GN=Stom PE=1 SV=3	15	3	0	0	0	0	16.6833	8.50494	0	0	0	0	-74.7023	0.000296673	-3.92321	0.100353
Bud31	>tr|E0CX20|E0CX20_MOUSE Protein BUD31 homolog OS=Mus musculus GN=Bud31 PE=4 SV=1;>sp|Q6PGH1|BUD31_MOUSE Protein BUD31 homolog OS=Mus musculus GN=Bud31 PE=2 SV=1	3	0	0	10	0	3	3.33666	0	0	5.55903	0	2.23096	2.05643	0.201305	-100	0.0368624
Sdf2	>sp|Q9DCT5|SDF2_MOUSE Stromal cell-derived factor 2 OS=Mus musculus GN=Sdf2 PE=2 SV=1	0	0	0	6	0	5	0	0	0	3.33542	0	3.71827	12.8831	0.024671	-1	1
Tax1bp3	>sp|Q9DBG9|TX1B3_MOUSE Tax1-binding protein 3 OS=Mus musculus GN=Tax1bp3 PE=1 SV=1	2	0	5	5	0	7	2.22444	0	6.78874	2.77951	0	5.20558	-1.09559	0.844341	1.52594	0.394453
Ddx42	>sp|Q810A7|DDX42_MOUSE ATP-dependent RNA helicase DDX42 OS=Mus musculus GN=Ddx42 PE=1 SV=3;>sp|Q810A7-2|DDX42_MOUSE Isoform 2 of ATP-dependent RNA helicase DDX42 OS=Mus musculus GN=Ddx42	2	0	1	12	1	2	2.22444	0	1.35775	6.67083	1.15199	1.48731	2.51154	0.136411	-3.27666	0.454565
Luc7l	>sp|Q9CYI4|LUC7L_MOUSE Putative RNA-binding protein Luc7-like 1 OS=Mus musculus GN=Luc7l PE=2 SV=2;>sp|Q9CYI4-2|LUC7L_MOUSE Isoform 2 of Putative RNA-binding protein Luc7-like 1 OS=Mus musculus GN=Luc7l;>tr|D3Z765|D3Z765_MOUSE Putative RNA-binding protein	0	0	0	10	0	4	0	0	0	5.55903	0	2.97462	15.8048	0.0165703	-1	1
Gm10119	>tr|D3Z6C3|D3Z6C3_MOUSE Uncharacterized protein OS=Mus musculus GN=Gm10119 PE=3 SV=1;>sp|P97351|RS3A_MOUSE 40S ribosomal protein S3a OS=Mus musculus GN=Rps3a PE=1 SV=3;>tr|D3Z7W7|D3Z7W7_MOUSE Uncharacterized protein OS=Mus musculus GN=Gm9000 PE=3 SV=1	16	4	2	2	1	1	17.7955	11.3399	2.7155	1.11181	1.15199	0.743655	-11.3628	0.00124663	-2.5322	0.0658314
Timm13	>sp|P62075|TIM13_MOUSE Mitochondrial import inner membrane translocase subunit Tim13 OS=Mus musculus GN=Timm13 PE=1 SV=1	0	0	0	8	0	4	0	0	0	4.44722	0	2.97462	13.796	0.022163	-1	1
Cgn	>sp|P59242|CING_MOUSE Cingulin OS=Mus musculus GN=Cgn PE=1 SV=1;>sp|P59242-2|CING_MOUSE Isoform 2 of Cingulin OS=Mus musculus GN=Cgn;>tr|E9QMC1|E9QMC1_MOUSE Cingulin OS=Mus musculus GN=Cgn PE=4 SV=1;>tr|D3YUW7|D3YUW7_MOUSE Cingulin OS=Mus musculus GN=Cgn	0	0	0	5	2	12	0	0	0	2.77951	2.30399	8.92385	100	0.00120403	-1	1
-	>sp|Q9CQE8|CN166_MOUSE UPF0568 protein C14orf166 homolog OS=Mus musculus PE=2 SV=1;>tr|J3QNB0|J3QNB0_MOUSE MCG8837 OS=Mus musculus GN=mCG_8837 PE=4 SV=1	2	0	0	6	0	1	2.22444	0	0	3.33542	0	0.743655	1.63802	0.485284	-100	0.0747841
Scarb2	>sp|O35114|SCRB2_MOUSE Lysosome membrane protein 2 OS=Mus musculus GN=Scarb2 PE=1 SV=3	14	1	2	0	0	0	15.5711	2.83498	2.7155	0	0	0	-100	3.963e-05	-5.61072	0.0134913
Serpina3n	>tr|G3X8T9|G3X8T9_MOUSE Serine (Or cysteine) peptidase inhibitor, clade A, member 3N, isoform CRA_a OS=Mus musculus GN=Serpina3n PE=3 SV=1;>sp|Q91WP6|SPA3N_MOUSE Serine protease inhibitor A3N OS=Mus musculus GN=Serpina3n PE=1 SV=1	2	0	0	5	0	0	2.22444	0	0	2.77951	0	0	1.18013	0.815126	-100	0.0747841
G3bp2	>sp|P97379|G3BP2_MOUSE Ras GTPase-activating protein-binding protein 2 OS=Mus musculus GN=G3bp2 PE=1 SV=2;>sp|P97379-2|G3BP2_MOUSE Isoform B of Ras GTPase-activating protein-binding protein 2 OS=Mus musculus GN=G3bp2	2	0	1	10	1	1	2.22444	0	1.35775	5.55903	1.15199	0.743655	1.9984	0.261864	-3.27666	0.454565
Sarnp	>sp|Q9D1J3|SARNP_MOUSE SAP domain-containing ribonucleoprotein OS=Mus musculus GN=Sarnp PE=1 SV=3	0	0	0	6	0	3	0	0	0	3.33542	0	2.23096	10.6842	0.0409346	-1	1
Gpr126	>sp|Q6F3F9|GP126_MOUSE G-protein coupled receptor 126 OS=Mus musculus GN=Gpr126 PE=1 SV=1	0	0	2	0	0	12	0	0	2.7155	0	0	8.92385	2.59093	0.168431	100	0.134363
Picalm	>sp|Q7M6Y3|PICA_MOUSE Phosphatidylinositol-binding clathrin assembly protein OS=Mus musculus GN=Picalm PE=1 SV=1;>sp|Q7M6Y3-5|PICA_MOUSE Isoform 5 of Phosphatidylinositol-binding clathrin assembly protein OS=Mus musculus GN=Picalm;>sp|Q7M6Y3-6|PICA_MOUSE	1	0	1	8	0	0	1.11222	0	1.35775	4.44722	0	0	1.84383	0.566756	-1.63833	0.892172
Cwf19l1	>sp|Q8CI33|C19L1_MOUSE CWF19-like protein 1 OS=Mus musculus GN=Cwf19l1 PE=2 SV=2;>sp|Q8CI33-2|C19L1_MOUSE Isoform 2 of CWF19-like protein 1 OS=Mus musculus GN=Cwf19l1	0	0	0	10	0	1	0	0	0	5.55903	0	0.743655	12.5132	0.0451478	-1	1
Gmps	>sp|Q3THK7|GUAA_MOUSE GMP synthase [glutamine-hydrolyzing] OS=Mus musculus GN=Gmps PE=1 SV=2	10	0	2	9	1	1	11.1222	0	2.7155	5.00312	1.15199	0.743655	-2.17626	0.109558	-8.19166	0.0236604
Mmp2	>sp|P33434|MMP2_MOUSE 72 kDa type IV collagenase OS=Mus musculus GN=Mmp2 PE=2 SV=1	0	0	0	0	19	0	0	0	0	0	21.8879	0	5.08848	0.0737622	-1	1
P2rx4	>sp|Q9JJX6|P2RX4_MOUSE P2X purinoceptor 4 OS=Mus musculus GN=P2rx4 PE=1 SV=1;>tr|Q9Z257|Q9Z257_MOUSE P2X purinoceptor OS=Mus musculus GN=P2rx4 PE=2 SV=1;>sp|Q9JJX6-3|P2RX4_MOUSE Isoform c of P2X purinoceptor 4 OS=Mus musculus GN=P2rx4;>tr|D3Z5U5|D3Z5U5_MO	13	0	0	0	0	0	14.4589	0	0	0	0	0	-8.15429	0.0144685	-100	0.0071955
41160	>tr|B1AQZ0|B1AQZ0_MOUSE Septin 8 OS=Mus musculus GN=Sept8 PE=3 SV=1;>tr|B1AQY9|B1AQY9_MOUSE Septin 8 OS=Mus musculus GN=Sept8 PE=3 SV=1;>tr|B7ZC46|B7ZC46_MOUSE Septin 8 OS=Mus musculus GN=Sept8 PE=3 SV=1;>sp|Q8CHH9-2|SEPT8_MOUSE Isoform 2 of Septin-8 OS=M	4	0	1	7	0	3	4.44888	0	1.35775	3.89132	0	2.23096	1.02286	0.965825	-6.55333	0.110351
Uchl5	>sp|Q9WUP7|UCHL5_MOUSE Ubiquitin carboxyl-terminal hydrolase isozyme L5 OS=Mus musculus GN=Uchl5 PE=2 SV=2;>sp|Q9WUP7-2|UCHL5_MOUSE Isoform 2 of Ubiquitin carboxyl-terminal hydrolase isozyme L5 OS=Mus musculus GN=Uchl5	3	0	0	10	1	5	3.33666	0	0	5.55903	1.15199	3.71827	2.70502	0.0875422	-100	0.0368624
Naa38	>sp|Q6ZWM4|NAA38_MOUSE N-alpha-acetyltransferase 38, NatC auxiliary subunit OS=Mus musculus GN=Naa38 PE=2 SV=3	0	0	0	4	2	3	0	0	0	2.22361	2.30399	2.23096	100	0.0108254	-1	1
Fgfrl1	>sp|Q91V87|FGRL1_MOUSE Fibroblast growth factor receptor-like 1 OS=Mus musculus GN=Fgfrl1 PE=1 SV=1;>sp|Q91V87-2|FGRL1_MOUSE Isoform 2 of Fibroblast growth factor receptor-like 1 OS=Mus musculus GN=Fgfrl1	0	0	2	0	0	12	0	0	2.7155	0	0	8.92385	2.59093	0.168431	100	0.134363
Carm1	>tr|D3YUP1|D3YUP1_MOUSE Histone-arginine methyltransferase CARM1 OS=Mus musculus GN=Carm1 PE=4 SV=1;>sp|Q9WVG6|CARM1_MOUSE Histone-arginine methyltransferase CARM1 OS=Mus musculus GN=Carm1 PE=1 SV=2;>sp|Q9WVG6-2|CARM1_MOUSE Isoform 2 of Histone-arginine m	5	3	0	8	0	0	5.5611	8.50494	0	4.44722	0	0	-2.58173	0.199872	-1.30774	0.418996
Celsr2	>tr|A2AEE7|A2AEE7_MOUSE Cadherin EGF LAG seven-pass G-type receptor 2 OS=Mus musculus GN=Celsr2 PE=3 SV=1;>sp|Q9R0M0|CELR2_MOUSE Cadherin EGF LAG seven-pass G-type receptor 2 OS=Mus musculus GN=Celsr2 PE=1 SV=2;>sp|Q9R0M0-2|CELR2_MOUSE Isoform 2 of Cadher	1	0	0	12	0	1	1.11222	0	0	6.67083	0	0.743655	4.80283	0.0790419	-100	0.207704
Golgb1	>tr|E9PVZ8|E9PVZ8_MOUSE Protein Golgb1 OS=Mus musculus GN=Golgb1 PE=4 SV=1;>tr|E9QAH1|E9QAH1_MOUSE Protein Golgb1 OS=Mus musculus GN=Golgb1 PE=4 SV=1	0	0	0	20	0	0	0	0	0	11.1181	0	0	5.61937	0.052532	-1	1
Cbr2	>sp|P08074|CBR2_MOUSE Carbonyl reductase [NADPH] 2 OS=Mus musculus GN=Cbr2 PE=1 SV=1;>tr|F6YNX9|F6YNX9_MOUSE Carbonyl reductase [NADPH] 2 (Fragment) OS=Mus musculus GN=Cbr2 PE=4 SV=1	17	0	0	5	0	0	18.9077	0	0	2.77951	0	0	-5.71789	0.0529535	-100	0.00567146
Idh3a	>sp|Q9D6R2|IDH3A_MOUSE Isocitrate dehydrogenase [NAD] subunit alpha, mitochondrial OS=Mus musculus GN=Idh3a PE=1 SV=1;>sp|Q9D6R2-2|IDH3A_MOUSE Isoform 2 of Isocitrate dehydrogenase [NAD] subunit alpha, mitochondrial OS=Mus musculus GN=Idh3a	2	0	0	6	0	5	2.22444	0	0	3.33542	0	3.71827	2.5211	0.155557	-100	0.0747841
Evpl	>sp|Q9D952|EVPL_MOUSE Envoplakin OS=Mus musculus GN=Evpl PE=2 SV=3	0	1	0	3	0	0	0	2.83498	0	1.66771	0	0	1.1594	0.885397	100	0.273169
Fhl3	>sp|Q9R059|FHL3_MOUSE Four and a half LIM domains protein 3 OS=Mus musculus GN=Fhl3 PE=2 SV=2;>tr|F2Z455|F2Z455_MOUSE Four and a half LIM domains protein 3 OS=Mus musculus GN=Fhl3 PE=4 SV=1	1	0	0	7	2	6	1.11222	0	0	3.89132	2.30399	4.46193	7.58775	0.020289	-100	0.207704
Rap2a	>sp|Q80ZJ1|RAP2A_MOUSE Ras-related protein Rap-2a OS=Mus musculus GN=Rap2a PE=1 SV=2;>tr|F6W8Q2|F6W8Q2_MOUSE Ras-related protein Rap-2a (Fragment) OS=Mus musculus GN=Rap2a PE=4 SV=1	2	6	7	0	1	0	2.22444	17.0099	9.50423	0	1.15199	0	-31.8408	0.00012203	5.95972	0.024179
Sub1	>sp|P11031|TCP4_MOUSE Activated RNA polymerase II transcriptional coactivator p15 OS=Mus musculus GN=Sub1 PE=1 SV=3	1	0	1	8	3	5	1.11222	0	1.35775	4.44722	3.45598	3.71827	3.99758	0.037409	-1.63833	0.892172
Dynll1	>sp|P63168|DYL1_MOUSE Dynein light chain 1, cytoplasmic OS=Mus musculus GN=Dynll1 PE=1 SV=1	0	0	0	6	0	0	0	0	0	3.33542	0	0	4.31061	0.187073	-1	1
Tmprss11e	>sp|Q5S248|TM11E_MOUSE Transmembrane protease serine 11E OS=Mus musculus GN=Tmprss11e PE=1 SV=2	7	10	0	1	3	0	7.78554	28.3498	0	0.555903	3.45598	0	-8.61499	0.00364471	1.82067	0.582892
Fbln1	>sp|Q08879-2|FBLN1_MOUSE Isoform C of Fibulin-1 OS=Mus musculus GN=Fbln1	1	0	0	8	0	0	1.11222	0	0	4.44722	0	0	2.61078	0.212535	-100	0.207704
Ssrp1	>sp|Q08943-2|SSRP1_MOUSE Isoform 2 of FACT complex subunit SSRP1 OS=Mus musculus GN=Ssrp1;>sp|Q08943|SSRP1_MOUSE FACT complex subunit SSRP1 OS=Mus musculus GN=Ssrp1 PE=1 SV=2;>tr|A2AW05|A2AW05_MOUSE FACT complex subunit SSRP1 (Fragment) OS=Mus musculus GN	4	0	0	12	0	2	4.44888	0	0	6.67083	0	1.48731	1.69654	0.308188	-100	0.0248903
Gba	>sp|P17439|GLCM_MOUSE Glucosylceramidase OS=Mus musculus GN=Gba PE=1 SV=1	2	0	2	3	5	7	2.22444	0	2.7155	1.66771	5.75996	5.20558	1.86169	0.243723	-1.63833	0.84797
Nenf	>sp|Q9CQ45|NENF_MOUSE Neudesin OS=Mus musculus GN=Nenf PE=1 SV=1	0	0	0	8	0	5	0	0	0	4.44722	0	3.71827	14.8937	0.0174388	-1	1
Ddx3x	>sp|Q62167|DDX3X_MOUSE ATP-dependent RNA helicase DDX3X OS=Mus musculus GN=Ddx3x PE=1 SV=3;>sp|P16381|DDX3L_MOUSE Putative ATP-dependent RNA helicase Pl10 OS=Mus musculus GN=D1Pas1 PE=1 SV=1	12	6	4	8	0	0	13.3466	17.0099	5.43099	4.44722	0	0	-8.34232	0.00129829	-1.18949	0.397927
Pak2	>sp|Q8CIN4|PAK2_MOUSE Serine/threonine-protein kinase PAK 2 OS=Mus musculus GN=Pak2 PE=1 SV=1	4	1	4	6	0	4	4.44888	2.83498	5.43099	3.33542	0	2.97462	-1.75127	0.228133	-1.07643	0.962766
Arf4	>sp|P61750|ARF4_MOUSE ADP-ribosylation factor 4 OS=Mus musculus GN=Arf4 PE=2 SV=2;>tr|E9Q798|E9Q798_MOUSE ADP-ribosylation factor 4 OS=Mus musculus GN=Arf4 PE=3 SV=1	3	2	2	1	0	1	3.33666	5.66996	2.7155	0.555903	0	0.743655	-7.13573	0.0150516	1.25656	0.899931
Sorbs2	>sp|Q3UTJ2-2|SRBS2_MOUSE Isoform 2 of Sorbin and SH3 domain-containing protein 2 OS=Mus musculus GN=Sorbs2;>tr|B9EKP8|B9EKP8_MOUSE Sorbin and SH3 domain-containing protein 2 OS=Mus musculus GN=Sorbs2 PE=2 SV=1;>tr|E9Q0B0|E9Q0B0_MOUSE Sorbin and SH3 domain	0	0	0	4	0	15	0	0	0	2.22361	0	11.1548	21.8493	0.00882769	-1	1
Snrnp200	>tr|Q6P4T2|Q6P4T2_MOUSE Activating signal cointegrator 1 complex subunit 3-like 1 OS=Mus musculus GN=Snrnp200 PE=2 SV=1	9	0	0	15	0	0	10.01	0	0	8.33854	0	0	-1.18267	0.680698	-100	0.0101732
Rala	>sp|P63321|RALA_MOUSE Ras-related protein Ral-A OS=Mus musculus GN=Rala PE=1 SV=1	5	4	6	0	0	0	5.5611	11.3399	8.14649	0	0	0	-100	6.86276e-06	1.75203	0.348796
Ppp1r12a	>sp|Q9DBR7|MYPT1_MOUSE Protein phosphatase 1 regulatory subunit 12A OS=Mus musculus GN=Ppp1r12a PE=1 SV=2;>sp|Q9DBR7-2|MYPT1_MOUSE Isoform 2 of Protein phosphatase 1 regulatory subunit 12A OS=Mus musculus GN=Ppp1r12a	1	0	3	1	0	0	1.11222	0	4.07324	0.555903	0	0	-5.18404	0.116704	1.83113	0.402916
Vps25	>tr|A2A4J8|A2A4J8_MOUSE Vacuolar protein sorting 25 (Yeast) OS=Mus musculus GN=Vps25 PE=4 SV=1;>sp|Q9CQ80|VPS25_MOUSE Vacuolar protein-sorting-associated protein 25 OS=Mus musculus GN=Vps25 PE=2 SV=1;>tr|A8XY17|A8XY17_MOUSE Vacuolar protein sorting 25 (Ye	5	6	7	3	0	1	5.5611	17.0099	9.50423	1.66771	0	0.743655	-9.16056	0.00140338	2.38389	0.12818
Tubb2a	>sp|Q7TMM9|TBB2A_MOUSE Tubulin beta-2A chain OS=Mus musculus GN=Tubb2a PE=1 SV=1;>sp|Q9CWF2|TBB2B_MOUSE Tubulin beta-2B chain OS=Mus musculus GN=Tubb2b PE=1 SV=1	7	0	9	4	1	6	7.78554	0	12.2197	2.22361	1.15199	4.46193	-2.78815	0.0470277	-1.27426	0.752214
Pir	>sp|Q9D711|PIR_MOUSE Pirin OS=Mus musculus GN=Pir PE=2 SV=1;>tr|A2AIH8|A2AIH8_MOUSE Pirin (Fragment) OS=Mus musculus GN=Pir PE=3 SV=1	0	0	0	6	0	0	0	0	0	3.33542	0	0	4.31061	0.187073	-1	1
Khdrbs1	>sp|Q60749|KHDR1_MOUSE KH domain-containing, RNA-binding, signal transduction-associated protein 1 OS=Mus musculus GN=Khdrbs1 PE=1 SV=2	7	0	0	4	0	1	7.78554	0	0	2.22361	0	0.743655	-2.57846	0.23825	-100	0.0131141
Tial1	>sp|P70318|TIAR_MOUSE Nucleolysin TIAR OS=Mus musculus GN=Tial1 PE=2 SV=1;>tr|Q921W2|Q921W2_MOUSE Nucleolysin TIAR OS=Mus musculus GN=Tial1 PE=2 SV=1	4	1	1	5	0	2	4.44888	2.83498	1.35775	2.77951	0	1.48731	-1.70561	0.34356	-2.12219	0.290229
Ap1m2	>sp|Q9WVP1|AP1M2_MOUSE AP-1 complex subunit mu-2 OS=Mus musculus GN=Ap1m2 PE=1 SV=3	8	1	4	9	0	1	8.89776	2.83498	5.43099	5.00312	0	0.743655	-2.57338	0.0479425	-2.15287	0.237739
Denr	>sp|Q9CQJ6|DENR_MOUSE Density-regulated protein OS=Mus musculus GN=Denr PE=2 SV=1;>tr|E9Q0G1|E9Q0G1_MOUSE Density-regulated protein (Fragment) OS=Mus musculus GN=Denr PE=4 SV=1	0	1	2	2	0	8	0	2.83498	2.7155	1.11181	0	5.94924	1.76252	0.377027	100	0.0573966
Psmd9	>sp|Q9CR00|PSMD9_MOUSE 26S proteasome non-ATPase regulatory subunit 9 OS=Mus musculus GN=Psmd9 PE=1 SV=1	1	0	0	10	0	3	1.11222	0	0	5.55903	0	2.23096	4.86089	0.0554701	-100	0.207704
Htra2	>sp|Q9JIY5|HTRA2_MOUSE Serine protease HTRA2, mitochondrial OS=Mus musculus GN=Htra2 PE=1 SV=2;>tr|D3YX27|D3YX27_MOUSE Serine protease HTRA2, mitochondrial OS=Mus musculus GN=Htra2 PE=4 SV=1;>tr|D3YX28|D3YX28_MOUSE Serine protease HTRA2, mitochondrial OS=	1	0	0	7	0	4	1.11222	0	0	3.89132	0	2.97462	4.2144	0.0719013	-100	0.207704
Pgam5	>sp|Q8BX10|PGAM5_MOUSE Serine/threonine-protein phosphatase PGAM5, mitochondrial OS=Mus musculus GN=Pgam5 PE=2 SV=1;>sp|Q8BX10-2|PGAM5_MOUSE Isoform 2 of Serine/threonine-protein phosphatase PGAM5, mitochondrial OS=Mus musculus GN=Pgam5;>tr|F6YJC6|F6YJC6_	3	0	0	6	0	1	3.33666	0	0	3.33542	0	0.743655	1.15697	0.821194	-100	0.0368624
Rras	>sp|P10833|RRAS_MOUSE Ras-related protein R-Ras OS=Mus musculus GN=Rras PE=2 SV=1	4	7	19	0	0	0	4.44888	19.8448	25.7972	0	0	0	-100	2.18097e-07	5.12961	0.00795565
Tpm1	>tr|G5E8R2|G5E8R2_MOUSE Tropomyosin 1, alpha, isoform CRA_k OS=Mus musculus GN=Tpm1 PE=3 SV=1;>tr|E9Q456|E9Q456_MOUSE Tropomyosin alpha-1 chain OS=Mus musculus GN=Tpm1 PE=3 SV=1;>tr|E9Q453|E9Q453_MOUSE Tropomyosin alpha-1 chain OS=Mus musculus GN=Tpm1 PE=	0	0	0	2	1	3	0	0	0	1.11181	1.15199	2.23096	100	0.0297232	-1	1
Snx2	>sp|Q9CWK8|SNX2_MOUSE Sorting nexin-2 OS=Mus musculus GN=Snx2 PE=1 SV=2	4	0	2	9	1	3	4.44888	0	2.7155	5.00312	1.15199	2.23096	1.09819	0.848719	-3.27666	0.290229
Nt5c	>sp|Q9JM14|NT5C_MOUSE 5(3)-deoxyribonucleotidase, cytosolic type OS=Mus musculus GN=Nt5c PE=1 SV=1;>tr|A2A9X5|A2A9X5_MOUSE 5(3)-deoxyribonucleotidase, cytosolic type OS=Mus musculus GN=Nt5c PE=4 SV=1	0	0	2	2	0	8	0	0	2.7155	1.11181	0	5.94924	2.39632	0.179558	100	0.134363
Asna1	>sp|O54984|ASNA_MOUSE ATPase Asna1 OS=Mus musculus GN=Asna1 PE=1 SV=2	8	0	1	11	2	0	8.89776	0	1.35775	6.11493	2.30399	0	-1.40499	0.438907	-13.1067	0.0209274
Atp6v1e1	>sp|P50518|VATE1_MOUSE V-type proton ATPase subunit E 1 OS=Mus musculus GN=Atp6v1e1 PE=1 SV=2	8	0	1	7	0	1	8.89776	0	1.35775	3.89132	0	0.743655	-2.13373	0.144594	-13.1067	0.0209274
Cd47	>sp|Q61735-2|CD47_MOUSE Isoform 2 of Leukocyte surface antigen CD47 OS=Mus musculus GN=Cd47;>sp|Q61735|CD47_MOUSE Leukocyte surface antigen CD47 OS=Mus musculus GN=Cd47 PE=1 SV=2	1	1	6	0	0	2	1.11222	2.83498	8.14649	0	0	1.48731	-7.61229	0.0138485	4.93673	0.0764831
Ifnar2	>sp|O35664-3|INAR2_MOUSE Isoform 3 of Interferon alpha/beta receptor 2 OS=Mus musculus GN=Ifnar2;>sp|O35664|INAR2_MOUSE Interferon alpha/beta receptor 2 OS=Mus musculus GN=Ifnar2 PE=1 SV=2;>sp|O35664-2|INAR2_MOUSE Isoform 2 of Interferon alpha/beta recept	0	0	0	1	4	5	0	0	0	0.555903	4.60797	3.71827	100	0.00964065	-1	1
Eif2c2	>sp|Q8CJG0|AGO2_MOUSE Protein argonaute-2 OS=Mus musculus GN=Eif2c2 PE=1 SV=3	5	0	0	9	0	3	5.5611	0	0	5.00312	0	2.23096	1.20358	0.71503	-100	0.0189846
Alb	>sp|P07724|ALBU_MOUSE Serum albumin OS=Mus musculus GN=Alb PE=1 SV=3	0	0	0	0	1	0	0	0	0	0	1.15199	0	1.53086	0.727773	-1	1
Plcd1	>sp|Q8R3B1|PLCD1_MOUSE 1-phosphatidylinositol 4,5-bisphosphate phosphodiesterase delta-1 OS=Mus musculus GN=Plcd1 PE=2 SV=2	1	0	18	1	0	0	1.11222	0	24.4395	0.555903	0	0	-7.17969	0.0083509	10.9868	0.776046
Gm5428	>tr|E9PUX4|E9PUX4_MOUSE 60S ribosomal protein L6 OS=Mus musculus GN=Gm5428 PE=3 SV=1;>sp|P47911|RL6_MOUSE 60S ribosomal protein L6 OS=Mus musculus GN=Rpl6 PE=1 SV=3	9	7	0	6	3	1	10.01	19.8448	0	3.33542	3.45598	0.743655	-3.45853	0.0424254	-1.00882	0.43398
Lpl	>sp|P11152|LIPL_MOUSE Lipoprotein lipase OS=Mus musculus GN=Lpl PE=1 SV=3	6	0	0	8	1	1	6.67332	0	0	4.44722	1.15199	0.743655	-1.20861	0.716115	-100	0.0154605
Xdh	>sp|Q00519|XDH_MOUSE Xanthine dehydrogenase/oxidase OS=Mus musculus GN=Xdh PE=1 SV=5	0	0	0	13	0	0	0	0	0	7.22674	0	0	7.88485	0.0932154	-1	1
Golim4	>tr|D3YVW2|D3YVW2_MOUSE Golgi integral membrane protein 4 OS=Mus musculus GN=Golim4 PE=4 SV=1;>sp|Q8BXA1|GOLI4_MOUSE Golgi integral membrane protein 4 OS=Mus musculus GN=Golim4 PE=1 SV=1	8	0	2	6	0	5	8.89776	0	2.7155	3.33542	0	3.71827	-1.72004	0.317107	-6.55333	0.038888
Bzw1	>sp|Q9CQC6|BZW1_MOUSE Basic leucine zipper and W2 domain-containing protein 1 OS=Mus musculus GN=Bzw1 PE=1 SV=1	5	3	2	5	0	3	5.5611	8.50494	2.7155	2.77951	0	2.23096	-2.52487	0.0985021	1.00883	0.761784
Nmt1	>sp|O70310|NMT1_MOUSE Glycylpeptide N-tetradecanoyltransferase 1 OS=Mus musculus GN=Nmt1 PE=1 SV=1	5	0	0	5	0	0	5.5611	0	0	2.77951	0	0	-1.78683	0.322023	-100	0.0189846
Rab8a	>sp|P55258|RAB8A_MOUSE Ras-related protein Rab-8A OS=Mus musculus GN=Rab8a PE=1 SV=2	4	6	9	1	0	0	4.44888	17.0099	12.2197	0.555903	0	0	-39.1051	3.94663e-05	3.28505	0.0375001
Sf3b5	>sp|Q923D4|SF3B5_MOUSE Splicing factor 3B subunit 5 OS=Mus musculus GN=Sf3b5 PE=2 SV=1	0	0	0	10	0	0	0	0	0	5.55903	0	0	6.36222	0.120998	-1	1
Nap1l4	>sp|Q78ZA7|NP1L4_MOUSE Nucleosome assembly protein 1-like 4 OS=Mus musculus GN=Nap1l4 PE=1 SV=1	3	0	0	4	1	1	3.33666	0	0	2.22361	1.15199	0.743655	-1.01231	0.986212	-100	0.0368624
Upf1	>sp|Q9EPU0|RENT1_MOUSE Regulator of nonsense transcripts 1 OS=Mus musculus GN=Upf1 PE=1 SV=2;>sp|Q9EPU0-2|RENT1_MOUSE Isoform 2 of Regulator of nonsense transcripts 1 OS=Mus musculus GN=Upf1	13	1	0	9	0	0	14.4589	2.83498	0	5.00312	0	0	-3.00133	0.0504208	-10.2003	0.0182205
Mcm6	>sp|P97311|MCM6_MOUSE DNA replication licensing factor MCM6 OS=Mus musculus GN=Mcm6 PE=1 SV=1	10	0	0	13	1	0	11.1222	0	0	7.22674	1.15199	0	-1.4199	0.393712	-100	0.00918701
Mmp14	>sp|P53690|MMP14_MOUSE Matrix metalloproteinase-14 OS=Mus musculus GN=Mmp14 PE=2 SV=3	1	3	10	1	3	1	1.11222	8.50494	13.5775	0.555903	3.45598	0.743655	-5.22463	0.0325452	9.92717	0.014428
Aco1	>sp|P28271|ACOC_MOUSE Cytoplasmic aconitate hydratase OS=Mus musculus GN=Aco1 PE=1 SV=3	6	0	0	9	1	3	6.67332	0	0	5.00312	1.15199	2.23096	1.08754	0.86437	-100	0.0154605
Tbl1xr1	>sp|Q8BHJ5|TBL1R_MOUSE F-box-like/WD repeat-containing protein TBL1XR1 OS=Mus musculus GN=Tbl1xr1 PE=2 SV=1	1	0	0	10	0	0	1.11222	0	0	5.55903	0	0	3.12792	0.169784	-100	0.207704
Reep5	>tr|G3X8R0|G3X8R0_MOUSE Receptor accessory protein 5, isoform CRA_a OS=Mus musculus GN=Reep5 PE=4 SV=1;>sp|Q60870|REEP5_MOUSE Receptor expression-enhancing protein 5 OS=Mus musculus GN=Reep5 PE=1 SV=1	4	0	1	4	1	3	4.44888	0	1.35775	2.22361	1.15199	2.23096	-1.23437	0.714483	-6.55333	0.110351
Igf1r	>sp|Q60751|IGF1R_MOUSE Insulin-like growth factor 1 receptor OS=Mus musculus GN=Igf1r PE=1 SV=3;>tr|E9QNX9|E9QNX9_MOUSE Tyrosine-protein kinase receptor OS=Mus musculus GN=Igf1r PE=3 SV=1	15	1	14	0	0	0	16.6833	2.83498	19.0085	0	0	0	-100	7.11721e-07	-1.52753	0.528359
Kpna3	>sp|O35344|IMA3_MOUSE Importin subunit alpha-3 OS=Mus musculus GN=Kpna3 PE=1 SV=1	2	0	0	4	0	3	2.22444	0	0	2.22361	0	2.23096	1.66779	0.468845	-100	0.0747841
Osmr	>tr|G3X8V6|G3X8V6_MOUSE Oncostatin M receptor, isoform CRA_b OS=Mus musculus GN=Osmr PE=4 SV=1;>sp|O70458|OSMR_MOUSE Oncostatin-M-specific receptor subunit beta OS=Mus musculus GN=Osmr PE=1 SV=1;>sp|O70458-2|OSMR_MOUSE Isoform 2 of Oncostatin-M-specific r	0	0	0	10	1	1	0	0	0	5.55903	1.15199	0.743655	100	0.00938116	-1	1
Rap1gds1	>tr|E9Q912|E9Q912_MOUSE Protein Rap1gds1 OS=Mus musculus GN=Rap1gds1 PE=4 SV=1;>tr|E9Q6Q4|E9Q6Q4_MOUSE Protein Rap1gds1 OS=Mus musculus GN=Rap1gds1 PE=4 SV=1	3	1	2	7	3	5	3.33666	2.83498	2.7155	3.89132	3.45598	3.71827	1.24136	0.650028	-1.2023	0.814364
-	>sp|Q80UB0|TEST2_MOUSE Testin-2 OS=Mus musculus PE=2 SV=1	0	0	0	0	4	8	0	0	0	0	4.60797	5.94924	13.4363	0.0253832	-1	1
Nans	>tr|Q99J77|Q99J77_MOUSE N-acetylneuraminic acid synthase (Sialic acid synthase) OS=Mus musculus GN=Nans PE=2 SV=1	1	0	0	6	2	4	1.11222	0	0	3.33542	2.30399	2.97462	5.99822	0.0367071	-100	0.207704
Psmc5	>sp|P62196|PRS8_MOUSE 26S protease regulatory subunit 8 OS=Mus musculus GN=Psmc5 PE=1 SV=1	15	2	0	8	0	0	16.6833	5.66996	0	4.44722	0	0	-4.09216	0.0221761	-5.88481	0.0466037
Nae1	>sp|Q8VBW6|ULA1_MOUSE NEDD8-activating enzyme E1 regulatory subunit OS=Mus musculus GN=Nae1 PE=2 SV=1;>tr|E0CZE0|E0CZE0_MOUSE NEDD8-activating enzyme E1 regulatory subunit OS=Mus musculus GN=Nae1 PE=4 SV=1	3	1	0	8	0	3	3.33666	2.83498	0	4.44722	0	2.23096	1.38216	0.570503	-2.35392	0.22581
Dut	>tr|Q9CQ43|Q9CQ43_MOUSE Deoxyuridine triphosphatase OS=Mus musculus GN=Dut PE=2 SV=1;>tr|Q8VCG1|Q8VCG1_MOUSE Deoxyuridine triphosphatase OS=Mus musculus GN=Dut PE=2 SV=1	0	1	0	8	5	3	0	2.83498	0	4.44722	5.75996	2.23096	7.59867	0.0233843	100	0.273169
Nt5c2	>tr|E9Q9M1|E9Q9M1_MOUSE Cytosolic purine 5-nucleotidase OS=Mus musculus GN=Nt5c2 PE=3 SV=1;>tr|G3X9J6|G3X9J6_MOUSE 5-nucleotidase, cytosolic II, isoform CRA_b OS=Mus musculus GN=Nt5c2 PE=3 SV=1;>sp|Q3V1L4|5NTC_MOUSE Cytosolic purine 5-nucleotidase OS=Mu	5	1	4	4	3	2	5.5611	2.83498	5.43099	2.22361	3.45598	1.48731	-2.25637	0.102019	-1.34554	0.761784
Gnpda1	>sp|O88958|GNPI1_MOUSE Glucosamine-6-phosphate isomerase 1 OS=Mus musculus GN=Gnpda1 PE=2 SV=3;>tr|D3Z0R5|D3Z0R5_MOUSE Glucosamine-6-phosphate isomerase 1 (Fragment) OS=Mus musculus GN=Gnpda1 PE=4 SV=1	0	0	0	5	9	1	0	0	0	2.77951	10.3679	0.743655	100	0.00381199	-1	1
Rpl27	>sp|P61358|RL27_MOUSE 60S ribosomal protein L27 OS=Mus musculus GN=Rpl27 PE=2 SV=2;>tr|A2A4Q0|A2A4Q0_MOUSE 60S ribosomal protein L27 (Fragment) OS=Mus musculus GN=Rpl27 PE=3 SV=1	3	4	4	6	3	3	3.33666	11.3399	5.43099	3.33542	3.45598	2.23096	-1.89889	0.135875	2.51313	0.220605
Slc6a11	>sp|P31650|S6A11_MOUSE Sodium- and chloride-dependent GABA transporter 3 OS=Mus musculus GN=Slc6a11 PE=1 SV=2	2	3	3	0	0	0	2.22444	8.50494	4.07324	0	0	0	-100	0.000234421	2.82727	0.236837
Ctbp2	>sp|P56546-2|CTBP2_MOUSE Isoform 2 of C-terminal-binding protein 2 OS=Mus musculus GN=Ctbp2;>sp|P56546|CTBP2_MOUSE C-terminal-binding protein 2 OS=Mus musculus GN=Ctbp2 PE=1 SV=2;>tr|Q91YZ2|Q91YZ2_MOUSE C-terminal binding protein 2, isoform CRA_b OS=Mus m	11	1	2	10	0	0	12.2344	2.83498	2.7155	5.55903	0	0	-2.80443	0.0345512	-4.40843	0.025523
Areg	>sp|P31955|AREG_MOUSE Amphiregulin OS=Mus musculus GN=Areg PE=2 SV=1	0	1	0	0	0	5	0	2.83498	0	0	0	3.71827	1.62769	0.618864	100	0.273169
Pycrl	>sp|Q9DCC4|P5CR3_MOUSE Pyrroline-5-carboxylate reductase 3 OS=Mus musculus GN=Pycrl PE=2 SV=2	4	0	1	3	0	4	4.44888	0	1.35775	1.66771	0	2.97462	-1.34135	0.616023	-6.55333	0.110351
Capns1	>sp|O88456|CPNS1_MOUSE Calpain small subunit 1 OS=Mus musculus GN=Capns1 PE=2 SV=1;>tr|D3YW48|D3YW48_MOUSE Calpain small subunit 1 (Fragment) OS=Mus musculus GN=Capns1 PE=4 SV=1	3	2	7	4	3	4	3.33666	5.66996	9.50423	2.22361	3.45598	2.97462	-2.18565	0.086841	2.27386	0.147527
Amot	>sp|Q8VHG2|AMOT_MOUSE Angiomotin OS=Mus musculus GN=Amot PE=1 SV=3;>tr|F6QYS7|F6QYS7_MOUSE Angiomotin (Fragment) OS=Mus musculus GN=Amot PE=4 SV=1;>sp|Q8VHG2-2|AMOT_MOUSE Isoform 2 of Angiomotin OS=Mus musculus GN=Amot;>tr|F6YMV1|F6YMV1_MOUSE Angiomotin (	0	1	1	1	1	0	0	2.83498	1.35775	0.555903	1.15199	0	-2.16882	0.44528	100	0.120768
Rps20	>sp|P60867|RS20_MOUSE 40S ribosomal protein S20 OS=Mus musculus GN=Rps20 PE=1 SV=1	1	1	4	5	0	5	1.11222	2.83498	5.43099	2.77951	0	3.71827	-1.15414	0.782796	3.71598	0.138131
Adamts5	>sp|Q9R001|ATS5_MOUSE A disintegrin and metalloproteinase with thrombospondin motifs 5 OS=Mus musculus GN=Adamts5 PE=2 SV=2	0	0	0	0	0	11	0	0	0	0	0	8.1802	7.36873	0.102123	-1	1
Cul1	>sp|Q9WTX6|CUL1_MOUSE Cullin-1 OS=Mus musculus GN=Cul1 PE=1 SV=1;>tr|Q3TPM3|Q3TPM3_MOUSE Cullin-1 (Fragment) OS=Mus musculus GN=Cul1 PE=2 SV=1	2	0	1	7	2	2	2.22444	0	1.35775	3.89132	2.30399	1.48731	1.81853	0.333461	-3.27666	0.454565
Ube2z	>sp|Q3UE37|UBE2Z_MOUSE Ubiquitin-conjugating enzyme E2 Z OS=Mus musculus GN=Ube2z PE=1 SV=2	1	0	1	7	0	2	1.11222	0	1.35775	3.89132	0	1.48731	2.07988	0.273976	-1.63833	0.892172
Il23a	>sp|Q9EQ14|IL23A_MOUSE Interleukin-23 subunit alpha OS=Mus musculus GN=Il23a PE=1 SV=1	0	0	0	6	4	8	0	0	0	3.33542	4.60797	5.94924	100	0.00108583	-1	1
Tpm3	>tr|E9Q5J9|E9Q5J9_MOUSE Tropomyosin alpha-3 chain OS=Mus musculus GN=Tpm3 PE=3 SV=1;>tr|Q8K0Z5|Q8K0Z5_MOUSE Tropomyosin 3, gamma OS=Mus musculus GN=Tpm3 PE=2 SV=1	0	0	0	1	0	0	0	0	0	0.555903	0	0	1.61786	0.691357	-1	1
Paip1	>tr|G3UYE5|G3UYE5_MOUSE Polyadenylate-binding protein-interacting protein 1 OS=Mus musculus GN=Paip1 PE=4 SV=1;>tr|F6Y616|F6Y616_MOUSE Polyadenylate-binding protein-interacting protein 1 OS=Mus musculus GN=Paip1 PE=4 SV=2;>sp|Q8VE62|PAIP1_MOUSE Polyadenyl	0	1	0	2	0	6	0	2.83498	0	1.11181	0	4.46193	3.42105	0.225064	100	0.273169
Wasl	>sp|Q91YD9|WASL_MOUSE Neural Wiskott-Aldrich syndrome protein OS=Mus musculus GN=Wasl PE=1 SV=1	1	1	2	0	0	0	1.11222	2.83498	2.7155	0	0	0	-100	0.00534965	2.49522	0.402916
Fmnl1	>sp|Q9JL26|FMNL_MOUSE Formin-like protein 1 OS=Mus musculus GN=Fmnl1 PE=1 SV=1;>tr|A2AB60|A2AB60_MOUSE Formin-like 1 OS=Mus musculus GN=Fmnl1 PE=4 SV=1;>sp|Q9JL26-2|FMNL_MOUSE Isoform 2 of Formin-like protein 1 OS=Mus musculus GN=Fmnl1	0	2	1	0	0	0	0	5.66996	1.35775	0	0	0	-13.3891	0.0495986	100	0.0667151
Clns1a	>tr|Q923F1|Q923F1_MOUSE Chloride channel, nucleotide-sensitive, 1A OS=Mus musculus GN=Clns1a PE=2 SV=1;>sp|Q61189|ICLN_MOUSE Methylosome subunit pICln OS=Mus musculus GN=Clns1a PE=1 SV=1	0	0	0	6	0	0	0	0	0	3.33542	0	0	4.31061	0.187073	-1	1
Arl8b	>sp|Q9CQW2|ARL8B_MOUSE ADP-ribosylation factor-like protein 8B OS=Mus musculus GN=Arl8b PE=2 SV=1	5	4	4	1	1	0	5.5611	11.3399	5.43099	0.555903	1.15199	0	-13.6704	0.000705314	1.50788	0.622375
Map4k4	>tr|E9PVG7|E9PVG7_MOUSE Mitogen-activated protein kinase kinase kinase kinase 4 OS=Mus musculus GN=Map4k4 PE=4 SV=2;>tr|F8VPL5|F8VPL5_MOUSE Mitogen-activated protein kinase kinase kinase kinase 4 OS=Mus musculus GN=Map4k4 PE=4 SV=1;>sp|P97820|M4K4_MOUSE M	7	4	21	0	0	0	7.78554	11.3399	28.5127	0	0	0	-100	1.84579e-07	2.5594	0.0902512
Hras1	>sp|Q61411|RASH_MOUSE GTPase HRas OS=Mus musculus GN=Hras1 PE=1 SV=2;>sp|Q61411-2|RASH_MOUSE Isoform 2 of GTPase HRas OS=Mus musculus GN=Hras1	4	7	8	0	0	0	4.44888	19.8448	10.862	0	0	0	-100	1.65603e-06	3.45107	0.0458877
Pspc1	>sp|Q8R326|PSPC1_MOUSE Paraspeckle component 1 OS=Mus musculus GN=Pspc1 PE=1 SV=1;>sp|Q8R326-2|PSPC1_MOUSE Isoform 2 of Paraspeckle component 1 OS=Mus musculus GN=Pspc1	1	0	0	8	0	2	1.11222	0	0	4.44722	0	1.48731	3.81875	0.0936895	-100	0.207704
Smarcc2	>sp|Q6PDG5|SMRC2_MOUSE SWI/SNF complex subunit SMARCC2 OS=Mus musculus GN=Smarcc2 PE=1 SV=2;>tr|Q3UID0|Q3UID0_MOUSE SWI/SNF complex subunit SMARCC2 OS=Mus musculus GN=Smarcc2 PE=2 SV=1;>sp|Q6PDG5-2|SMRC2_MOUSE Isoform 2 of SWI/SNF complex subunit SMARCC2	0	0	0	8	0	3	0	0	0	4.44722	0	2.23096	12.698	0.0291731	-1	1
Pin1	>sp|Q9QUR7|PIN1_MOUSE Peptidyl-prolyl cis-trans isomerase NIMA-interacting 1 OS=Mus musculus GN=Pin1 PE=1 SV=1	1	1	2	9	0	1	1.11222	2.83498	2.7155	5.00312	0	0.743655	-1.16865	0.839478	2.49522	0.402916
Klra1	>sp|P20937|KLRA1_MOUSE T-cell surface glycoprotein YE1/48 OS=Mus musculus GN=Klra1 PE=1 SV=1;>tr|Q8MHR8|Q8MHR8_MOUSE MHC class I receptor OS=Mus musculus GN=Klra1 PE=2 SV=1	0	0	0	4	4	3	0	0	0	2.22361	4.60797	2.23096	100	0.00614858	-1	1
Polr2g	>sp|P62488|RPB7_MOUSE DNA-directed RNA polymerase II subunit RPB7 OS=Mus musculus GN=Polr2g PE=2 SV=1	0	0	0	7	2	4	0	0	0	3.89132	2.30399	2.97462	100	0.00388544	-1	1
Vamp8	>sp|O70404|VAMP8_MOUSE Vesicle-associated membrane protein 8 OS=Mus musculus GN=Vamp8 PE=1 SV=1	8	1	2	0	0	0	8.89776	2.83498	2.7155	0	0	0	-100	0.000151432	-3.20613	0.0688623
Chid1	>sp|Q922Q9|CHID1_MOUSE Chitinase domain-containing protein 1 OS=Mus musculus GN=Chid1 PE=2 SV=1;>sp|Q922Q9-2|CHID1_MOUSE Isoform 2 of Chitinase domain-containing protein 1 OS=Mus musculus GN=Chid1;>tr|G8JL55|G8JL55_MOUSE Chitinase domain-containing protei	0	0	0	6	3	3	0	0	0	3.33542	3.45598	2.23096	100	0.00486177	-1	1
Adam9	>sp|Q61072|ADAM9_MOUSE Disintegrin and metalloproteinase domain-containing protein 9 OS=Mus musculus GN=Adam9 PE=2 SV=2;>tr|E9Q638|E9Q638_MOUSE Disintegrin and metalloproteinase domain-containing protein 9 OS=Mus musculus GN=Adam9 PE=4 SV=1	2	0	2	2	2	5	2.22444	0	2.7155	1.11181	2.30399	3.71827	1.1468	0.818382	-1.63833	0.84797
Ppp1cc	>sp|P63087-2|PP1G_MOUSE Isoform Gamma-2 of Serine/threonine-protein phosphatase PP1-gamma catalytic subunit OS=Mus musculus GN=Ppp1cc;>sp|P63087|PP1G_MOUSE Serine/threonine-protein phosphatase PP1-gamma catalytic subunit OS=Mus musculus GN=Ppp1cc PE=1 SV=	0	0	0	2	1	3	0	0	0	1.11181	1.15199	2.23096	100	0.0297232	-1	1
Epha1	>sp|Q60750|EPHA1_MOUSE Ephrin type-A receptor 1 OS=Mus musculus GN=Epha1 PE=1 SV=2	1	4	4	3	11	1	1.11222	11.3399	5.43099	1.66771	12.6719	0.743655	-1.33786	0.498641	7.53938	0.0407573
Ubl4a	>sp|P21126|UBL4A_MOUSE Ubiquitin-like protein 4A OS=Mus musculus GN=Ubl4a PE=2 SV=1	2	0	0	8	0	3	2.22444	0	0	4.44722	0	2.23096	2.48898	0.15467	-100	0.0747841
Rab32	>sp|Q9CZE3|RAB32_MOUSE Ras-related protein Rab-32 OS=Mus musculus GN=Rab32 PE=2 SV=3	11	0	9	0	0	0	12.2344	0	12.2197	0	0	0	-76.9545	0.000100918	-2.00241	0.342618
Hmox2	>sp|O70252|HMOX2_MOUSE Heme oxygenase 2 OS=Mus musculus GN=Hmox2 PE=2 SV=1;>tr|D3YX62|D3YX62_MOUSE Heme oxygenase 2 (Fragment) OS=Mus musculus GN=Hmox2 PE=4 SV=1	0	0	0	2	0	1	0	0	0	1.11181	0	0.743655	4.39892	0.249697	-1	1
Kif23	>tr|E9Q5G3|E9Q5G3_MOUSE Protein Kif23 OS=Mus musculus GN=Kif23 PE=3 SV=1	22	6	1	0	0	0	24.4689	17.0099	1.35775	0	0	0	-100	1.31644e-06	-2.66435	0.141131
Ewsr1	>tr|Q5SUS9|Q5SUS9_MOUSE Ewing sarcoma breakpoint region 1 OS=Mus musculus GN=Ewsr1 PE=2 SV=1;>sp|Q61545|EWS_MOUSE RNA-binding protein EWS OS=Mus musculus GN=Ewsr1 PE=1 SV=2;>tr|Q5SUT0|Q5SUT0_MOUSE Ewing sarcoma breakpoint region 1 OS=Mus musculus GN=Ewsr1	0	0	0	6	0	1	0	0	0	3.33542	0	0.743655	8.48182	0.0831782	-1	1
Fermt2	>sp|Q8CIB5|FERM2_MOUSE Fermitin family homolog 2 OS=Mus musculus GN=Fermt2 PE=1 SV=1	1	1	18	0	0	0	1.11222	2.83498	24.4395	0	0	0	-100	5.41838e-05	12.2613	0.232806
Cmas	>sp|Q99KK2|NEUA_MOUSE N-acylneuraminate cytidylyltransferase OS=Mus musculus GN=Cmas PE=1 SV=2;>sp|Q99KK2-2|NEUA_MOUSE Isoform 2 of N-acylneuraminate cytidylyltransferase OS=Mus musculus GN=Cmas	3	0	0	8	0	0	3.33666	0	0	4.44722	0	0	1.26421	0.694663	-100	0.0368624
Eef1e1	>sp|Q9D1M4|MCA3_MOUSE Eukaryotic translation elongation factor 1 epsilon-1 OS=Mus musculus GN=Eef1e1 PE=2 SV=1	3	0	0	9	0	2	3.33666	0	0	5.00312	0	1.48731	1.75413	0.33707	-100	0.0368624
Ufd1l	>sp|P70362|UFD1_MOUSE Ubiquitin fusion degradation protein 1 homolog OS=Mus musculus GN=Ufd1l PE=1 SV=2	2	0	0	5	2	3	2.22444	0	0	2.77951	2.30399	2.23096	2.47764	0.198723	-100	0.0747841
Pkp1	>sp|P97350|PKP1_MOUSE Plakophilin-1 OS=Mus musculus GN=Pkp1 PE=1 SV=1	10	0	5	0	0	0	11.1222	0	6.78874	0	0	0	-58.3455	0.000397212	-3.27666	0.102312
Flnc	>tr|D3Z576|D3Z576_MOUSE Filamin-C OS=Mus musculus GN=Flnc PE=4 SV=1;>sp|Q8VHX6|FLNC_MOUSE Filamin-C OS=Mus musculus GN=Flnc PE=1 SV=3;>tr|D3YW87|D3YW87_MOUSE Filamin-C OS=Mus musculus GN=Flnc PE=4 SV=1;>sp|Q8VHX6-2|FLNC_MOUSE Isoform 2 of Filamin-C OS=Mus	0	0	2	0	8	12	0	0	2.7155	0	9.21594	8.92385	4.22483	0.0413304	100	0.134363
Ubr4	>sp|A2AN08-5|UBR4_MOUSE Isoform 5 of E3 ubiquitin-protein ligase UBR4 OS=Mus musculus GN=Ubr4;>sp|A2AN08|UBR4_MOUSE E3 ubiquitin-protein ligase UBR4 OS=Mus musculus GN=Ubr4 PE=1 SV=1;>sp|A2AN08-3|UBR4_MOUSE Isoform 3 of E3 ubiquitin-protein ligase UBR4 OS	14	0	0	12	0	0	15.5711	0	0	6.67083	0	0	-2.20261	0.117814	-100	0.00673029
Vbp1	>sp|P61759|PFD3_MOUSE Prefoldin subunit 3 OS=Mus musculus GN=Vbp1 PE=2 SV=2;>tr|Q3TIR6|Q3TIR6_MOUSE Prefoldin subunit 3 OS=Mus musculus GN=Vbp1 PE=2 SV=1	0	0	0	5	2	3	0	0	0	2.77951	2.30399	2.23096	100	0.00830957	-1	1
Adprhl2	>sp|Q8CG72|ARHL2_MOUSE Poly(ADP-ribose) glycohydrolase ARH3 OS=Mus musculus GN=Adprhl2 PE=1 SV=1;>sp|Q8CG72-2|ARHL2_MOUSE Isoform 2 of Poly(ADP-ribose) glycohydrolase ARH3 OS=Mus musculus GN=Adprhl2	0	0	1	6	1	3	0	0	1.35775	3.33542	1.15199	2.23096	5.08452	0.0813725	100	0.272593
Pcolce2	>sp|Q8R4W6|PCOC2_MOUSE Procollagen C-endopeptidase enhancer 2 OS=Mus musculus GN=Pcolce2 PE=2 SV=2	0	0	3	2	0	7	0	0	4.07324	1.11181	0	5.20558	1.54438	0.47516	100	0.12004
Hspa4l	>sp|P48722|HS74L_MOUSE Heat shock 70 kDa protein 4L OS=Mus musculus GN=Hspa4l PE=1 SV=2;>sp|P48722-2|HS74L_MOUSE Isoform 2 of Heat shock 70 kDa protein 4L OS=Mus musculus GN=Hspa4l;>tr|E0CY23|E0CY23_MOUSE Heat shock 70 kDa protein 4L (Fragment) OS=Mus mus	7	0	0	9	0	0	7.78554	0	0	5.00312	0	0	-1.48109	0.415219	-100	0.0131141
Lxn	>sp|P70202|LXN_MOUSE Latexin OS=Mus musculus GN=Lxn PE=1 SV=2	0	0	2	2	0	3	0	0	2.7155	1.11181	0	2.23096	1.27895	0.744904	100	0.134363
Galnt7	>sp|Q80VA0|GALT7_MOUSE N-acetylgalactosaminyltransferase 7 OS=Mus musculus GN=Galnt7 PE=2 SV=2;>sp|Q80VA0-2|GALT7_MOUSE Isoform 2 of N-acetylgalactosaminyltransferase 7 OS=Mus musculus GN=Galnt7	0	0	0	6	8	0	0	0	0	3.33542	9.21594	0	13.9744	0.0192782	-1	1
Pabpn1	>tr|G3UY42|G3UY42_MOUSE Polyadenylate-binding protein 2 OS=Mus musculus GN=Pabpn1 PE=4 SV=1;>sp|Q8CCS6|PABP2_MOUSE Polyadenylate-binding protein 2 OS=Mus musculus GN=Pabpn1 PE=2 SV=3;>sp|Q8CCS6-2|PABP2_MOUSE Isoform 2 of Polyadenylate-binding protein 2 OS	0	0	0	6	0	2	0	0	0	3.33542	0	1.48731	9.58362	0.0562887	-1	1
Cpsf6	>tr|H3BJW3|H3BJW3_MOUSE Cleavage and polyadenylation-specificity factor subunit 6 OS=Mus musculus GN=Cpsf6 PE=4 SV=1;>tr|H3BJ30|H3BJ30_MOUSE Cleavage and polyadenylation-specificity factor subunit 6 OS=Mus musculus GN=Cpsf6 PE=4 SV=1;>sp|Q6NVF9|CPSF6_MOUS	0	0	0	11	1	1	0	0	0	6.11493	1.15199	0.743655	100	0.00797526	-1	1
Cyr61	>sp|P18406|CYR61_MOUSE Protein CYR61 OS=Mus musculus GN=Cyr61 PE=1 SV=1	0	0	0	2	4	5	0	0	0	1.11181	4.60797	3.71827	100	0.00645682	-1	1
Rps27	>sp|Q6ZWU9|RS27_MOUSE 40S ribosomal protein S27 OS=Mus musculus GN=Rps27 PE=1 SV=3;>sp|Q6ZWY3|RS27L_MOUSE 40S ribosomal protein S27-like OS=Mus musculus GN=Rps27l PE=2 SV=3	3	0	3	4	0	3	3.33666	0	4.07324	2.22361	0	2.23096	-1.58701	0.395149	-1.63833	0.814364
Psmc6	>sp|P62334|PRS10_MOUSE 26S protease regulatory subunit 10B OS=Mus musculus GN=Psmc6 PE=1 SV=1	11	1	1	5	0	1	12.2344	2.83498	1.35775	2.77951	0	0.743655	-4.34272	0.0274838	-5.83602	0.0187578
Rcc1	>tr|Q6PFB2|Q6PFB2_MOUSE Rcc1 protein OS=Mus musculus GN=Rcc1 PE=2 SV=1;>sp|Q8VE37|RCC1_MOUSE Regulator of chromosome condensation OS=Mus musculus GN=Rcc1 PE=1 SV=1	7	0	0	8	0	1	7.78554	0	0	4.44722	0	0.743655	-1.50784	0.408364	-100	0.0131141
Mogs	>sp|Q80UM7|MOGS_MOUSE Mannosyl-oligosaccharide glucosidase OS=Mus musculus GN=Mogs PE=2 SV=1	0	0	0	6	1	1	0	0	0	3.33542	1.15199	0.743655	100	0.020593	-1	1
Agt	>tr|Q3UTR7|Q3UTR7_MOUSE Angiotensin-3 OS=Mus musculus GN=Agt PE=2 SV=1;>sp|P11859|ANGT_MOUSE Angiotensinogen OS=Mus musculus GN=Agt PE=1 SV=1	0	0	0	5	0	2	0	0	0	2.77951	0	1.48731	8.57289	0.0682356	-1	1
Ildr1	>sp|Q8CBR1|ILDR1_MOUSE Immunoglobulin-like domain-containing receptor 1 OS=Mus musculus GN=Ildr1 PE=2 SV=2;>sp|Q8CBR1-2|ILDR1_MOUSE Isoform 2 of Immunoglobulin-like domain-containing receptor 1 OS=Mus musculus GN=Ildr1;>sp|Q8CBR1-3|ILDR1_MOUSE Isoform 3 o	10	0	12	1	0	0	11.1222	0	16.293	0.555903	0	0	-28.0491	0.000331552	-1.36528	0.507518
Epha4	>sp|Q03137|EPHA4_MOUSE Ephrin type-A receptor 4 OS=Mus musculus GN=Epha4 PE=1 SV=2;>sp|Q03137-2|EPHA4_MOUSE Isoform Short of Ephrin type-A receptor 4 OS=Mus musculus GN=Epha4	1	0	0	5	5	4	1.11222	0	0	2.77951	5.75996	2.97462	6.73381	0.0254976	-100	0.207704
Hp	>sp|Q61646|HPT_MOUSE Haptoglobin OS=Mus musculus GN=Hp PE=1 SV=1	0	0	0	9	0	0	0	0	0	5.00312	0	0	5.85235	0.133426	-1	1
Sqstm1	>sp|Q64337-2|SQSTM_MOUSE Isoform 2 of Sequestosome-1 OS=Mus musculus GN=Sqstm1;>sp|Q64337|SQSTM_MOUSE Sequestosome-1 OS=Mus musculus GN=Sqstm1 PE=1 SV=1;>tr|D3YZJ1|D3YZJ1_MOUSE Sequestosome-1 OS=Mus musculus GN=Sqstm1 PE=4 SV=1	14	2	0	0	0	0	15.5711	5.66996	0	0	0	0	-65.8087	0.00067711	-5.49249	0.0513153
Gk	>sp|Q64516|GLPK_MOUSE Glycerol kinase OS=Mus musculus GN=Gk PE=2 SV=2;>sp|Q64516-2|GLPK_MOUSE Isoform 2 of Glycerol kinase OS=Mus musculus GN=Gk;>tr|B1ASZ3|B1ASZ3_MOUSE Glycerol kinase OS=Mus musculus GN=Gyk PE=3 SV=1;>sp|Q64516-1|GLPK_MOUSE Isoform 1 of	2	0	3	0	0	0	2.22444	0	4.07324	0	0	0	-19.1463	0.0161178	-1.09222	0.813838
Arf5	>sp|P84084|ARF5_MOUSE ADP-ribosylation factor 5 OS=Mus musculus GN=Arf5 PE=2 SV=2	2	4	4	2	0	1	2.22444	11.3399	5.43099	1.11181	0	0.743655	-6.8702	0.013115	3.76969	0.0966589
Nudcd1	>sp|Q6PIP5|NUDC1_MOUSE NudC domain-containing protein 1 OS=Mus musculus GN=Nudcd1 PE=2 SV=2	2	0	0	5	2	2	2.22444	0	0	2.77951	2.30399	1.48731	2.20862	0.273583	-100	0.0747841
Twf2	>sp|Q9Z0P5|TWF2_MOUSE Twinfilin-2 OS=Mus musculus GN=Twf2 PE=1 SV=1;>sp|Q9Z0P5-2|TWF2_MOUSE Isoform 2 of Twinfilin-2 OS=Mus musculus GN=Twf2	0	0	0	5	2	5	0	0	0	2.77951	2.30399	3.71827	100	0.00463701	-1	1
Rpa1	>tr|Q5SWN2|Q5SWN2_MOUSE Replication protein A 70 kDa DNA-binding subunit OS=Mus musculus GN=Rpa1 PE=2 SV=2;>sp|Q8VEE4|RFA1_MOUSE Replication protein A 70 kDa DNA-binding subunit OS=Mus musculus GN=Rpa1 PE=2 SV=1	6	0	0	6	0	0	6.67332	0	0	3.33542	0	0	-1.81631	0.276121	-100	0.0154605
Ythdf2	>tr|Q91YT7|Q91YT7_MOUSE Protein Ythdf2 OS=Mus musculus GN=Ythdf2 PE=2 SV=1	2	0	0	7	0	2	2.22444	0	0	3.89132	0	1.48731	2.06436	0.279116	-100	0.0747841
Cr1l	>sp|Q64735|CR1L_MOUSE Complement component receptor 1-like protein OS=Mus musculus GN=Cr1l PE=1 SV=1;>sp|Q64735-2|CR1L_MOUSE Isoform 2 of Complement component receptor 1-like protein OS=Mus musculus GN=Cr1l	4	1	7	0	0	0	4.44888	2.83498	9.50423	0	0	0	-100	6.81037e-05	1.38678	0.402038
Lars	>sp|Q8BMJ2|SYLC_MOUSE Leucine--tRNA ligase, cytoplasmic OS=Mus musculus GN=Lars PE=2 SV=2	18	0	1	8	2	0	20.02	0	1.35775	4.44722	2.30399	0	-3.84547	0.102805	-29.49	0.00563999
Nudt3	>sp|Q9JI46|NUDT3_MOUSE Diphosphoinositol polyphosphate phosphohydrolase 1 OS=Mus musculus GN=Nudt3 PE=1 SV=1;>tr|I1E4X7|I1E4X7_MOUSE Diphosphoinositol polyphosphate phosphohydrolase 1 (Fragment) OS=Mus musculus GN=Nudt3 PE=3 SV=1;>tr|B2KF67|B2KF67_MOUSE D	1	0	0	6	0	0	1.11222	0	0	3.33542	0	0	2.08751	0.334153	-100	0.207704
Slit2	>tr|G3UYX7|G3UYX7_MOUSE Slit homolog 2 protein OS=Mus musculus GN=Slit2 PE=4 SV=1;>tr|G3UZ88|G3UZ88_MOUSE Slit homolog 2 protein OS=Mus musculus GN=Slit2 PE=4 SV=1;>tr|G3UXV6|G3UXV6_MOUSE Slit homolog 2 protein OS=Mus musculus GN=Slit2 PE=4 SV=1;>tr|G3UY2	0	0	0	13	0	0	0	0	0	7.22674	0	0	7.88485	0.0932154	-1	1
Rtn4rl2	>tr|A2ATS6|A2ATS6_MOUSE Reticulon 4 receptor-like 2 (Fragment) OS=Mus musculus GN=Rtn4rl2 PE=4 SV=1;>sp|Q7M6Z0|R4RL2_MOUSE Reticulon-4 receptor-like 2 OS=Mus musculus GN=Rtn4rl2 PE=2 SV=1	0	0	0	0	15	0	0	0	0	0	17.2799	0	7.54972	0.0969359	-1	1
Plxnb1	>sp|Q8CJH3|PLXB1_MOUSE Plexin-B1 OS=Mus musculus GN=Plxnb1 PE=1 SV=2	0	0	7	4	1	6	0	0	9.50423	2.22361	1.15199	4.46193	1.43164	0.670598	100	0.189781
Galnt4	>sp|O08832|GALT4_MOUSE Polypeptide N-acetylgalactosaminyltransferase 4 OS=Mus musculus GN=Galnt4 PE=2 SV=1	0	0	0	1	2	9	0	0	0	0.555903	2.30399	6.69289	100	0.00707846	-1	1
Hist1h1d	>sp|P43277|H13_MOUSE Histone H1.3 OS=Mus musculus GN=Hist1h1d PE=1 SV=2	4	1	1	1	0	0	4.44888	2.83498	1.35775	0.555903	0	0	-12.2349	0.0114353	-2.12219	0.290229
Tgfbr3	>sp|O88393|TGBR3_MOUSE Transforming growth factor beta receptor type 3 OS=Mus musculus GN=Tgfbr3 PE=1 SV=1	0	0	0	6	1	0	0	0	0	3.33542	1.15199	0	8.21062	0.0908716	-1	1
Pol	>sp|P10400|POL1_MOUSE Retrovirus-related Pol polyprotein (Fragment) OS=Mus musculus GN=Pol PE=2 SV=1	0	11	0	0	0	0	0	31.1848	0	0	0	0	-8.21508	0.0142551	100	0.258184
Myo1b	>tr|Q7TQD7|Q7TQD7_MOUSE Myo1b protein OS=Mus musculus GN=Myo1b PE=2 SV=1;>sp|P46735|MYO1B_MOUSE Unconventional myosin-Ib OS=Mus musculus GN=Myo1b PE=2 SV=3;>tr|E9Q580|E9Q580_MOUSE Unconventional myosin-Ib OS=Mus musculus GN=Myo1b PE=4 SV=1;>tr|E9QNH6|E9QN	15	3	8	0	0	0	16.6833	8.50494	10.862	0	0	0	-100	5.31114e-07	-1.72287	0.202397
Ciapin1	>sp|Q8WTY4|CPIN1_MOUSE Anamorsin OS=Mus musculus GN=Ciapin1 PE=1 SV=1;>tr|E0CYY1|E0CYY1_MOUSE Anamorsin (Fragment) OS=Mus musculus GN=Ciapin1 PE=4 SV=1;>tr|F7BWP1|F7BWP1_MOUSE Anamorsin (Fragment) OS=Mus musculus GN=Ciapin1 PE=4 SV=1	0	0	0	7	0	2	0	0	0	3.89132	0	1.48731	10.5923	0.0472812	-1	1
Pacsin3	>sp|Q99JB8|PACN3_MOUSE Protein kinase C and casein kinase II substrate protein 3 OS=Mus musculus GN=Pacsin3 PE=1 SV=1	5	5	16	0	0	0	5.5611	14.1749	21.724	0	0	0	-100	4.55409e-07	3.22767	0.0256759
Myg1	>sp|Q9JK81|MYG1_MOUSE UPF0160 protein MYG1, mitochondrial OS=Mus musculus GN=Myg1 PE=2 SV=1;>tr|F8WGG3|F8WGG3_MOUSE UPF0160 protein MYG1, mitochondrial (Fragment) OS=Mus musculus GN=Myg1 PE=4 SV=1	0	1	3	6	2	4	0	2.83498	4.07324	3.33542	2.30399	2.97462	1.57729	0.467511	100	0.0329463
Hmgn5	>sp|Q9JL35|HMGN5_MOUSE High mobility group nucleosome-binding domain-containing protein 5 OS=Mus musculus GN=Hmgn5 PE=1 SV=2	0	0	0	4	0	2	0	0	0	2.22361	0	1.48731	7.55956	0.0846341	-1	1
Anp32e	>sp|P97822|AN32E_MOUSE Acidic leucine-rich nuclear phosphoprotein 32 family member E OS=Mus musculus GN=Anp32e PE=1 SV=2;>sp|P97822-2|AN32E_MOUSE Isoform 2 of Acidic leucine-rich nuclear phosphoprotein 32 family member E OS=Mus musculus GN=Anp32e;>tr|E9PZ	1	0	0	4	1	3	1.11222	0	0	2.22361	1.15199	2.23096	4.04012	0.118077	-100	0.207704
Top1	>sp|Q04750|TOP1_MOUSE DNA topoisomerase 1 OS=Mus musculus GN=Top1 PE=1 SV=2	12	0	0	8	0	0	13.3466	0	0	4.44722	0	0	-2.72715	0.104244	-100	0.00774206
Rad50	>sp|P70388|RAD50_MOUSE DNA repair protein RAD50 OS=Mus musculus GN=Rad50 PE=1 SV=1;>tr|Q5SV02|Q5SV02_MOUSE DNA repair protein RAD50 OS=Mus musculus GN=Rad50 PE=2 SV=1;>sp|P70388-2|RAD50_MOUSE Isoform 2 of DNA repair protein RAD50 OS=Mus musculus GN=Rad50;	4	0	0	10	0	0	4.44888	0	0	5.55903	0	0	1.20909	0.723633	-100	0.0248903
Abi1	>tr|J3QNK8|J3QNK8_MOUSE Abl interactor 1 OS=Mus musculus GN=Abi1 PE=4 SV=1;>sp|Q8CBW3|ABI1_MOUSE Abl interactor 1 OS=Mus musculus GN=Abi1 PE=1 SV=3;>tr|B7ZCU0|B7ZCU0_MOUSE Abl interactor 1 OS=Mus musculus GN=Abi1 PE=4 SV=1;>sp|Q8CBW3-3|ABI1_MOUSE Isoform	8	1	8	3	0	0	8.89776	2.83498	10.862	1.66771	0	0	-12.1813	0.00142699	-1.29923	0.878931
-	>sp|Q3USZ8|DIA1_MOUSE Deleted in autism protein 1 homolog OS=Mus musculus PE=2 SV=1;>tr|E9Q9E9|E9Q9E9_MOUSE Protein 1190002N15Rik OS=Mus musculus GN=1190002N15Rik PE=4 SV=1	5	0	0	6	0	0	5.5611	0	0	3.33542	0	0	-1.54147	0.444443	-100	0.0189846
Srsf7	>sp|Q8BL97|SRSF7_MOUSE Serine/arginine-rich splicing factor 7 OS=Mus musculus GN=Srsf7 PE=1 SV=1;>sp|Q8BL97-2|SRSF7_MOUSE Isoform 2 of Serine/arginine-rich splicing factor 7 OS=Mus musculus GN=Srsf7;>sp|Q8BL97-4|SRSF7_MOUSE Isoform 4 of Serine/arginine-ri	0	0	0	4	0	2	0	0	0	2.22361	0	1.48731	7.55956	0.0846341	-1	1
Nudcd2	>sp|Q9CQ48|NUDC2_MOUSE NudC domain-containing protein 2 OS=Mus musculus GN=Nudcd2 PE=1 SV=1;>tr|E0CYQ2|E0CYQ2_MOUSE NudC domain-containing protein 2 OS=Mus musculus GN=Nudcd2 PE=4 SV=1	2	1	1	5	0	2	2.22444	2.83498	1.35775	2.77951	0	1.48731	-1.13529	0.840636	-1.0611	0.84797
Ssbp1	>sp|Q9CYR0|SSBP_MOUSE Single-stranded DNA-binding protein, mitochondrial OS=Mus musculus GN=Ssbp1 PE=2 SV=1;>tr|Q8R2K3|Q8R2K3_MOUSE Single-stranded DNA-binding protein OS=Mus musculus GN=Ssbp1 PE=2 SV=1	1	0	0	6	2	2	1.11222	0	0	3.33542	2.30399	1.48731	4.91165	0.0618499	-100	0.207704
Hnrpdl	>tr|D3YTQ3|D3YTQ3_MOUSE Heterogeneous nuclear ribonucleoprotein D-like OS=Mus musculus GN=Hnrpdl PE=4 SV=1;>tr|F6VQH5|F6VQH5_MOUSE Heterogeneous nuclear ribonucleoprotein D-like (Fragment) OS=Mus musculus GN=Hnrpdl PE=4 SV=1;>sp|Q9Z130|HNRDL_MOUSE Heterog	2	1	1	8	2	3	2.22444	2.83498	1.35775	4.44722	2.30399	2.23096	1.60416	0.390623	-1.0611	0.84797
Mesdc2	>sp|Q9ERE7|MESD_MOUSE LDLR chaperone MESD OS=Mus musculus GN=Mesdc2 PE=1 SV=1;>tr|D3YVR4|D3YVR4_MOUSE LDLR chaperone MESD (Fragment) OS=Mus musculus GN=Mesdc2 PE=4 SV=1	0	0	0	6	0	2	0	0	0	3.33542	0	1.48731	9.58362	0.0562887	-1	1
Vps4a	>sp|Q8VEJ9|VPS4A_MOUSE Vacuolar protein sorting-associated protein 4A OS=Mus musculus GN=Vps4a PE=1 SV=1	8	4	2	0	0	0	8.89776	11.3399	2.7155	0	0	0	-100	1.69972e-05	-1.2661	0.376062
Ppme1	>sp|Q8BVQ5|PPME1_MOUSE Protein phosphatase methylesterase 1 OS=Mus musculus GN=Ppme1 PE=1 SV=5	2	0	0	9	0	1	2.22444	0	0	5.00312	0	0.743655	2.25322	0.214889	-100	0.0747841
Sugt1	>sp|Q9CX34|SUGT1_MOUSE Suppressor of G2 allele of SKP1 homolog OS=Mus musculus GN=Sugt1 PE=2 SV=3	2	0	0	4	1	3	2.22444	0	0	2.22361	1.15199	2.23096	2.01688	0.344063	-100	0.0747841
Ranbp3	>sp|Q9CT10|RANB3_MOUSE Ran-binding protein 3 OS=Mus musculus GN=Ranbp3 PE=1 SV=2	1	0	0	8	2	3	1.11222	0	0	4.44722	2.30399	2.23096	6.45412	0.0301291	-100	0.207704
Ufc1	>sp|Q9CR09|UFC1_MOUSE Ubiquitin-fold modifier-conjugating enzyme 1 OS=Mus musculus GN=Ufc1 PE=2 SV=1	0	0	2	10	1	5	0	0	2.7155	5.55903	1.15199	3.71827	4.34674	0.0790778	100	0.134363
Plscr2	>sp|Q9DCW2|PLS2_MOUSE Phospholipid scramblase 2 OS=Mus musculus GN=Plscr2 PE=2 SV=3;>tr|D3Z7J3|D3Z7J3_MOUSE Phospholipid scramblase 2 OS=Mus musculus GN=Plscr2 PE=4 SV=1	3	7	4	0	0	0	3.33666	19.8448	5.43099	0	0	0	-100	1.16809e-05	3.78759	0.195713
Capn2	>sp|O08529|CAN2_MOUSE Calpain-2 catalytic subunit OS=Mus musculus GN=Capn2 PE=2 SV=4	3	2	8	5	1	1	3.33666	5.66996	10.862	2.77951	1.15199	0.743655	-3.43804	0.0634314	2.47732	0.107899
Acpp	>sp|Q8CE08-2|PPAP_MOUSE Isoform 2 of Prostatic acid phosphatase OS=Mus musculus GN=Acpp;>sp|Q8CE08|PPAP_MOUSE Prostatic acid phosphatase OS=Mus musculus GN=Acpp PE=2 SV=1	10	0	6	2	1	6	11.1222	0	8.14649	1.11181	1.15199	4.46193	-3.06768	0.126229	-2.73055	0.165227
Chmp2b	>sp|Q8BJF9|CHM2B_MOUSE Charged multivesicular body protein 2b OS=Mus musculus GN=Chmp2b PE=2 SV=1	7	2	6	0	0	0	7.78554	5.66996	8.14649	0	0	0	-100	1.19027e-05	-1.127	0.910335
Rp2	>sp|Q9EPK2-2|XRP2_MOUSE Isoform 2 of Protein XRP2 OS=Mus musculus GN=Rp2;>sp|Q9EPK2|XRP2_MOUSE Protein XRP2 OS=Mus musculus GN=Rp2 PE=1 SV=3;>sp|Q9EPK2-3|XRP2_MOUSE Isoform 3 of Protein XRP2 OS=Mus musculus GN=Rp2;>sp|Q9EPK2-4|XRP2_MOUSE Isoform 4 of Prot	7	7	7	0	0	0	7.78554	19.8448	9.50423	0	0	0	-100	6.93519e-07	1.88484	0.267579
Slc6a6	>sp|O35316|SC6A6_MOUSE Sodium- and chloride-dependent taurine transporter OS=Mus musculus GN=Slc6a6 PE=1 SV=2	8	2	7	0	0	0	8.89776	5.66996	9.50423	0	0	0	-100	6.3321e-06	-1.17275	0.878931
Mmrn2	>sp|A6H6E2|MMRN2_MOUSE Multimerin-2 OS=Mus musculus GN=Mmrn2 PE=2 SV=1	0	0	0	11	0	0	0	0	0	6.11493	0	0	6.87078	0.110371	-1	1
Ctps1	>sp|P70698|PYRG1_MOUSE CTP synthase 1 OS=Mus musculus GN=Ctps1 PE=1 SV=2	9	0	3	2	0	5	10.01	0	4.07324	1.11181	0	3.71827	-2.57041	0.189464	-4.91499	0.0510156
Csf3	>sp|P09920|CSF3_MOUSE Granulocyte colony-stimulating factor OS=Mus musculus GN=Csf3 PE=1 SV=1	0	0	0	0	7	0	0	0	0	0	8.06395	0	4.21014	0.188521	-1	1
Rab14	>sp|Q91V41|RAB14_MOUSE Ras-related protein Rab-14 OS=Mus musculus GN=Rab14 PE=1 SV=3;>tr|A2AL34|A2AL34_MOUSE RAB14, member RAS oncogene family OS=Mus musculus GN=Rab14 PE=3 SV=1	5	3	5	2	1	1	5.5611	8.50494	6.78874	1.11181	1.15199	0.743655	-6.63203	0.00384461	1.37506	0.622375
Cadm4	>sp|Q8R464|CADM4_MOUSE Cell adhesion molecule 4 OS=Mus musculus GN=Cadm4 PE=1 SV=1	1	0	7	2	2	5	1.11222	0	9.50423	1.11181	2.30399	3.71827	-1.70754	0.373974	4.27264	0.360136
Moxd1	>sp|Q9CXI3|MOXD1_MOUSE DBH-like monooxygenase protein 1 OS=Mus musculus GN=Moxd1 PE=1 SV=1	7	0	8	1	1	1	7.78554	0	10.862	0.555903	1.15199	0.743655	-9.6837	0.00762514	-1.43354	0.910335
Stxbp2	>tr|F8WGM5|F8WGM5_MOUSE Syntaxin-binding protein 2 (Fragment) OS=Mus musculus GN=Stxbp2 PE=4 SV=1;>sp|Q64324|STXB2_MOUSE Syntaxin-binding protein 2 OS=Mus musculus GN=Stxbp2 PE=2 SV=1	5	4	8	0	0	0	5.5611	11.3399	10.862	0	0	0	-100	3.68241e-06	1.99618	0.181689
C1qbp	>tr|Q8R5L1|Q8R5L1_MOUSE Complement component 1 Q subcomponent-binding protein, mitochondrial OS=Mus musculus GN=C1qbp PE=2 SV=1;>sp|O35658|C1QBP_MOUSE Complement component 1 Q subcomponent-binding protein, mitochondrial OS=Mus musculus GN=C1qbp PE=1 SV=1	0	0	0	6	1	1	0	0	0	3.33542	1.15199	0.743655	100	0.020593	-1	1
Mcm3	>sp|P25206|MCM3_MOUSE DNA replication licensing factor MCM3 OS=Mus musculus GN=Mcm3 PE=1 SV=2	7	0	0	5	1	1	7.78554	0	0	2.77951	1.15199	0.743655	-2.01717	0.362935	-100	0.0131141
Parva	>sp|Q9EPC1|PARVA_MOUSE Alpha-parvin OS=Mus musculus GN=Parva PE=1 SV=1;>tr|Q3UF75|Q3UF75_MOUSE Alpha-parvin OS=Mus musculus GN=Parva PE=2 SV=1	5	0	5	3	1	3	5.5611	0	6.78874	1.66771	1.15199	2.23096	-2.77238	0.0775235	-1.63833	0.761784
Mpp1	>sp|P70290|EM55_MOUSE 55 kDa erythrocyte membrane protein OS=Mus musculus GN=Mpp1 PE=1 SV=1;>tr|A2AN84|A2AN84_MOUSE 55 kDa erythrocyte membrane protein OS=Mus musculus GN=Mpp1 PE=4 SV=1;>tr|B7ZCL8|B7ZCL8_MOUSE 55 kDa erythrocyte membrane protein OS=Mus mu	0	4	14	0	0	0	0	11.3399	19.0085	0	0	0	-70.8159	0.000233963	100	0.00372979
Myh14	>sp|Q6URW6|MYH14_MOUSE Myosin-14 OS=Mus musculus GN=Myh14 PE=1 SV=1;>sp|Q6URW6-2|MYH14_MOUSE Isoform 2 of Myosin-14 OS=Mus musculus GN=Myh14	1	0	1	8	0	5	1.11222	0	1.35775	4.44722	0	3.71827	2.94524	0.0932621	-1.63833	0.892172
Rps8	>sp|P62242|RS8_MOUSE 40S ribosomal protein S8 OS=Mus musculus GN=Rps8 PE=1 SV=2;>tr|Q5SZV3|Q5SZV3_MOUSE 40S ribosomal protein S8 OS=Mus musculus GN=Gm11353 PE=3 SV=1	12	5	6	3	0	0	13.3466	14.1749	8.14649	1.66771	0	0	-15.6896	8.54799e-05	-1.19586	0.503827
Qsox2	>sp|Q3TMX7|QSOX2_MOUSE Sulfhydryl oxidase 2 OS=Mus musculus GN=Qsox2 PE=2 SV=1;>sp|Q3TMX7-2|QSOX2_MOUSE Isoform 2 of Sulfhydryl oxidase 2 OS=Mus musculus GN=Qsox2	1	0	0	4	3	7	1.11222	0	0	2.22361	3.45598	5.20558	7.04333	0.0303286	-100	0.207704
Kctd10	>tr|F8WGQ9|F8WGQ9_MOUSE BTB/POZ domain-containing adapter for CUL3-mediated RhoA degradation protein 3 OS=Mus musculus GN=Kctd10 PE=4 SV=1;>sp|Q922M3|BACD3_MOUSE BTB/POZ domain-containing adapter for CUL3-mediated RhoA degradation protein 3 OS=Mus musculu	2	6	9	0	1	2	2.22444	17.0099	12.2197	0	1.15199	1.48731	-11.6691	0.000595982	6.5701	0.0133891
Ap2a1	>sp|P17426|AP2A1_MOUSE AP-2 complex subunit alpha-1 OS=Mus musculus GN=Ap2a1 PE=1 SV=1;>sp|P17426-2|AP2A1_MOUSE Isoform B of AP-2 complex subunit alpha-1 OS=Mus musculus GN=Ap2a1	9	1	0	6	0	2	10.01	2.83498	0	3.33542	0	1.48731	-2.50458	0.211392	-7.06177	0.0310468
Rraga	>sp|Q80X95|RRAGA_MOUSE Ras-related GTP-binding protein A OS=Mus musculus GN=Rraga PE=2 SV=1;>sp|Q6NTA4|RRAGB_MOUSE Ras-related GTP-binding protein B OS=Mus musculus GN=Rragb PE=2 SV=1	15	0	1	0	0	0	16.6833	0	1.35775	0	0	0	-63.695	0.0016795	-24.575	0.0073322
Ddx39a	>sp|Q8VDW0|DX39A_MOUSE ATP-dependent RNA helicase DDX39A OS=Mus musculus GN=Ddx39a PE=2 SV=1	2	0	1	6	1	3	2.22444	0	1.35775	3.33542	1.15199	2.23096	1.68916	0.405779	-3.27666	0.454565
Sh3bgrl3	>sp|Q91VW3|SH3L3_MOUSE SH3 domain-binding glutamic acid-rich-like protein 3 OS=Mus musculus GN=Sh3bgrl3 PE=1 SV=1	0	0	1	4	0	3	0	0	1.35775	2.22361	0	2.23096	2.85312	0.194818	100	0.272593
Rexo2	>sp|Q9D8S4|ORN_MOUSE Oligoribonuclease, mitochondrial OS=Mus musculus GN=Rexo2 PE=1 SV=2	0	0	0	2	3	1	0	0	0	1.11181	3.45598	0.743655	100	0.0340149	-1	1
Ifitm2	>sp|Q99J93|IFM2_MOUSE Interferon-induced transmembrane protein 2 OS=Mus musculus GN=Ifitm2 PE=1 SV=1	10	1	3	2	0	0	11.1222	2.83498	4.07324	1.11181	0	0	-13.9685	0.00118179	-3.21999	0.0543297
Mcpt8	>sp|P43430|MCPT8_MOUSE Mast cell protease 8 OS=Mus musculus GN=Mcpt8 PE=2 SV=1	0	0	0	0	10	0	0	0	0	0	11.5199	0	5.4736	0.141731	-1	1
Sf3b14	>sp|P59708|PM14_MOUSE Pre-mRNA branch site protein p14 OS=Mus musculus GN=Sf3b14 PE=2 SV=1	1	0	0	8	0	1	1.11222	0	0	4.44722	0	0.743655	3.45154	0.129026	-100	0.207704
Zyx	>sp|Q62523|ZYX_MOUSE Zyxin OS=Mus musculus GN=Zyx PE=1 SV=2	3	0	2	3	0	7	3.33666	0	2.7155	1.66771	0	5.20558	1.05237	0.922801	-2.4575	0.507515
Vamp7	>sp|P70280|VAMP7_MOUSE Vesicle-associated membrane protein 7 OS=Mus musculus GN=Vamp7 PE=1 SV=1	6	1	2	3	1	0	6.67332	2.83498	2.7155	1.66771	1.15199	0	-4.58879	0.0257377	-2.4046	0.195198
Armc10	>sp|Q9D0L7|ARM10_MOUSE Armadillo repeat-containing protein 10 OS=Mus musculus GN=Armc10 PE=1 SV=1;>sp|Q9D0L7-2|ARM10_MOUSE Isoform 2 of Armadillo repeat-containing protein 10 OS=Mus musculus GN=Armc10;>tr|D3Z5T2|D3Z5T2_MOUSE Armadillo repeat-containing pr	1	0	0	5	0	2	1.11222	0	0	2.77951	0	1.48731	2.79814	0.204175	-100	0.207704
Trappc3	>sp|O55013|TPPC3_MOUSE Trafficking protein particle complex subunit 3 OS=Mus musculus GN=Trappc3 PE=1 SV=1	2	0	1	7	1	4	2.22444	0	1.35775	3.89132	1.15199	2.97462	2.03619	0.239743	-3.27666	0.454565
Gcnt1	>tr|G3UY40|G3UY40_MOUSE Beta-1,3-galactosyl-O-glycosyl-glycoprotein beta-1,6-N-acetylglucosaminyltransferase OS=Mus musculus GN=Gcnt1 PE=4 SV=1;>sp|Q09324|GCNT1_MOUSE Beta-1,3-galactosyl-O-glycosyl-glycoprotein beta-1,6-N-acetylglucosaminyltransferase OS=	0	0	0	0	11	0	0	0	0	0	12.6719	0	5.89103	0.13031	-1	1
Mat2b	>sp|Q99LB6|MAT2B_MOUSE Methionine adenosyltransferase 2 subunit beta OS=Mus musculus GN=Mat2b PE=2 SV=1;>sp|Q99LB6-2|MAT2B_MOUSE Isoform 2 of Methionine adenosyltransferase 2 subunit beta OS=Mus musculus GN=Mat2b	3	0	0	6	1	0	3.33666	0	0	3.33542	1.15199	0	1.12712	0.853156	-100	0.0368624
Aldoc	>sp|P05063|ALDOC_MOUSE Fructose-bisphosphate aldolase C OS=Mus musculus GN=Aldoc PE=1 SV=4	0	0	0	5	0	0	0	0	0	2.77951	0	0	3.79036	0.213479	-1	1
Pmpcb	>sp|Q9CXT8|MPPB_MOUSE Mitochondrial-processing peptidase subunit beta OS=Mus musculus GN=Pmpcb PE=2 SV=1	0	0	0	2	0	1	0	0	0	1.11181	0	0.743655	4.39892	0.249697	-1	1
-	>sp|Q9D4K4|CC024_MOUSE Uncharacterized protein C3orf24 homolog OS=Mus musculus PE=2 SV=1	3	2	0	0	0	0	3.33666	5.66996	0	0	0	0	-21.7466	0.0122894	-1.17696	0.512043
Clta	>tr|B1AWD9|B1AWD9_MOUSE Clathrin light chain A OS=Mus musculus GN=Clta PE=4 SV=1;>tr|B1AWD8|B1AWD8_MOUSE Clathrin light chain A OS=Mus musculus GN=Clta PE=4 SV=1;>sp|O08585|CLCA_MOUSE Clathrin light chain A OS=Mus musculus GN=Clta PE=1 SV=2;>tr|B1AWE1|B1A	7	3	0	1	1	3	7.78554	8.50494	0	0.555903	1.15199	2.23096	-2.71696	0.132843	-1.83083	0.278024
Ppih	>sp|Q9D868-2|PPIH_MOUSE Isoform 2 of Peptidyl-prolyl cis-trans isomerase H OS=Mus musculus GN=Ppih;>tr|A2BGI8|A2BGI8_MOUSE Peptidyl-prolyl cis-trans isomerase (Fragment) OS=Mus musculus GN=Ppih PE=3 SV=1;>sp|Q9D868|PPIH_MOUSE Peptidyl-prolyl cis-trans iso	2	0	0	7	1	3	2.22444	0	0	3.89132	1.15199	2.23096	2.76823	0.139715	-100	0.0747841
Acy1	>sp|Q99JW2|ACY1_MOUSE Aminoacylase-1 OS=Mus musculus GN=Acy1 PE=1 SV=1	0	0	0	2	2	7	0	0	0	1.11181	2.30399	5.20558	100	0.00707089	-1	1
Eif3d	>sp|O70194|EIF3D_MOUSE Eukaryotic translation initiation factor 3 subunit D OS=Mus musculus GN=Eif3d PE=1 SV=2	7	0	0	8	1	0	7.78554	0	0	4.44722	1.15199	0	-1.53433	0.389063	-100	0.0131141
Vangl1	>sp|Q80Z96|VANG1_MOUSE Vang-like protein 1 OS=Mus musculus GN=Vangl1 PE=1 SV=2;>tr|Q3UXU7|Q3UXU7_MOUSE Vang-like protein 1 OS=Mus musculus GN=Vangl1 PE=2 SV=1;>tr|F7BWJ0|F7BWJ0_MOUSE Vang-like protein 1 (Fragment) OS=Mus musculus GN=Vangl1 PE=4 SV=1;>tr|F	16	0	5	0	0	0	17.7955	0	6.78874	0	0	0	-82.315	0.000149689	-5.24266	0.0352268
Eif2b5	>sp|Q8CHW4|EI2BE_MOUSE Translation initiation factor eIF-2B subunit epsilon OS=Mus musculus GN=Eif2b5 PE=1 SV=1	3	1	0	4	0	0	3.33666	2.83498	0	2.22361	0	0	-1.8996	0.343067	-2.35392	0.22581
Pdcd10	>sp|Q8VE70|PDC10_MOUSE Programmed cell death protein 10 OS=Mus musculus GN=Pdcd10 PE=1 SV=1	2	0	3	2	1	2	2.22444	0	4.07324	1.11181	1.15199	1.48731	-1.95102	0.295462	-1.09222	0.813838
Rps4x	>sp|P62702|RS4X_MOUSE 40S ribosomal protein S4, X isoform OS=Mus musculus GN=Rps4x PE=2 SV=2;>tr|Q3V1Z5|Q3V1Z5_MOUSE Protein Rps4y2 OS=Mus musculus GN=Rps4y2 PE=2 SV=1	11	3	1	1	0	0	12.2344	8.50494	1.35775	0.555903	0	0	-31.1223	0.000277288	-2.48095	0.0932022
Hgfac	>sp|Q9R098|HGFA_MOUSE Hepatocyte growth factor activator OS=Mus musculus GN=Hgfac PE=1 SV=1	0	0	0	0	13	1	0	0	0	0	14.9759	0.743655	13.1583	0.0407019	-1	1
Sema5a	>sp|Q62217|SEM5A_MOUSE Semaphorin-5A OS=Mus musculus GN=Sema5a PE=2 SV=1;>tr|Q3UPZ0|Q3UPZ0_MOUSE Sema domain, seven thrombospondin repeats (Type 1 and type 1-like), transmembrane domain (TM) and short cytoplasmic domain, (Semaphorin) 5A, isoform CRA_a OS=	0	0	0	10	0	6	0	0	0	5.55903	0	4.46193	17.9983	0.0104781	-1	1
Pmm2	>sp|Q9Z2M7|PMM2_MOUSE Phosphomannomutase 2 OS=Mus musculus GN=Pmm2 PE=2 SV=1	2	0	3	4	0	1	2.22444	0	4.07324	2.22361	0	0.743655	-1.81979	0.326519	-1.09222	0.813838
Pla2g15	>sp|Q8VEB4|PAG15_MOUSE Group XV phospholipase A2 OS=Mus musculus GN=Pla2g15 PE=1 SV=1	0	0	0	3	6	1	0	0	0	1.66771	6.91196	0.743655	100	0.0115089	-1	1
Dbnl	>sp|Q62418|DBNL_MOUSE Drebrin-like protein OS=Mus musculus GN=Dbnl PE=1 SV=2;>sp|Q62418-2|DBNL_MOUSE Isoform 2 of Drebrin-like protein OS=Mus musculus GN=Dbnl;>sp|Q62418-3|DBNL_MOUSE Isoform 3 of Drebrin-like protein OS=Mus musculus GN=Dbnl	2	0	2	7	0	4	2.22444	0	2.7155	3.89132	0	2.97462	1.38769	0.548257	-1.63833	0.84797
Rps5	>sp|P97461|RS5_MOUSE 40S ribosomal protein S5 OS=Mus musculus GN=Rps5 PE=2 SV=3;>tr|Q91V55|Q91V55_MOUSE 40S ribosomal protein S5 OS=Mus musculus GN=Rps5 PE=2 SV=1;>tr|D3YYM6|D3YYM6_MOUSE 40S ribosomal protein S5 (Fragment) OS=Mus musculus GN=Rps5 PE=3 SV=	9	3	5	4	0	2	10.01	8.50494	6.78874	2.22361	0	1.48731	-5.67479	0.0034768	-1.30904	0.523477
Hmbs	>sp|P22907|HEM3_MOUSE Porphobilinogen deaminase OS=Mus musculus GN=Hmbs PE=2 SV=2;>sp|P22907-2|HEM3_MOUSE Isoform 2 of Porphobilinogen deaminase OS=Mus musculus GN=Hmbs	0	0	0	5	1	0	0	0	0	2.77951	1.15199	0	7.19883	0.109674	-1	1
Fam129a	>sp|Q3UW53|NIBAN_MOUSE Protein Niban OS=Mus musculus GN=Fam129a PE=1 SV=2;>tr|E9PYV4|E9PYV4_MOUSE Protein Niban OS=Mus musculus GN=Fam129a PE=4 SV=1;>tr|D3Z233|D3Z233_MOUSE Protein Niban OS=Mus musculus GN=Fam129a PE=4 SV=1	2	2	1	1	0	0	2.22444	5.66996	1.35775	0.555903	0	0	-10.6012	0.0182884	1.57966	0.813838
Gxylt1	>tr|D3Z6W7|D3Z6W7_MOUSE Glucoside xylosyltransferase 1 OS=Mus musculus GN=Gxylt1 PE=4 SV=1;>sp|Q3UHH8|GXLT1_MOUSE Glucoside xylosyltransferase 1 OS=Mus musculus GN=Gxylt1 PE=1 SV=2;>sp|Q3UHH8-2|GXLT1_MOUSE Isoform 2 of Glucoside xylosyltransferase 1 OS=Mu	0	0	0	1	14	3	0	0	0	0.555903	16.1279	2.23096	100	0.00315257	-1	1
Gm16477	>tr|D3Z3R0|D3Z3R0_MOUSE Uncharacterized protein OS=Mus musculus GN=Gm16477 PE=4 SV=1;>sp|P12970|RL7A_MOUSE 60S ribosomal protein L7a OS=Mus musculus GN=Rpl7a PE=2 SV=2;>tr|F6VBB8|F6VBB8_MOUSE MCG5732 OS=Mus musculus GN=Gm4978 PE=4 SV=2;>tr|D3YVE6|D3YVE6_M	10	1	0	5	0	0	11.1222	2.83498	0	2.77951	0	0	-4.08932	0.0414002	-7.84641	0.0265306
Mcm7	>sp|Q61881|MCM7_MOUSE DNA replication licensing factor MCM7 OS=Mus musculus GN=Mcm7 PE=2 SV=1	11	0	0	7	0	2	12.2344	0	0	3.89132	0	1.48731	-2.32753	0.357889	-100	0.00839422
Palld	>sp|Q9ET54|PALLD_MOUSE Palladin OS=Mus musculus GN=Palld PE=1 SV=2;>sp|Q9ET54-6|PALLD_MOUSE Isoform 6 of Palladin OS=Mus musculus GN=Palld;>sp|Q9ET54-2|PALLD_MOUSE Isoform 2 of Palladin OS=Mus musculus GN=Palld;>sp|Q9ET54-4|PALLD_MOUSE Isoform 4 of Pallad	1	0	0	8	0	0	1.11222	0	0	4.44722	0	0	2.61078	0.212535	-100	0.207704
Mgat4a	>sp|Q812G0|MGT4A_MOUSE Alpha-1,3-mannosyl-glycoprotein 4-beta-N-acetylglucosaminyltransferase A OS=Mus musculus GN=Mgat4a PE=2 SV=1;>sp|Q812G0-2|MGT4A_MOUSE Isoform 2 of Alpha-1,3-mannosyl-glycoprotein 4-beta-N-acetylglucosaminyltransferase A OS=Mus muscu	0	0	2	0	0	9	0	0	2.7155	0	0	6.69289	2.02761	0.263273	100	0.134363
Tmem106b	>sp|Q80X71|T106B_MOUSE Transmembrane protein 106B OS=Mus musculus GN=Tmem106b PE=2 SV=1;>tr|D3Z191|D3Z191_MOUSE Transmembrane protein 106B (Fragment) OS=Mus musculus GN=Tmem106b PE=4 SV=1;>tr|D3Z0M2|D3Z0M2_MOUSE Transmembrane protein 106B (Fragment) OS=Mu	11	1	1	2	0	1	12.2344	2.83498	1.35775	1.11181	0	0.743655	-8.69246	0.012238	-5.83602	0.0187578
Rnase1	>sp|P00683|RNAS1_MOUSE Ribonuclease pancreatic OS=Mus musculus GN=Rnase1 PE=1 SV=2;>tr|Q8C6G3|Q8C6G3_MOUSE Ribonuclease pancreatic OS=Mus musculus GN=Rnase1 PE=2 SV=1	0	0	0	7	0	1	0	0	0	3.89132	0	0.743655	9.49211	0.0700445	-1	1
Vps36	>sp|Q91XD6|VPS36_MOUSE Vacuolar protein-sorting-associated protein 36 OS=Mus musculus GN=Vps36 PE=1 SV=1	10	8	10	1	0	1	11.1222	22.6798	13.5775	0.555903	0	0.743655	-28.7984	8.01062e-06	1.62995	0.307603
Adprh	>sp|P54923|ADPRH_MOUSE [Protein ADP-ribosylarginine] hydrolase OS=Mus musculus GN=Adprh PE=2 SV=1	3	0	1	6	2	2	3.33666	0	1.35775	3.33542	2.30399	1.48731	1.23926	0.713146	-4.91499	0.22581
Myo1d	>sp|Q5SYD0|MYO1D_MOUSE Unconventional myosin-Id OS=Mus musculus GN=Myo1d PE=1 SV=1;>sp|Q5SYD0-2|MYO1D_MOUSE Isoform 2 of Unconventional myosin-Id OS=Mus musculus GN=Myo1d	4	13	8	0	0	0	4.44888	36.8547	10.862	0	0	0	-100	3.69649e-07	5.36277	0.135932
Sf3b4	>sp|Q8QZY9|SF3B4_MOUSE Splicing factor 3B subunit 4 OS=Mus musculus GN=Sf3b4 PE=2 SV=1	1	0	1	4	0	1	1.11222	0	1.35775	2.22361	0	0.743655	1.23677	0.779248	-1.63833	0.892172
Stc2	>sp|O88452|STC2_MOUSE Stanniocalcin-2 OS=Mus musculus GN=Stc2 PE=1 SV=1	1	0	0	2	0	0	1.11222	0	0	1.11181	0	0	-1.00021	0.999821	-100	0.207704
Serpinb11	>sp|Q9CQV3|SPB11_MOUSE Serpin B11 OS=Mus musculus GN=Serpinb11 PE=2 SV=1	0	0	0	4	0	4	0	0	0	2.22361	0	2.97462	9.76684	0.0475911	-1	1
Snrpa1	>sp|P57784|RU2A_MOUSE U2 small nuclear ribonucleoprotein A OS=Mus musculus GN=Snrpa1 PE=1 SV=2;>tr|G5E883|G5E883_MOUSE Small nuclear ribonucleoprotein polypeptide A, isoform CRA_a OS=Mus musculus GN=Snrpa1 PE=4 SV=1	1	0	0	5	1	2	1.11222	0	0	2.77951	1.15199	1.48731	3.99791	0.121269	-100	0.207704
Pef1	>sp|Q8BFY6|PEF1_MOUSE Peflin OS=Mus musculus GN=Pef1 PE=2 SV=1	5	1	3	5	0	1	5.5611	2.83498	4.07324	2.77951	0	0.743655	-2.97084	0.0478455	-1.61	0.534437
Ilk	>sp|O55222|ILK_MOUSE Integrin-linked protein kinase OS=Mus musculus GN=Ilk PE=1 SV=2;>tr|F6Q5Z1|F6Q5Z1_MOUSE Integrin-linked protein kinase (Fragment) OS=Mus musculus GN=Ilk PE=4 SV=1	6	5	13	0	0	0	6.67332	14.1749	17.6507	0	0	0	-100	5.1025e-07	2.38454	0.05193
Mthfd2	>sp|P18155|MTDC_MOUSE Bifunctional methylenetetrahydrofolate dehydrogenase/cyclohydrolase, mitochondrial OS=Mus musculus GN=Mthfd2 PE=1 SV=1	0	0	0	5	5	3	0	0	0	2.77951	5.75996	2.23096	100	0.00374772	-1	1
Cdc73	>sp|Q8JZM7|CDC73_MOUSE Parafibromin OS=Mus musculus GN=Cdc73 PE=2 SV=1	0	0	0	10	0	0	0	0	0	5.55903	0	0	6.36222	0.120998	-1	1
Ces2e	>tr|Q8BK48|Q8BK48_MOUSE Carboxylesterase 5, isoform CRA_b OS=Mus musculus GN=Ces2e PE=2 SV=1	0	0	0	5	0	0	0	0	0	2.77951	0	0	3.79036	0.213479	-1	1
Ptrf	>sp|O54724|PTRF_MOUSE Polymerase I and transcript release factor OS=Mus musculus GN=Ptrf PE=1 SV=1	1	2	0	8	0	1	1.11222	5.66996	0	4.44722	0	0.743655	1.11353	0.897847	2.54894	0.763475
Atp2b4	>tr|Q6Q477|Q6Q477_MOUSE Plasma membrane Ca++ transporting ATPase 4 splice variant b OS=Mus musculus GN=Atp2b4 PE=2 SV=1;>tr|E9Q828|E9Q828_MOUSE Protein Atp2b4 OS=Mus musculus GN=Atp2b4 PE=3 SV=1;>tr|F7AAP4|F7AAP4_MOUSE Protein Atp2b4 OS=Mus musculus GN=At	4	0	0	0	1	1	4.44888	0	0	0	1.15199	0.743655	-2.57542	0.306236	-100	0.0248903
Vps37c	>sp|Q8R105|VP37C_MOUSE Vacuolar protein sorting-associated protein 37C OS=Mus musculus GN=Vps37c PE=2 SV=1	11	4	5	0	0	0	12.2344	11.3399	6.78874	0	0	0	-100	1.70793e-06	-1.34973	0.380804
Gltp	>sp|Q9JL62|GLTP_MOUSE Glycolipid transfer protein OS=Mus musculus GN=Gltp PE=2 SV=3;>tr|D3Z1H9|D3Z1H9_MOUSE Glycolipid transfer protein OS=Mus musculus GN=Gltp PE=4 SV=1;>tr|D3Z1H8|D3Z1H8_MOUSE Glycolipid transfer protein OS=Mus musculus GN=Gltp PE=4 SV=1	1	0	0	5	0	4	1.11222	0	0	2.77951	0	2.97462	3.53599	0.107602	-100	0.207704
Dek	>sp|Q7TNV0|DEK_MOUSE Protein DEK OS=Mus musculus GN=Dek PE=1 SV=1;>tr|D3YVJ6|D3YVJ6_MOUSE Protein DEK (Fragment) OS=Mus musculus GN=Dek PE=4 SV=1;>tr|E9Q8Y1|E9Q8Y1_MOUSE Protein DEK (Fragment) OS=Mus musculus GN=Dek PE=4 SV=1	3	0	0	7	0	0	3.33666	0	0	3.89132	0	0	1.13244	0.839355	-100	0.0368624
Dnm1l	>tr|E9PUD2|E9PUD2_MOUSE Dynamin-1-like protein OS=Mus musculus GN=Dnm1l PE=3 SV=1;>sp|Q8K1M6|DNM1L_MOUSE Dynamin-1-like protein OS=Mus musculus GN=Dnm1l PE=1 SV=2;>sp|Q8K1M6-2|DNM1L_MOUSE Isoform 2 of Dynamin-1-like protein OS=Mus musculus GN=Dnm1l;>sp|Q8	4	0	0	7	1	0	4.44888	0	0	3.89132	1.15199	0	-1.0157	0.978808	-100	0.0248903
Tcerg1	>sp|Q8CGF7|TCRG1_MOUSE Transcription elongation regulator 1 OS=Mus musculus GN=Tcerg1 PE=1 SV=2;>sp|Q8CGF7-2|TCRG1_MOUSE Isoform 2 of Transcription elongation regulator 1 OS=Mus musculus GN=Tcerg1;>sp|Q8CGF7-3|TCRG1_MOUSE Isoform 3 of Transcription elonga	0	0	0	10	0	1	0	0	0	5.55903	0	0.743655	12.5132	0.0451478	-1	1
Banf1	>sp|O54962|BAF_MOUSE Barrier-to-autointegration factor OS=Mus musculus GN=Banf1 PE=1 SV=1	1	0	0	6	0	1	1.11222	0	0	3.33542	0	0.743655	2.77073	0.209002	-100	0.207704
Mpzl2	>tr|Q91WI4|Q91WI4_MOUSE Epithelial V-like antigen 1 OS=Mus musculus GN=Mpzl2 PE=2 SV=1;>sp|O70255|MPZL2_MOUSE Myelin protein zero-like protein 2 OS=Mus musculus GN=Mpzl2 PE=1 SV=1	4	2	4	0	0	0	4.44888	5.66996	5.43099	0	0	0	-100	8.69863e-05	1.24761	0.73911
Tfpi	>sp|O54819|TFPI1_MOUSE Tissue factor pathway inhibitor OS=Mus musculus GN=Tfpi PE=2 SV=1;>tr|A2ARA0|A2ARA0_MOUSE Tissue factor pathway inhibitor OS=Mus musculus GN=Tfpi PE=4 SV=1;>sp|O54819-2|TFPI1_MOUSE Isoform Beta of Tissue factor pathway inhibitor OS=	0	0	0	5	0	0	0	0	0	2.77951	0	0	3.79036	0.213479	-1	1
Ppp2r2a	>sp|Q6P1F6|2ABA_MOUSE Serine/threonine-protein phosphatase 2A 55 kDa regulatory subunit B alpha isoform OS=Mus musculus GN=Ppp2r2a PE=1 SV=1	4	0	2	6	0	1	4.44888	0	2.7155	3.33542	0	0.743655	-1.6186	0.375656	-3.27666	0.290229
Pigr	>sp|O70570|PIGR_MOUSE Polymeric immunoglobulin receptor OS=Mus musculus GN=Pigr PE=1 SV=1	0	0	0	6	0	0	0	0	0	3.33542	0	0	4.31061	0.187073	-1	1
Nploc4	>sp|P60670|NPL4_MOUSE Nuclear protein localization protein 4 homolog OS=Mus musculus GN=Nploc4 PE=1 SV=3;>sp|P60670-2|NPL4_MOUSE Isoform 2 of Nuclear protein localization protein 4 homolog OS=Mus musculus GN=Nploc4	2	0	1	3	0	1	2.22444	0	1.35775	1.66771	0	0.743655	-1.39301	0.646927	-3.27666	0.454565
Cul3	>sp|Q9JLV5|CUL3_MOUSE Cullin-3 OS=Mus musculus GN=Cul3 PE=1 SV=1;>tr|E9Q4T8|E9Q4T8_MOUSE Cullin-3 OS=Mus musculus GN=Cul3 PE=3 SV=1	4	0	5	5	0	2	4.44888	0	6.78874	2.77951	0	1.48731	-2.34878	0.1124	-1.31067	0.962766
Mlec	>tr|D3Z1M3|D3Z1M3_MOUSE Malectin OS=Mus musculus GN=Mlec PE=4 SV=1;>sp|Q6ZQI3|MLEC_MOUSE Malectin OS=Mus musculus GN=Mlec PE=2 SV=2	1	0	0	7	0	2	1.11222	0	0	3.89132	0	1.48731	3.47965	0.112471	-100	0.207704
Atp12a	>sp|Q9Z1W8|AT12A_MOUSE Potassium-transporting ATPase alpha chain 2 OS=Mus musculus GN=Atp12a PE=1 SV=3	2	2	3	0	0	0	2.22444	5.66996	4.07324	0	0	0	-100	0.000480406	2.19003	0.366009
Rab21	>sp|P35282|RAB21_MOUSE Ras-related protein Rab-21 OS=Mus musculus GN=Rab21 PE=1 SV=4	13	4	6	0	0	0	14.4589	11.3399	8.14649	0	0	0	-100	7.90154e-07	-1.484	0.277386
Ap1s1	>sp|P61967|AP1S1_MOUSE AP-1 complex subunit sigma-1A OS=Mus musculus GN=Ap1s1 PE=1 SV=1;>tr|D3YXN0|D3YXN0_MOUSE AP-1 complex subunit sigma-1A (Fragment) OS=Mus musculus GN=Ap1s1 PE=4 SV=1;>tr|D3Z0D6|D3Z0D6_MOUSE AP-1 complex subunit sigma-1A (Fragment) OS	1	0	1	6	1	1	1.11222	0	1.35775	3.33542	1.15199	0.743655	1.99798	0.350907	-1.63833	0.892172
Mllt4	>tr|E9Q852|E9Q852_MOUSE Afadin OS=Mus musculus GN=Mllt4 PE=4 SV=2;>sp|Q9QZQ1-2|AFAD_MOUSE Isoform 1 of Afadin OS=Mus musculus GN=Mllt4;>tr|E9Q9C3|E9Q9C3_MOUSE Afadin OS=Mus musculus GN=Mllt4 PE=4 SV=1;>sp|Q9QZQ1|AFAD_MOUSE Afadin OS=Mus musculus GN=Mllt4	4	6	2	7	0	1	4.44888	17.0099	2.7155	3.89132	0	0.743655	-3.82976	0.0439146	2.21689	0.624283
Parn	>sp|Q8VDG3|PARN_MOUSE Poly(A)-specific ribonuclease PARN OS=Mus musculus GN=Parn PE=1 SV=1	4	0	0	9	0	0	4.44888	0	0	5.00312	0	0	1.10464	0.85608	-100	0.0248903
Ncstn	>sp|P57716|NICA_MOUSE Nicastrin OS=Mus musculus GN=Ncstn PE=1 SV=3	9	2	4	1	1	0	10.01	5.66996	5.43099	0.555903	1.15199	0	-15.2865	0.000772219	-1.80345	0.25098
Clint1	>tr|Q5SUH6|Q5SUH6_MOUSE Clathrin interactor 1 OS=Mus musculus GN=Clint1 PE=2 SV=1;>tr|Q5SUH7|Q5SUH7_MOUSE Clathrin interactor 1 OS=Mus musculus GN=Clint1 PE=2 SV=1;>sp|Q99KN9|EPN4_MOUSE Clathrin interactor 1 OS=Mus musculus GN=Clint1 PE=1 SV=2;>sp|Q99KN9-	1	0	0	6	0	1	1.11222	0	0	3.33542	0	0.743655	2.77073	0.209002	-100	0.207704
Rps25	>sp|P62852|RS25_MOUSE 40S ribosomal protein S25 OS=Mus musculus GN=Rps25 PE=2 SV=1	5	3	2	4	1	4	5.5611	8.50494	2.7155	2.22361	1.15199	2.97462	-2.25639	0.109384	1.00883	0.761784
Apip	>sp|Q9WVQ5|MTNB_MOUSE Probable methylthioribulose-1-phosphate dehydratase OS=Mus musculus GN=Apip PE=1 SV=1	0	0	0	8	0	5	0	0	0	4.44722	0	3.71827	14.8937	0.0174388	-1	1
Polr2e	>sp|Q80UW8|RPAB1_MOUSE DNA-directed RNA polymerases I, II, and III subunit RPABC1 OS=Mus musculus GN=Polr2e PE=2 SV=1	1	0	0	9	1	3	1.11222	0	0	5.00312	1.15199	2.23096	6.54209	0.0337992	-100	0.207704
Wdr92	>sp|Q8BGF3|WDR92_MOUSE WD repeat-containing protein 92 OS=Mus musculus GN=Wdr92 PE=2 SV=1	0	0	0	5	2	4	0	0	0	2.77951	2.30399	2.97462	100	0.00609451	-1	1
Ppp6c	>sp|Q9CQR6|PPP6_MOUSE Serine/threonine-protein phosphatase 6 catalytic subunit OS=Mus musculus GN=Ppp6c PE=2 SV=1	2	0	0	7	2	5	2.22444	0	0	3.89132	2.30399	3.71827	3.51856	0.0652557	-100	0.0747841
Hip1r	>sp|Q9JKY5|HIP1R_MOUSE Huntingtin-interacting protein 1-related protein OS=Mus musculus GN=Hip1r PE=1 SV=2	8	0	0	9	0	0	8.89776	0	0	5.00312	0	0	-1.6753	0.274109	-100	0.0114358
Lrrc47	>tr|E9PV22|E9PV22_MOUSE Leucine-rich repeat-containing protein 47 OS=Mus musculus GN=Lrrc47 PE=4 SV=1;>sp|Q505F5|LRC47_MOUSE Leucine-rich repeat-containing protein 47 OS=Mus musculus GN=Lrrc47 PE=1 SV=1	2	0	1	9	0	0	2.22444	0	1.35775	5.00312	0	0	1.45116	0.547889	-3.27666	0.454565
Psmc1	>sp|P62192|PRS4_MOUSE 26S protease regulatory subunit 4 OS=Mus musculus GN=Psmc1 PE=1 SV=1	8	0	0	2	0	1	8.89776	0	0	1.11181	0	0.743655	-4.58816	0.204409	-100	0.0114358
Smc2	>sp|Q8CG48|SMC2_MOUSE Structural maintenance of chromosomes protein 2 OS=Mus musculus GN=Smc2 PE=1 SV=2	1	0	0	5	0	0	1.11222	0	0	2.77951	0	0	1.82239	0.447133	-100	0.207704
Abcf2	>sp|Q99LE6|ABCF2_MOUSE ATP-binding cassette sub-family F member 2 OS=Mus musculus GN=Abcf2 PE=2 SV=1	1	0	0	5	1	0	1.11222	0	0	2.77951	1.15199	0	2.34654	0.310869	-100	0.207704
Atp6v0d1	>sp|P51863|VA0D1_MOUSE V-type proton ATPase subunit d 1 OS=Mus musculus GN=Atp6v0d1 PE=1 SV=2	7	2	4	0	0	0	7.78554	5.66996	5.43099	0	0	0	-100	2.67245e-05	-1.40268	0.533147
Srsf3	>sp|P84104|SRSF3_MOUSE Serine/arginine-rich splicing factor 3 OS=Mus musculus GN=Srsf3 PE=1 SV=1;>tr|A2A4X6|A2A4X6_MOUSE MCG21910 OS=Mus musculus GN=Gm12355 PE=4 SV=1;>sp|P84104-2|SRSF3_MOUSE Isoform Short of Serine/arginine-rich splicing factor 3 OS=Mus	1	1	2	3	0	2	1.11222	2.83498	2.7155	1.66771	0	1.48731	-1.5717	0.505978	2.49522	0.402916
Cd2ap	>sp|Q9JLQ0|CD2AP_MOUSE CD2-associated protein OS=Mus musculus GN=Cd2ap PE=1 SV=3	4	7	0	3	0	0	4.44888	19.8448	0	1.66771	0	0	-5.20921	0.0212276	2.23032	0.705867
Aldh16a1	>sp|Q571I9|A16A1_MOUSE Aldehyde dehydrogenase family 16 member A1 OS=Mus musculus GN=Aldh16a1 PE=2 SV=2;>tr|D3Z0B9|D3Z0B9_MOUSE Aldehyde dehydrogenase family 16 member A1 OS=Mus musculus GN=Aldh16a1 PE=4 SV=1	7	0	1	4	0	1	7.78554	0	1.35775	2.22361	0	0.743655	-2.91733	0.104988	-11.4683	0.0272219
Alyref	>sp|O08583|THOC4_MOUSE THO complex subunit 4 OS=Mus musculus GN=Alyref PE=1 SV=3	0	0	0	4	1	1	0	0	0	2.22361	1.15199	0.743655	100	0.0346295	-1	1
Procr	>sp|Q64695|EPCR_MOUSE Endothelial protein C receptor OS=Mus musculus GN=Procr PE=2 SV=3	0	1	0	2	7	0	0	2.83498	0	1.11181	8.06395	0	2.97651	0.163278	100	0.273169
Il4r	>sp|P16382|IL4RA_MOUSE Interleukin-4 receptor subunit alpha OS=Mus musculus GN=Il4r PE=1 SV=1;>sp|P16382-3|IL4RA_MOUSE Isoform 3 of Interleukin-4 receptor subunit alpha OS=Mus musculus GN=Il4r;>sp|P16382-2|IL4RA_MOUSE Isoform 2 of Interleukin-4 receptor s	0	0	0	1	5	1	0	0	0	0.555903	5.75996	0.743655	100	0.0306273	-1	1
Cystm1	>sp|Q8K353|CYTM1_MOUSE Cysteine-rich and transmembrane domain-containing protein 1 OS=Mus musculus GN=Cystm1 PE=2 SV=1;>tr|D3YVS7|D3YVS7_MOUSE Protein 0610010O12Rik (Fragment) OS=Mus musculus GN=0610010O12Rik PE=4 SV=1	2	2	4	0	0	2	2.22444	5.66996	5.43099	0	0	1.48731	-7.92758	0.00930044	2.49522	0.236837
Rragc	>sp|Q99K70|RRAGC_MOUSE Ras-related GTP-binding protein C OS=Mus musculus GN=Rragc PE=2 SV=1;>tr|B1AWT3|B1AWT3_MOUSE Ras-related GTP binding D OS=Mus musculus GN=Rragd PE=4 SV=1;>sp|Q7TT45|RRAGD_MOUSE Ras-related GTP-binding protein D OS=Mus musculus GN=Rr	13	0	1	1	0	0	14.4589	0	1.35775	0.555903	0	0	-18.5986	0.00608619	-21.2983	0.0091097
Ttyh3	>sp|Q6P5F7|TTYH3_MOUSE Protein tweety homolog 3 OS=Mus musculus GN=Ttyh3 PE=1 SV=1;>sp|Q6P5F7-2|TTYH3_MOUSE Isoform 2 of Protein tweety homolog 3 OS=Mus musculus GN=Ttyh3	5	4	9	0	0	0	5.5611	11.3399	12.2197	0	0	0	-100	2.82669e-06	2.11825	0.12818
Nqo1	>sp|Q64669|NQO1_MOUSE NAD(P)H dehydrogenase [quinone] 1 OS=Mus musculus GN=Nqo1 PE=1 SV=3	2	0	0	8	0	0	2.22444	0	0	4.44722	0	0	1.7098	0.406066	-100	0.0747841
Rbp1	>sp|Q00915|RET1_MOUSE Retinol-binding protein 1 OS=Mus musculus GN=Rbp1 PE=2 SV=2	0	0	0	8	3	0	0	0	0	4.44722	3.45598	0	11.8757	0.035568	-1	1
Chmp6	>sp|P0C0A3|CHMP6_MOUSE Charged multivesicular body protein 6 OS=Mus musculus GN=Chmp6 PE=2 SV=2;>tr|B1AZ42|B1AZ42_MOUSE Charged multivesicular body protein 6 (Fragment) OS=Mus musculus GN=Chmp6 PE=4 SV=1	3	4	6	3	0	0	3.33666	11.3399	8.14649	1.66771	0	0	-8.41891	0.00270406	2.92004	0.0970282
F3	>sp|P20352|TF_MOUSE Tissue factor OS=Mus musculus GN=F3 PE=1 SV=2	1	3	7	0	1	0	1.11222	8.50494	9.50423	0	1.15199	0	-22.5335	0.00130108	8.09604	0.0196559
Mitd1	>sp|Q8VDV8|MITD1_MOUSE MIT domain-containing protein 1 OS=Mus musculus GN=Mitd1 PE=1 SV=1	7	3	4	1	0	1	7.78554	8.50494	5.43099	0.555903	0	0.743655	-14.2052	0.000652861	-1.11733	0.719824
Ang	>sp|P21570|ANGI_MOUSE Angiogenin OS=Mus musculus GN=Ang PE=1 SV=1	0	0	0	4	0	3	0	0	0	2.22361	0	2.23096	8.66415	0.0619903	-1	1
Rell1	>sp|Q8K2J7|RELL1_MOUSE RELT-like protein 1 OS=Mus musculus GN=Rell1 PE=2 SV=2;>sp|Q8K2J7-2|RELL1_MOUSE Isoform 2 of RELT-like protein 1 OS=Mus musculus GN=Rell1	5	2	3	0	0	0	5.5611	5.66996	4.07324	0	0	0	-100	9.26759e-05	-1.14154	0.761784
Rasa3	>sp|Q60790|RASA3_MOUSE Ras GTPase-activating protein 3 OS=Mus musculus GN=Rasa3 PE=1 SV=2	7	11	9	0	0	0	7.78554	31.1848	12.2197	0	0	0	-100	1.3483e-07	2.78751	0.144299
Enoph1	>sp|Q8BGB7|ENOPH_MOUSE Enolase-phosphatase E1 OS=Mus musculus GN=Enoph1 PE=2 SV=1;>sp|Q8BGB7-2|ENOPH_MOUSE Isoform 2 of Enolase-phosphatase E1 OS=Mus musculus GN=Enoph1	0	0	0	5	1	1	0	0	0	2.77951	1.15199	0.743655	100	0.0263165	-1	1
Gcat	>sp|O88986|KBL_MOUSE 2-amino-3-ketobutyrate coenzyme A ligase, mitochondrial OS=Mus musculus GN=Gcat PE=1 SV=2;>tr|E9PWY6|E9PWY6_MOUSE 2-amino-3-ketobutyrate coenzyme A ligase, mitochondrial OS=Mus musculus GN=Gcat PE=3 SV=1	1	0	0	4	0	0	1.11222	0	0	2.22361	0	0	1.55385	0.592355	-100	0.207704
Pkp4	>sp|Q68FH0|PKP4_MOUSE Plakophilin-4 OS=Mus musculus GN=Pkp4 PE=1 SV=1;>tr|A2AS45|A2AS45_MOUSE Plakophilin 4 OS=Mus musculus GN=Pkp4 PE=4 SV=1;>sp|Q68FH0-2|PKP4_MOUSE Isoform 2 of Plakophilin-4 OS=Mus musculus GN=Pkp4;>tr|A2AS47|A2AS47_MOUSE Plakophilin 4	2	0	5	2	1	0	2.22444	0	6.78874	1.11181	1.15199	0	-3.32699	0.118892	1.52594	0.394453
Cat	>sp|P24270|CATA_MOUSE Catalase OS=Mus musculus GN=Cat PE=1 SV=4	2	0	0	8	0	0	2.22444	0	0	4.44722	0	0	1.7098	0.406066	-100	0.0747841
Vsnl1	>sp|P62761|VISL1_MOUSE Visinin-like protein 1 OS=Mus musculus GN=Vsnl1 PE=1 SV=2	3	0	0	6	0	0	3.33666	0	0	3.33542	0	0	-1.00029	0.999633	-100	0.0368624
Ppm1g	>sp|Q61074|PPM1G_MOUSE Protein phosphatase 1G OS=Mus musculus GN=Ppm1g PE=2 SV=3	1	0	0	8	0	0	1.11222	0	0	4.44722	0	0	2.61078	0.212535	-100	0.207704
Stx3	>sp|Q64704|STX3_MOUSE Syntaxin-3 OS=Mus musculus GN=Stx3 PE=2 SV=1;>tr|Q8R1B7|Q8R1B7_MOUSE MCG12909, isoform CRA_a OS=Mus musculus GN=Stx3 PE=2 SV=1;>sp|Q64704-2|STX3_MOUSE Isoform 3B of Syntaxin-3 OS=Mus musculus GN=Stx3;>sp|Q64704-3|STX3_MOUSE Isoform 3	3	3	8	0	0	0	3.33666	8.50494	10.862	0	0	0	-100	1.72901e-05	2.90214	0.0688321
Ppp3r1	>sp|Q63810|CANB1_MOUSE Calcineurin subunit B type 1 OS=Mus musculus GN=Ppp3r1 PE=1 SV=3;>sp|Q63810-2|CANB1_MOUSE Isoform 2 of Calcineurin subunit B type 1 OS=Mus musculus GN=Ppp3r1	1	0	0	7	0	2	1.11222	0	0	3.89132	0	1.48731	3.47965	0.112471	-100	0.207704
Mcm2	>sp|P97310|MCM2_MOUSE DNA replication licensing factor MCM2 OS=Mus musculus GN=Mcm2 PE=1 SV=3	11	0	0	3	0	0	12.2344	0	0	1.66771	0	0	-5.57756	0.0707555	-100	0.00839422
Prkaca	>sp|P05132|KAPCA_MOUSE cAMP-dependent protein kinase catalytic subunit alpha OS=Mus musculus GN=Prkaca PE=1 SV=3;>sp|P05132-2|KAPCA_MOUSE Isoform 2 of cAMP-dependent protein kinase catalytic subunit alpha OS=Mus musculus GN=Prkaca;>sp|P68181-4|KAPCB_MOUSE	2	2	5	2	1	2	2.22444	5.66996	6.78874	1.11181	1.15199	1.48731	-3.60274	0.0360982	2.80041	0.150641
Lyn	>sp|P25911-2|LYN_MOUSE Isoform 2 of Tyrosine-protein kinase Lyn OS=Mus musculus GN=Lyn;>sp|P25911|LYN_MOUSE Tyrosine-protein kinase Lyn OS=Mus musculus GN=Lyn PE=1 SV=4	4	8	6	0	0	0	4.44888	22.6798	8.14649	0	0	0	-100	2.2458e-06	3.4645	0.118839
Snap23	>tr|Q9D3L3|Q9D3L3_MOUSE Synaptosomal-associated protein OS=Mus musculus GN=Snap23 PE=2 SV=1;>sp|O09044|SNP23_MOUSE Synaptosomal-associated protein 23 OS=Mus musculus GN=Snap23 PE=1 SV=1;>tr|B0R030|B0R030_MOUSE Synaptosomal-associated protein (Fragment) OS	10	2	8	0	0	0	11.1222	5.66996	10.862	0	0	0	-100	2.81642e-06	-1.34554	0.668107
Mpzl1	>sp|Q3TEW6|MPZL1_MOUSE Myelin protein zero-like protein 1 OS=Mus musculus GN=Mpzl1 PE=1 SV=1	8	0	14	0	0	0	8.89776	0	19.0085	0	0	0	-83.2355	7.82808e-05	1.06816	0.662252
Rbbp5	>sp|Q8BX09|RBBP5_MOUSE Retinoblastoma-binding protein 5 OS=Mus musculus GN=Rbbp5 PE=1 SV=2;>sp|Q8BX09-2|RBBP5_MOUSE Isoform 2 of Retinoblastoma-binding protein 5 OS=Mus musculus GN=Rbbp5	0	0	0	7	0	0	0	0	0	3.89132	0	0	4.8271	0.165708	-1	1
Cuta	>sp|Q9CQ89|CUTA_MOUSE Protein CutA OS=Mus musculus GN=Cuta PE=2 SV=3;>tr|D5MCW4|D5MCW4_MOUSE Protein CutA OS=Mus musculus GN=Cuta PE=2 SV=1	0	0	0	6	1	2	0	0	0	3.33542	1.15199	1.48731	100	0.0133617	-1	1
-	>sp|Q8BHG2-3|CA123_MOUSE Isoform 3 of UPF0587 protein C1orf123 homolog OS=Mus musculus;>sp|Q8BHG2-2|CA123_MOUSE Isoform 2 of UPF0587 protein C1orf123 homolog OS=Mus musculus;>sp|Q8BHG2|CA123_MOUSE UPF0587 protein C1orf123 homolog OS=Mus musculus PE=2 SV=1	0	0	0	3	1	3	0	0	0	1.66771	1.15199	2.23096	100	0.0209214	-1	1
Slc38a1	>sp|Q8K2P7|S38A1_MOUSE Sodium-coupled neutral amino acid transporter 1 OS=Mus musculus GN=Slc38a1 PE=1 SV=1;>sp|Q8K2P7-2|S38A1_MOUSE Isoform 2 of Sodium-coupled neutral amino acid transporter 1 OS=Mus musculus GN=Slc38a1	2	4	8	0	0	0	2.22444	11.3399	10.862	0	0	0	-100	1.85435e-05	4.99044	0.0239551
Larp1	>tr|J3QNB1|J3QNB1_MOUSE La-related protein 1 OS=Mus musculus GN=Larp1 PE=4 SV=1;>sp|Q6ZQ58|LARP1_MOUSE La-related protein 1 OS=Mus musculus GN=Larp1 PE=1 SV=2	0	0	0	5	0	1	0	0	0	2.77951	0	0.743655	7.46888	0.100501	-1	1
Snx3	>sp|O70492|SNX3_MOUSE Sorting nexin-3 OS=Mus musculus GN=Snx3 PE=1 SV=3;>tr|Q78ZM0|Q78ZM0_MOUSE Sorting nexin 3 OS=Mus musculus GN=Snx3 PE=2 SV=1;>tr|D3Z6Z0|D3Z6Z0_MOUSE Sorting nexin-3 OS=Mus musculus GN=Snx3 PE=4 SV=1;>tr|D3Z789|D3Z789_MOUSE Sorting nex	3	1	3	6	0	4	3.33666	2.83498	4.07324	3.33542	0	2.97462	-1.36455	0.532991	1.0352	0.899931
Capn1	>sp|O35350|CAN1_MOUSE Calpain-1 catalytic subunit OS=Mus musculus GN=Capn1 PE=2 SV=1	5	0	1	5	0	1	5.5611	0	1.35775	2.77951	0	0.743655	-1.87308	0.263661	-8.19166	0.05853
Rab31	>tr|Q3TXV4|Q3TXV4_MOUSE Rab22B OS=Mus musculus GN=Rab31 PE=2 SV=1;>sp|Q921E2|RAB31_MOUSE Ras-related protein Rab-31 OS=Mus musculus GN=Rab31 PE=1 SV=1	6	2	7	0	0	0	6.67332	5.66996	9.50423	0	0	0	-100	1.20103e-05	1.13693	0.683346
Sulf2	>sp|Q8CFG0|SULF2_MOUSE Extracellular sulfatase Sulf-2 OS=Mus musculus GN=Sulf2 PE=2 SV=2	0	0	4	0	0	5	0	0	5.43099	0	0	3.71827	-1.3627	0.614033	100	0.135516
Gnptg	>sp|Q6S5C2-2|GNPTG_MOUSE Isoform 2 of N-acetylglucosamine-1-phosphotransferase subunit gamma OS=Mus musculus GN=Gnptg;>sp|Q6S5C2|GNPTG_MOUSE N-acetylglucosamine-1-phosphotransferase subunit gamma OS=Mus musculus GN=Gnptg PE=2 SV=1	0	0	0	2	1	8	0	0	0	1.11181	1.15199	5.94924	100	0.00816642	-1	1
Psmb8	>sp|P28063|PSB8_MOUSE Proteasome subunit beta type-8 OS=Mus musculus GN=Psmb8 PE=1 SV=2;>tr|G3UZW8|G3UZW8_MOUSE Proteasome subunit beta type-8 OS=Mus musculus GN=Psmb8 PE=3 SV=1	1	0	0	7	0	0	1.11222	0	0	3.89132	0	0	2.3501	0.254684	-100	0.207704
Cdo1	>sp|P60334|CDO1_MOUSE Cysteine dioxygenase type 1 OS=Mus musculus GN=Cdo1 PE=1 SV=1	4	1	2	4	0	3	4.44888	2.83498	2.7155	2.22361	0	2.23096	-1.96513	0.210828	-1.60306	0.527314
Hdhd2	>sp|Q3UGR5|HDHD2_MOUSE Haloacid dehalogenase-like hydrolase domain-containing protein 2 OS=Mus musculus GN=Hdhd2 PE=1 SV=2	1	0	0	3	4	2	1.11222	0	0	1.66771	4.60797	1.48731	4.24199	0.0991544	-100	0.207704
P4ha1	>sp|Q60715|P4HA1_MOUSE Prolyl 4-hydroxylase subunit alpha-1 OS=Mus musculus GN=P4ha1 PE=2 SV=2;>sp|Q60715-2|P4HA1_MOUSE Isoform 2 of Prolyl 4-hydroxylase subunit alpha-1 OS=Mus musculus GN=P4ha1;>tr|E9Q7B0|E9Q7B0_MOUSE Prolyl 4-hydroxylase subunit alpha-1	1	0	0	3	0	4	1.11222	0	0	1.66771	0	2.97462	2.85312	0.195148	-100	0.207704
Phf5a	>sp|P83870|PHF5A_MOUSE PHD finger-like domain-containing protein 5A OS=Mus musculus GN=Phf5a PE=1 SV=1	1	1	2	6	3	2	1.11222	2.83498	2.7155	3.33542	3.45598	1.48731	1.33678	0.612005	2.49522	0.402916
Cnp	>sp|P16330|CN37_MOUSE 2,3-cyclic-nucleotide 3-phosphodiesterase OS=Mus musculus GN=Cnp PE=1 SV=3;>sp|P16330-2|CN37_MOUSE Isoform CNPI of 2,3-cyclic-nucleotide 3-phosphodiesterase OS=Mus musculus GN=Cnp	1	3	15	0	0	0	1.11222	8.50494	20.3662	0	0	0	-100	1.70105e-05	12.9791	0.0187515
Sms	>sp|P97355|SPSY_MOUSE Spermine synthase OS=Mus musculus GN=Sms PE=1 SV=1;>tr|E9PZ58|E9PZ58_MOUSE Spermine synthase OS=Mus musculus GN=Sms PE=3 SV=1	3	0	0	3	1	1	3.33666	0	0	1.66771	1.15199	0.743655	-1.21688	0.790062	-100	0.0368624
Col4a6	>tr|B1AVK5|B1AVK5_MOUSE Procollagen type IV alpha 6 OS=Mus musculus GN=Col4a6 PE=4 SV=1	0	0	5	0	0	5	0	0	6.78874	0	0	3.71827	-1.65419	0.388728	100	0.166134
Memo1	>sp|Q91VH6|MEMO1_MOUSE Protein MEMO1 OS=Mus musculus GN=Memo1 PE=1 SV=1	3	1	0	5	2	0	3.33666	2.83498	0	2.77951	2.30399	0	-1.18792	0.775811	-2.35392	0.22581
Tpd52l2	>tr|A2AUD5|A2AUD5_MOUSE Tumor protein D52-like 2 OS=Mus musculus GN=Tpd52l2 PE=4 SV=1;>sp|Q9CYZ2|TPD54_MOUSE Tumor protein D54 OS=Mus musculus GN=Tpd52l2 PE=1 SV=1;>tr|Q3TAI4|Q3TAI4_MOUSE Tumor protein D52-like 2 OS=Mus musculus GN=Tpd52l2 PE=2 SV=1;>tr|Q	1	0	1	4	0	6	1.11222	0	1.35775	2.22361	0	4.46193	2.34826	0.190739	-1.63833	0.892172
Bax	>sp|Q07813|BAX_MOUSE Apoptosis regulator BAX OS=Mus musculus GN=Bax PE=1 SV=1	1	0	1	5	1	3	1.11222	0	1.35775	2.77951	1.15199	2.23096	2.28675	0.251539	-1.63833	0.892172
Csde1	>sp|Q91W50|CSDE1_MOUSE Cold shock domain-containing protein E1 OS=Mus musculus GN=Csde1 PE=2 SV=1	1	0	0	8	0	0	1.11222	0	0	4.44722	0	0	2.61078	0.212535	-100	0.207704
Rhod	>sp|P97348|RHOD_MOUSE Rho-related GTP-binding protein RhoD OS=Mus musculus GN=Rhod PE=2 SV=1;>tr|G3X9Y4|G3X9Y4_MOUSE Ras homolog gene family, member D, isoform CRA_b OS=Mus musculus GN=Rhod PE=3 SV=1	6	1	8	0	0	0	6.67332	2.83498	10.862	0	0	0	-100	2.19115e-05	1.02625	0.683346
Arpc5l	>tr|A3KGQ6|A3KGQ6_MOUSE Actin-related protein 2/3 complex subunit 5 OS=Mus musculus GN=Arpc5l PE=3 SV=1;>sp|Q9D898|ARP5L_MOUSE Actin-related protein 2/3 complex subunit 5-like protein OS=Mus musculus GN=Arpc5l PE=1 SV=1	2	0	0	4	0	3	2.22444	0	0	2.22361	0	2.23096	1.66779	0.468845	-100	0.0747841
Mars	>tr|E9QB02|E9QB02_MOUSE Methionine--tRNA ligase A OS=Mus musculus GN=Mars PE=3 SV=1;>sp|Q68FL6|SYMC_MOUSE Methionine--tRNA ligase, cytoplasmic OS=Mus musculus GN=Mars PE=2 SV=1	12	0	0	3	0	0	13.3466	0	0	1.66771	0	0	-6.07231	0.0631348	-100	0.00774206
Gphn	>tr|A0JNY3|A0JNY3_MOUSE Gephyrin OS=Mus musculus GN=Gphn PE=2 SV=1;>sp|Q8BUV3|GEPH_MOUSE Gephyrin OS=Mus musculus GN=Gphn PE=1 SV=2	5	0	0	4	0	1	5.5611	0	0	2.22361	0	0.743655	-1.86614	0.343504	-100	0.0189846
Pofut1	>sp|Q91ZW2|OFUT1_MOUSE GDP-fucose protein O-fucosyltransferase 1 OS=Mus musculus GN=Pofut1 PE=2 SV=1;>tr|Q3UXG7|Q3UXG7_MOUSE GDP-fucose protein O-fucosyltransferase 1 OS=Mus musculus GN=Pofut1 PE=2 SV=1;>tr|A2AMC3|A2AMC3_MOUSE GDP-fucose protein O-fucosyl	0	0	0	8	0	0	0	0	0	4.44722	0	0	5.34079	0.148119	-1	1
Rab18	>sp|P35293|RAB18_MOUSE Ras-related protein Rab-18 OS=Mus musculus GN=Rab18 PE=2 SV=2	5	1	3	2	0	1	5.5611	2.83498	4.07324	1.11181	0	0.743655	-5.93211	0.0130839	-1.61	0.534437
Cpq	>sp|Q9WVJ3|CBPQ_MOUSE Carboxypeptidase Q OS=Mus musculus GN=Cpq PE=2 SV=1;>sp|Q9WVJ3-2|CBPQ_MOUSE Isoform 2 of Carboxypeptidase Q OS=Mus musculus GN=Cpq	0	0	0	0	7	0	0	0	0	0	8.06395	0	4.21014	0.188521	-1	1
Rprd1b	>sp|Q9CSU0|RPR1B_MOUSE Regulation of nuclear pre-mRNA domain-containing protein 1B OS=Mus musculus GN=Rprd1b PE=1 SV=2;>sp|Q9CSU0-2|RPR1B_MOUSE Isoform 2 of Regulation of nuclear pre-mRNA domain-containing protein 1B OS=Mus musculus GN=Rprd1b;>sp|Q9CSU0-3	0	0	0	8	0	1	0	0	0	4.44722	0	0.743655	10.5005	0.0598272	-1	1
Gm9892	>tr|J3QPC6|J3QPC6_MOUSE Protein Gm9892 OS=Mus musculus GN=Gm9892 PE=4 SV=1;>sp|Q99L45|IF2B_MOUSE Eukaryotic translation initiation factor 2 subunit 2 OS=Mus musculus GN=Eif2s2 PE=1 SV=1	7	0	1	4	0	5	7.78554	0	1.35775	2.22361	0	3.71827	-1.36513	0.660569	-11.4683	0.0272219
Asl	>sp|Q91YI0|ARLY_MOUSE Argininosuccinate lyase OS=Mus musculus GN=Asl PE=2 SV=1;>tr|E0CXM2|E0CXM2_MOUSE Argininosuccinate lyase A OS=Mus musculus GN=Asl PE=3 SV=1;>tr|E0CY49|E0CY49_MOUSE Argininosuccinate lyase (Fragment) OS=Mus musculus GN=Asl PE=4 SV=1	2	0	3	4	1	4	2.22444	0	4.07324	2.22361	1.15199	2.97462	-1.0766	0.895182	-1.09222	0.813838
Smyd5	>sp|Q3TYX3|SMYD5_MOUSE SET and MYND domain-containing protein 5 OS=Mus musculus GN=Smyd5 PE=2 SV=2	3	0	0	6	2	0	3.33666	0	0	3.33542	2.30399	0	1.25299	0.720115	-100	0.0368624
Lrrc59	>sp|Q922Q8|LRC59_MOUSE Leucine-rich repeat-containing protein 59 OS=Mus musculus GN=Lrrc59 PE=2 SV=1	1	0	0	9	0	2	1.11222	0	0	5.00312	0	1.48731	4.15703	0.0813089	-100	0.207704
Lrp5	>sp|Q91VN0|LRP5_MOUSE Low-density lipoprotein receptor-related protein 5 OS=Mus musculus GN=Lrp5 PE=1 SV=3	0	0	0	0	0	9	0	0	0	0	0	6.69289	6.25684	0.124387	-1	1
Ppt2	>sp|O35448|PPT2_MOUSE Lysosomal thioesterase PPT2 OS=Mus musculus GN=Ppt2 PE=2 SV=1;>tr|F6SPQ1|F6SPQ1_MOUSE Lysosomal thioesterase PPT2 (Fragment) OS=Mus musculus GN=Ppt2 PE=4 SV=1;>tr|G5E8W7|G5E8W7_MOUSE Lysosomal thioesterase PPT2 (Fragment) OS=Mus musc	0	0	0	2	6	1	0	0	0	1.11181	6.91196	0.743655	100	0.0162382	-1	1
Kiaa1598	>sp|Q8K2Q9|SHOT1_MOUSE Shootin-1 OS=Mus musculus GN=Kiaa1598 PE=1 SV=1;>sp|Q8K2Q9-2|SHOT1_MOUSE Isoform 2 of Shootin-1 OS=Mus musculus GN=Kiaa1598	0	0	1	0	0	7	0	0	1.35775	0	0	5.20558	2.5144	0.228496	100	0.272593
Tpm1	>sp|P58771-2|TPM1_MOUSE Isoform 2 of Tropomyosin alpha-1 chain OS=Mus musculus GN=Tpm1;>tr|E9Q454|E9Q454_MOUSE Tropomyosin alpha-1 chain OS=Mus musculus GN=Tpm1 PE=3 SV=1;>sp|P58771|TPM1_MOUSE Tropomyosin alpha-1 chain OS=Mus musculus GN=Tpm1 PE=1 SV=1;>t	0	0	0	0	0	4	0	0	0	0	0	2.97462	3.43932	0.236822	-1	1
Nhlrc2	>sp|Q8BZW8|NHLC2_MOUSE NHL repeat-containing protein 2 OS=Mus musculus GN=Nhlrc2 PE=2 SV=1	1	0	0	6	0	0	1.11222	0	0	3.33542	0	0	2.08751	0.334153	-100	0.207704
Rcl	>sp|Q80VJ3|RCL_MOUSE Deoxyribonucleoside 5-monophosphate N-glycosidase OS=Mus musculus GN=Rcl PE=2 SV=2	0	0	0	5	0	0	0	0	0	2.77951	0	0	3.79036	0.213479	-1	1
Ephb2	>sp|P54763-2|EPHB2_MOUSE Isoform 2 of Ephrin type-B receptor 2 OS=Mus musculus GN=Ephb2;>sp|P54763|EPHB2_MOUSE Ephrin type-B receptor 2 OS=Mus musculus GN=Ephb2 PE=1 SV=2;>tr|A3KG00|A3KG00_MOUSE Eph receptor B2 OS=Mus musculus GN=Ephb2 PE=4 SV=2;>tr|A3KG0	0	6	0	0	7	0	0	17.0099	0	0	8.06395	0	-1.9134	0.238588	100	0.257493
Rps17	>sp|P63276|RS17_MOUSE 40S ribosomal protein S17 OS=Mus musculus GN=Rps17 PE=1 SV=2	2	0	3	3	0	3	2.22444	0	4.07324	1.66771	0	2.23096	-1.52636	0.471482	-1.09222	0.813838
Usp7	>tr|E9PXY8|E9PXY8_MOUSE Ubiquitin carboxyl-terminal hydrolase 7 OS=Mus musculus GN=Usp7 PE=4 SV=1;>sp|Q6A4J8-2|UBP7_MOUSE Isoform 2 of Ubiquitin carboxyl-terminal hydrolase 7 OS=Mus musculus GN=Usp7;>tr|F8VPX1|F8VPX1_MOUSE Ubiquitin carboxyl-terminal hydr	2	0	0	10	0	0	2.22444	0	0	5.55903	0	0	2.057	0.25039	-100	0.0747841
Col5a1	>sp|O88207|CO5A1_MOUSE Collagen alpha-1(V) chain OS=Mus musculus GN=Col5a1 PE=2 SV=2	0	0	0	0	10	3	0	0	0	0	11.5199	2.23096	12.8863	0.0276881	-1	1
[truncated: 1,245 more rows]
